# Supplementary material for: Diversity and functions of the sheep faecal microbiota: a multi‐omic characterization
Source: Microb Biotechnol. 2017 Feb 6;10(3):541–54. doi: 10.1111/1751-7915.12462 (PMC5404191; doi:10.1111/1751-7915.12462)
Supplement: Supplementary file 6 — Data S1. 16S/V4 rDNA sequencing data, aggregated at different levels (OTU, phylum, class, order, family, genus). [file MBT2-10-541-s006.xlsx]

## Sheet: OTU
OTU_ID	sk	p	c	o	f	g	Sheep_1	Sheep_2	Sheep_3	Sheep_4	Sheep_5
126	k__Archaea	p__Euryarchaeota	c__Methanobacteria	o__Methanobacteriales	f__Methanobacteriaceae	g__Methanobrevibacter	0.000448805	0.00089427	0.000447158	5.65937e-05	0.000334714
12434	k__Bacteria	p__Actinobacteria	c__Actinobacteria	o__Actinomycetales	f__Micrococcaceae		6.14802e-06	0	0	0	0
13805	k__Bacteria	p__Firmicutes	c__Clostridia	o__Clostridiales	f__Veillonellaceae	g__Anaerovibrio	6.14802e-06	0.000154777	2.09606e-05	3.39562e-05	0.000260963
13813	k__Bacteria	p__Firmicutes	c__Clostridia	o__Clostridiales	f__Veillonellaceae	g__Selenomonasruminantium	6.14802e-06	0.00016051	9.78159e-05	5.65937e-05	0.000703466
13932	k__Bacteria	p__Firmicutes	c__Clostridia	o__Clostridiales			5.53322e-05	4.01275e-05	9.78159e-05	5.65937e-05	0.000153174
13960	k__Bacteria	p__Firmicutes	c__Clostridia	o__Clostridiales	f__Lachnospiraceae		0.000350437	9.172e-05	4.8908e-05	0.000135825	0.000153174
14205	k__Bacteria	p__Firmicutes	c__Clostridia	o__Clostridiales	f__Peptostreptococcaceae	g__[Clostridium]sordellii	6.14802e-06	0	0	0	1.70193e-05
14358	k__Bacteria	p__Firmicutes	c__Bacilli	o__Bacillales	f__Paenibacillaceae	g__Paenibacillus	3.07401e-05	0	0	0	0
14632	k__Bacteria	p__Firmicutes	c__Bacilli	o__Bacillales	f__Planococcaceae	g__Sporosarcina	1.2296e-05	0	0	0	1.13462e-05
14993	k__Bacteria	p__Firmicutes	c__Bacilli	o__Bacillales	f__Planococcaceae	g__Solibacillus	0.00074391	0	0	0	5.67312e-06
15018	k__Bacteria	p__Firmicutes	c__Bacilli	o__Bacillales	f__Planococcaceae		6.14802e-06	0	0	0	0
15700	k__Bacteria	p__Tenericutes	c__Mollicutes	o__RF39			4.30361e-05	1.1465e-05	6.98685e-06	0	6.24043e-05
15993	k__Bacteria	p__Firmicutes	c__Clostridia	o__Clostridiales			0	1.71975e-05	0	1.13187e-05	6.80774e-05
16030	k__Bacteria	p__Firmicutes	c__Clostridia	o__Clostridiales	f__Ruminococcaceae		0.000129108	0.000149045	0.000209606	4.5275e-05	0.000119135
16032	k__Bacteria	p__Firmicutes	c__Clostridia	o__Clostridiales	f__Ruminococcaceae		0.000190589	0.000223567	0.000349343	0.000158462	0.000323368
16046	k__Bacteria	p__Firmicutes	c__Clostridia	o__Clostridiales	f__Ruminococcaceae		0.000362733	0.00011465	0.000160698	0.000113187	0.000209905
16054	k__Bacteria	p__Firmicutes	c__Clostridia	o__Clostridiales	f__Ruminococcaceae	g__Ruminococcuscallidus	3.68881e-05	3.4395e-05	5.58948e-05	0.0001811	0.000357406
16915	k__Bacteria	p__Bacteroidetes	c__Bacteroidia	o__Bacteroidales	f__p-2534-18B5		5.53322e-05	5.7325e-06	0.000314408	5.65937e-05	9.07698e-05
17598	k__Bacteria	p__Firmicutes	c__Clostridia	o__Clostridiales			0	1.1465e-05	6.98685e-06	0	0
18066	k__Bacteria	p__Firmicutes	c__Clostridia	o__Clostridiales	f__[Mogibacteriaceae]	g__Mogibacterium	0.000110664	0.00261402	0.00403141	0.00275046	0.00274011
19611	k__Bacteria	p__Firmicutes	c__Clostridia	o__Clostridiales	f__Ruminococcaceae		9.83683e-05	0.000131847	0.000125763	0.000101869	9.6443e-05
21306	k__Bacteria	p__Firmicutes	c__Clostridia	o__Clostridiales	f__Ruminococcaceae		9.22203e-05	0.000103185	0.00011179	0.00027165	0.000397118
22371	k__Bacteria	p__Firmicutes	c__Clostridia	o__Clostridiales	f__Lachnospiraceae		0.000215181	0.000292357	0.000216592	0.000339562	0.000221251
22697	k__Bacteria	p__Firmicutes	c__Clostridia	o__Clostridiales	f__Veillonellaceae	g__Succiniclasticum	1.84441e-05	6.879e-05	7.68554e-05	0	0.000243944
27355	k__Bacteria	p__Firmicutes	c__Clostridia	o__Clostridiales	f__Ruminococcaceae		0.000215181	0.000584715	0.000628817	0.000384837	0.000607023
27711	k__Bacteria	p__Firmicutes	c__Clostridia	o__Clostridiales			4.91842e-05	0.000103185	0.000209606	0.0001811	6.24043e-05
31763	k__Bacteria	p__Firmicutes	c__Clostridia	o__Clostridiales	f__Ruminococcaceae	g__Ruminococcus	0	1.1465e-05	6.98685e-06	2.26375e-05	0
33984	k__Bacteria	p__Firmicutes	c__Clostridia	o__Clostridiales			0.0001537	0.000401275	0.000845409	0.000486706	0.000476542
35786	k__Bacteria	p__Firmicutes	c__Clostridia	o__Clostridiales	f__Ruminococcaceae		0.000596358	0.000108917	9.78159e-05	0.000158462	0.000141828
36705	k__Bacteria	p__Firmicutes	c__Clostridia	o__Clostridiales	f__Clostridiaceae	g__Clostridium	0	5.7325e-06	2.09606e-05	1.13187e-05	5.67312e-06
37723	k__Bacteria	p__Firmicutes	c__Clostridia	o__Clostridiales	f__Lachnospiraceae	g__Butyrivibrio	1.2296e-05	0.000126115	0.000125763	0.000124506	0.00061837
38888	k__Bacteria	p__Proteobacteria	c__Gammaproteobacteria	o__Pseudomonadales	f__Pseudomonadaceae	g__Pseudomonasstutzeri	0.00280965	5.7325e-06	6.98685e-06	0	5.67312e-06
41128	k__Bacteria	p__Firmicutes	c__Clostridia	o__Clostridiales	f__Veillonellaceae	g__Megasphaera	0	5.7325e-06	0	1.13187e-05	0
41628	k__Bacteria	p__Firmicutes	c__Clostridia	o__Clostridiales	f__Ruminococcaceae		0.00258832	0.00126115	0.00171877	0.00149407	0.00162251
42636	k__Bacteria	p__Firmicutes	c__Clostridia	o__Clostridiales	f__Clostridiaceae	g__Clostridium	6.14802e-06	0.000647772	0.0002655	0.000837587	0.000192886
45365	k__Bacteria	p__Firmicutes	c__Clostridia	o__Clostridiales	f__Ruminococcaceae		5.53322e-05	2.293e-05	3.49343e-05	5.65937e-05	4.53849e-05
45515	k__Bacteria	p__Firmicutes	c__Clostridia	o__Clostridiales	f__Veillonellaceae		8.60723e-05	0.000240765	0.000202619	0.000192419	0.000340387
47100	k__Bacteria	p__Firmicutes	c__Clostridia	o__Clostridiales			1.2296e-05	2.86625e-05	0	2.26375e-05	0
48444	k__Bacteria	p__Firmicutes	c__Clostridia	o__Clostridiales	f__Ruminococcaceae	g__Ruminococcus	1.84441e-05	8.0255e-05	5.58948e-05	0.000101869	5.1058e-05
52163	k__Bacteria	p__Firmicutes	c__Clostridia	o__Clostridiales	f__Lachnospiraceae	g__Butyrivibrio	6.76282e-05	9.74525e-05	0.000237553	0.000101869	0.000329041
52441	k__Bacteria	p__Bacteroidetes	c__Bacteroidia	o__Bacteroidales			0.000479546	0.000636307	0.000496066	0.000407475	0.000504907
53929	k__Bacteria	p__Firmicutes	c__Clostridia	o__Clostridiales	f__Clostridiaceae	g__Clostridium	1.84441e-05	0.00013758	4.8908e-05	5.65937e-05	7.37505e-05
59913	k__Bacteria	p__Firmicutes	c__Clostridia	o__Clostridiales	f__Christensenellaceae		0	0	6.98685e-06	0	0
64192	k__Bacteria	p__Firmicutes	c__Bacilli	o__Bacillales	f__Planococcaceae	g__Solibacillus	0.000663986	0	0	0	0
70067	k__Bacteria	p__Firmicutes	c__Clostridia	o__Clostridiales	f__Lachnospiraceae	g__Blautiaproducta	9.83683e-05	0.00016051	0.000314408	0.000384837	0.000266636
70137	k__Bacteria	p__Firmicutes	c__Clostridia	o__Clostridiales			0	5.7325e-06	0	0	5.67312e-06
74480	k__Bacteria	p__Firmicutes	c__Clostridia	o__Clostridiales	f__Clostridiaceae	g__Clostridium	1.84441e-05	0.00018344	0.000223579	7.92312e-05	0.000124809
77804	k__Bacteria	p__Firmicutes	c__Clostridia	o__Clostridiales	f__Ruminococcaceae		7.37762e-05	4.01275e-05	9.08291e-05	0.000430112	0.000283656
82965	k__Bacteria	p__Bacteroidetes	c__Bacteroidia	o__Bacteroidales	f__Prevotellaceae	g__Prevotella	0	5.7325e-06	0	0	0
84124	k__Bacteria	p__Firmicutes	c__Clostridia	o__Clostridiales	f__Veillonellaceae	g__Succiniclasticum	6.14802e-06	1.71975e-05	1.39737e-05	1.13187e-05	0.000124809
86234	k__Bacteria	p__Bacteroidetes	c__Bacteroidia	o__Bacteroidales	f__Prevotellaceae	g__Prevotella	4.30361e-05	0.00020637	5.58948e-05	0	0.000277983
99242	k__Bacteria	p__Firmicutes	c__Clostridia	o__Clostridiales	f__Ruminococcaceae		6.14802e-06	1.1465e-05	6.98685e-06	0	1.70193e-05
99331	k__Bacteria	p__Firmicutes	c__Bacilli	o__Bacillales	f__Bacillaceae	g__Bacillus	4.91842e-05	0	0	0	0
99332	k__Bacteria	p__Actinobacteria	c__Coriobacteriia	o__Coriobacteriales	f__Coriobacteriaceae		8.60723e-05	0.000171975	0.000342356	0.00045275	0.00043683
99547	k__Bacteria	p__Verrucomicrobia	c__Verruco-5	o__WCHB1-41	f__RFP12		0.000184441	6.30575e-05	0.000349343	0.000226375	0.000357406
99661	k__Bacteria	p__Firmicutes	c__Clostridia	o__Clostridiales			6.14802e-05	0.000189172	0.000419211	0.000509344	0.000283656
99718	k__Bacteria	p__Firmicutes	c__Clostridia	o__Clostridiales			1.84441e-05	0.000235032	0.000139737	0.000124506	6.24043e-05
100296	k__Bacteria	p__Bacteroidetes	c__Bacteroidia	o__Bacteroidales	f__S24-7		6.14802e-06	5.7325e-06	6.98685e-06	0	0.000107789
101237	k__Bacteria	p__Firmicutes	c__Clostridia	o__Clostridiales			0.0001537	0.000286625	0.000209606	0.00027165	0.000363079
101572	k__Bacteria	p__Firmicutes	c__Clostridia	o__Clostridiales	f__Ruminococcaceae		0	0	0	0	5.67312e-06
101672	k__Bacteria	p__Firmicutes	c__Clostridia	o__Clostridiales	f__Christensenellaceae		0	0	1.39737e-05	1.13187e-05	1.13462e-05
102424	k__Bacteria	p__Firmicutes	c__Clostridia	o__Clostridiales	f__Ruminococcaceae		0.000252069	0.000166242	0.000230566	0.000305606	0.000312021
103074	k__Bacteria	p__Bacteroidetes	c__Bacteroidia	o__Bacteroidales			0	0.00025223	0.00117379	0.000147144	7.37505e-05
103395	k__Bacteria	p__Firmicutes	c__Clostridia	o__Clostridiales	f__Veillonellaceae	g__Succiniclasticum	1.2296e-05	5.7325e-05	4.8908e-05	0	0.000221251
103532	k__Bacteria	p__Firmicutes	c__Clostridia	o__Clostridiales			6.14802e-05	0.000240765	0.000503053	0.000531981	0.000340387
104130	k__Archaea	p__Euryarchaeota	c__Methanobacteria	o__Methanobacteriales	f__Methanobacteriaceae	g__Methanobrevibacter	3.07401e-05	0.000292357	0.000139737	2.26375e-05	0.000329041
104144	k__Bacteria	p__Firmicutes	c__Clostridia	o__Clostridiales	f__Ruminococcaceae		0.000264365	0.00155351	0.00115982	0.000950775	0.00104953
105173	k__Bacteria	p__Firmicutes	c__Bacilli	o__Bacillales	f__Bacillaceae	g__Bacillus	0	0	0	0	5.67312e-06
105358	k__Bacteria	p__Firmicutes	c__Clostridia	o__Clostridiales	f__Lachnospiraceae		0.000141404	0.00020637	0.000125763	0.000260331	0.000221251
105434	k__Bacteria	p__Firmicutes	c__Clostridia	o__Clostridiales			0	0.000149045	0.000139737	3.39562e-05	7.94236e-05
105514	k__Bacteria	p__Firmicutes	c__Clostridia	o__Clostridiales	f__Ruminococcaceae		0.000854575	2.293e-05	4.8908e-05	5.65937e-05	5.1058e-05
105813	k__Bacteria	p__Firmicutes	c__Clostridia	o__Clostridiales			2.45921e-05	8.0255e-05	6.98685e-06	2.26375e-05	9.07698e-05
107009	k__Bacteria	p__Firmicutes	c__Clostridia	o__Clostridiales	f__Ruminococcaceae	g__Ruminococcus	1.2296e-05	1.71975e-05	4.8908e-05	0	5.67312e-05
109527	k__Bacteria	p__Firmicutes	c__Clostridia	o__Clostridiales	f__Ruminococcaceae		0.000245921	0.00128981	0.000677725	0.000588575	0.000629716
109624	k__Bacteria	p__Firmicutes	c__Clostridia	o__Clostridiales	f__[Mogibacteriaceae]	g__Mogibacterium	1.84441e-05	0.000149045	0.000237553	0.0001811	0.000221251
109634	k__Bacteria	p__Firmicutes	c__Clostridia	o__Clostridiales	f__[Mogibacteriaceae]	g__Mogibacterium	0.000104516	0.00279746	0.00232662	0.00196946	0.00341522
109841	k__Bacteria	p__Firmicutes	c__Clostridia	o__Clostridiales	f__Ruminococcaceae		0.000430361	0.00120956	0.000950212	0.000848906	0.00078289
109933	k__Bacteria	p__Firmicutes	c__Clostridia	o__Clostridiales	f__Ruminococcaceae		3.07401e-05	0.000699365	0.000691698	0.000464069	0.000669428
109978	k__Bacteria	p__Firmicutes	c__Clostridia	o__Clostridiales	f__Ruminococcaceae		4.91842e-05	0.00048153	0.000649777	0.000169781	0.000380099
110016	k__Bacteria	p__Firmicutes	c__Clostridia	o__Clostridiales			6.76282e-05	2.293e-05	0	4.5275e-05	6.80774e-05
110192	k__Bacteria	p__Firmicutes	c__Clostridia	o__Clostridiales	f__Ruminococcaceae	g__Oscillospira	0.000916055	0.000269427	0.000328382	0.000384837	0.000215578
110359	k__Bacteria	p__Firmicutes	c__Clostridia	o__Clostridiales			3.07401e-05	0.00013758	0.00013275	0.000192419	0.000153174
110458	k__Bacteria	p__Firmicutes	c__Clostridia	o__Clostridiales	f__Christensenellaceae		6.14802e-05	2.293e-05	2.09606e-05	1.13187e-05	2.26925e-05
110829	k__Bacteria	p__Firmicutes	c__Clostridia	o__Clostridiales			6.76282e-05	0.000395542	0.000468119	0.000192419	0.000317694
110836	k__Bacteria	p__Firmicutes	c__Clostridia	o__Clostridiales	f__Ruminococcaceae		6.14802e-06	0.00027516	0.000537988	0.000498025	0.000249617
110924	k__Bacteria	p__Firmicutes	c__Clostridia	o__Clostridiales			0	9.74525e-05	6.98685e-06	1.13187e-05	6.24043e-05
111019	k__Bacteria	p__Firmicutes	c__Clostridia	o__Clostridiales	f__Ruminococcaceae		0.000116812	0.000120382	0.000139737	0.000203737	0.000119135
111028	k__Bacteria	p__Firmicutes	c__Clostridia	o__Clostridiales	f__Ruminococcaceae		6.76282e-05	4.01275e-05	0.000104803	0.000135825	0.00018154
111098	k__Bacteria	p__Firmicutes	c__Clostridia	o__Clostridiales			0	0.00018344	0.000216592	0.000124506	0.000147501
111130	k__Bacteria	p__Firmicutes	c__Clostridia	o__Clostridiales			5.53322e-05	0.00016051	0.0002655	9.055e-05	0.000215578
111325	k__Bacteria	p__Firmicutes	c__Clostridia	o__Clostridiales			1.2296e-05	0.000309555	0.00048908	9.055e-05	0.000323368
111613	k__Bacteria	p__Firmicutes	c__Clostridia	o__Clostridiales			6.14802e-05	0.000303822	0.000300435	0.000237694	0.000277983
111800	k__Bacteria	p__Firmicutes	c__Clostridia	o__Clostridiales	f__Ruminococcaceae		0.00049799	5.15925e-05	0.000426198	0.000282969	0.000266636
112234	k__Bacteria	p__Firmicutes	c__Clostridia	o__Clostridiales			3.68881e-05	4.586e-05	0.000363316	0.000169781	0.000357406
112374	k__Bacteria	p__Firmicutes	c__Clostridia	o__Clostridiales			0.000110664	0.000235032	0.000293448	0.000520662	0.000175867
112931	k__Bacteria	p__Firmicutes	c__Clostridia	o__Clostridiales			2.45921e-05	4.01275e-05	6.98685e-06	1.13187e-05	5.67312e-06
113827	k__Bacteria	p__Firmicutes	c__Clostridia	o__Clostridiales	f__Ruminococcaceae		0.000338141	9.74525e-05	0.000216592	0.00027165	0.00027231
114233	k__Bacteria	p__Firmicutes	c__Bacilli	o__Bacillales	f__Bacillaceae	g__Bacillusfirmus	5.53322e-05	6.879e-05	0.000118776	4.5275e-05	0.000312021
114400	k__Bacteria	p__Firmicutes	c__Clostridia	o__Clostridiales	f__Ruminococcaceae		3.07401e-05	2.86625e-05	0.000104803	1.13187e-05	0.000147501
114457	k__Bacteria	p__Firmicutes	c__Bacilli	o__Bacillales	f__Paenibacillaceae	g__Paenibacillus	6.14802e-06	0	0	0	0
114594	k__Bacteria	p__Firmicutes	c__Clostridia	o__Clostridiales			1.2296e-05	0.000292357	0.000335369	0.000203737	0.000277983
114725	k__Bacteria	p__Firmicutes	c__Clostridia	o__Clostridiales	f__Ruminococcaceae		5.53322e-05	2.86625e-05	0.000167684	0.000135825	0.000147501
129755	k__Bacteria	p__Firmicutes	c__Clostridia	o__Clostridiales	f__Lachnospiraceae	g__Butyrivibrio	6.14802e-05	9.172e-05	0.000139737	0.000316925	0.000277983
131386	k__Bacteria	p__Firmicutes	c__Clostridia	o__Clostridiales	f__Lachnospiraceae		1.84441e-05	0.00011465	9.08291e-05	0	0.000357406
131845	k__Bacteria	p__Firmicutes	c__Clostridia	o__Clostridiales			0.000147552	0.000154777	0.000803488	0.000282969	0.000317694
132122	k__Bacteria	p__Firmicutes	c__Clostridia	o__Clostridiales			2.45921e-05	5.15925e-05	3.49343e-05	3.39562e-05	0.000232598
132359	k__Bacteria	p__Firmicutes	c__Clostridia	o__Clostridiales	f__Lachnospiraceae		9.83683e-05	0.000418472	0.000160698	0.000169781	0.00114597
133435	k__Bacteria	p__Firmicutes	c__Clostridia	o__Clostridiales			0.000233625	4.01275e-05	0.000202619	1.13187e-05	0.000102116
134209	k__Bacteria	p__Actinobacteria	c__Actinobacteria	o__Actinomycetales	f__Micrococcaceae		0.00012296	0	0	0	0
135427	k__Bacteria	p__Firmicutes	c__Clostridia	o__Clostridiales	f__Ruminococcaceae		1.2296e-05	1.1465e-05	0	1.13187e-05	0
136143	k__Bacteria	p__Firmicutes	c__Bacilli	o__Bacillales			1.84441e-05	0	0	0	0
136689	k__Bacteria	p__Firmicutes	c__Clostridia	o__Clostridiales	f__Clostridiaceae	g__Caloramator	1.84441e-05	0.000200637	0.000223579	0.000113187	0.00027231
137635	k__Bacteria	p__Firmicutes	c__Bacilli	o__Bacillales	f__Bacillaceae	g__Bacillus	6.14802e-06	0	0	0	0
137981	k__Bacteria	p__Actinobacteria	c__Actinobacteria	o__Actinomycetales	f__Micrococcaceae		0.000209033	0	1.39737e-05	0	0
138034	k__Bacteria	p__Firmicutes	c__Bacilli	o__Bacillales	f__Thermoactinomycetaceae		9.22203e-05	0.00013758	0.000223579	0.000169781	0.000385772
138197	k__Bacteria	p__Firmicutes	c__Clostridia	o__Clostridiales	f__Christensenellaceae		6.14802e-06	2.293e-05	9.78159e-05	4.5275e-05	3.40387e-05
138254	k__Bacteria	p__Firmicutes	c__Bacilli	o__Bacillales	f__Planococcaceae		0	0	0	0	5.67312e-06
138368	k__Bacteria	p__Firmicutes	c__Clostridia	o__Clostridiales	f__Clostridiaceae		0	0	0	0	2.83656e-05
139763	k__Bacteria	p__Firmicutes	c__Bacilli	o__Bacillales	f__Paenibacillaceae	g__Paenibacillus	0.000159849	0	0	0	0
142942	k__Bacteria	p__Firmicutes	c__Clostridia	o__Clostridiales			0.000141404	0.00043567	0.000349343	0.000667806	0.000816929
143873	k__Bacteria	p__Firmicutes	c__Bacilli	o__Bacillales	f__Planococcaceae	g__Solibacillus	6.14802e-06	0	0	0	0
144196	k__Bacteria	p__Firmicutes	c__Clostridia	o__Clostridiales			6.14802e-06	8.0255e-05	0	2.26375e-05	7.37505e-05
144299	k__Bacteria	p__Firmicutes	c__Bacilli	o__Bacillales	f__Bacillaceae	g__Bacillushorikoshii	3.07401e-05	0	0	1.13187e-05	0
144713	k__Bacteria	p__Firmicutes	c__Bacilli	o__Bacillales	f__Paenibacillaceae	g__Paenibacillus	6.14802e-06	0	0	0	0
144884	k__Bacteria	p__Firmicutes	c__Clostridia	o__Clostridiales			1.2296e-05	0	8.38422e-05	1.13187e-05	2.83656e-05
145319	k__Bacteria	p__Firmicutes	c__Clostridia	o__Clostridiales	f__Ruminococcaceae		0.000239773	0.000212102	0.000230566	0.000192419	0.000459522
147400	k__Bacteria	p__Firmicutes	c__Clostridia	o__Clostridiales			0	1.71975e-05	1.39737e-05	0	5.67312e-06
147678	k__Bacteria	p__Firmicutes	c__Clostridia	o__Clostridiales			3.07401e-05	5.7325e-06	4.8908e-05	1.13187e-05	5.67312e-06
149219	k__Bacteria	p__Firmicutes	c__Clostridia	o__Clostridiales			0.000135256	0.0004586	0.000356329	0.000203737	0.000641062
150477	k__Archaea	p__Euryarchaeota	c__Methanobacteria	o__Methanobacteriales	f__Methanobacteriaceae	g__Methanosphaera	0.000110664	0.00401848	0.000251527	6.79125e-05	0.000629716
151013	k__Bacteria	p__Firmicutes	c__Clostridia	o__Clostridiales	f__Ruminococcaceae		0.000165997	0.000108917	0.000167684	0.000124506	0.000158847
151713	k__Bacteria	p__Actinobacteria	c__Actinobacteria	o__Actinomycetales	f__Micrococcaceae	g__Arthrobacter	0.000159849	0	0	0	0
151714	k__Bacteria	p__Firmicutes	c__Clostridia	o__Clostridiales	f__[Mogibacteriaceae]	g__Mogibacterium	0	5.7325e-06	0	1.13187e-05	2.83656e-05
151804	k__Bacteria	p__Actinobacteria	c__Actinobacteria	o__Actinomycetales	f__Micrococcaceae	g__Arthrobacter	0.00012296	5.7325e-06	6.98685e-06	0	5.67312e-06
152014	k__Bacteria	p__Firmicutes	c__Clostridia	o__Clostridiales			4.30361e-05	0.000246497	2.09606e-05	0.000101869	0.000277983
152278	k__Bacteria	p__Firmicutes	c__Clostridia	o__Clostridiales			0	2.86625e-05	0	1.13187e-05	1.13462e-05
152381	k__Bacteria	p__Firmicutes	c__Clostridia	o__Clostridiales			6.14802e-06	5.7325e-05	0	1.13187e-05	5.1058e-05
152450	k__Archaea	p__Euryarchaeota	c__Methanobacteria	o__Methanobacteriales	f__Methanobacteriaceae	g__Methanobrevibacter	0.00146323	0.00466052	0.00197728	0.000316925	0.00195722
152612	k__Bacteria	p__Firmicutes	c__Clostridia	o__Clostridiales			1.84441e-05	0	0	1.13187e-05	5.67312e-06
152810	k__Bacteria	p__Firmicutes	c__Clostridia	o__Clostridiales			7.99243e-05	9.74525e-05	0.000307421	0.000113187	0.000192886
153131	k__Bacteria	p__Firmicutes	c__Bacilli	o__Bacillales	f__Bacillaceae	g__Bacillus	6.14802e-06	0	0	0	0
153168	k__Archaea	p__Euryarchaeota	c__Methanobacteria	o__Methanobacteriales	f__Methanobacteriaceae	g__Methanobrevibacter	3.07401e-05	0.000332485	9.78159e-05	7.92312e-05	0.00025529
153332	k__Bacteria	p__Firmicutes	c__Clostridia	o__Clostridiales			3.07401e-05	1.71975e-05	0.000195632	0.000147144	9.6443e-05
153544	k__Bacteria	p__Firmicutes	c__Bacilli	o__Bacillales	f__Bacillaceae	g__Bacillus	1.2296e-05	0	0	0	0
154424	k__Bacteria	p__Firmicutes	c__Clostridia	o__Clostridiales			0	0	0	1.13187e-05	5.67312e-06
155577	k__Bacteria	p__Firmicutes	c__Clostridia	o__Clostridiales	f__Ruminococcaceae		4.91842e-05	5.15925e-05	4.19211e-05	4.5275e-05	5.67312e-05
155701	k__Bacteria	p__Firmicutes	c__Clostridia	o__Clostridiales			6.14802e-06	4.01275e-05	4.8908e-05	5.65937e-05	7.94236e-05
155884	k__Bacteria	p__Firmicutes	c__Clostridia	o__Clostridiales	f__Ruminococcaceae	g__Ruminococcus	0.000375029	0.00057325	0.000761567	0.000701762	0.000788563
155951	k__Bacteria	p__Firmicutes	c__Clostridia	o__Clostridiales	f__Ruminococcaceae	g__Ruminococcus	3.68881e-05	0.000103185	0.000139737	0.000282969	0.000226925
156505	k__Bacteria	p__Firmicutes	c__Clostridia	o__Clostridiales	f__Ruminococcaceae		5.53322e-05	3.4395e-05	6.28817e-05	5.65937e-05	5.67312e-05
157573	k__Bacteria	p__Bacteroidetes	c__Bacteroidia	o__Bacteroidales	f__Rikenellaceae		0.00055947	0.00126688	0.000461132	0.000916819	0.000680774
157802	k__Bacteria	p__Firmicutes	c__Clostridia	o__Clostridiales			0	5.7325e-06	6.98685e-06	0	1.13462e-05
158771	k__Bacteria	p__Firmicutes	c__Clostridia	o__Clostridiales			0.000110664	0.000108917	0.00013275	9.055e-05	0.000170193
158836	k__Bacteria	p__Firmicutes	c__Clostridia	o__Clostridiales	f__Ruminococcaceae		0.000252069	0.00018344	0.000188645	0.000113187	0.000238271
159711	k__Bacteria	p__Proteobacteria	c__Gammaproteobacteria	o__Pseudomonadales	f__Moraxellaceae	g__Acinetobacterlwoffii	0.000141404	0	0	0	0
162535	k__Bacteria	p__Firmicutes	c__Clostridia	o__Clostridiales	f__Veillonellaceae		2.45921e-05	3.4395e-05	0.000118776	1.13187e-05	0.000794236
162741	k__Bacteria	p__Bacteroidetes	c__Bacteroidia	o__Bacteroidales			5.53322e-05	3.4395e-05	0.00011179	0.000464069	0.00171328
163430	k__Bacteria	p__Firmicutes	c__Clostridia	o__Clostridiales	f__Ruminococcaceae		0.000381177	0.000126115	8.38422e-05	0.000169781	0.000243944
163539	k__Bacteria	p__Firmicutes	c__Clostridia	o__Clostridiales	f__Lachnospiraceae		0	0.000263695	0.000188645	0.00027165	0.00025529
163691	k__Bacteria	p__Firmicutes	c__Clostridia	o__Clostridiales			0	0	2.09606e-05	0	5.67312e-06
163696	k__Bacteria	p__Actinobacteria	c__Coriobacteriia	o__Coriobacteriales	f__Coriobacteriaceae		2.45921e-05	0.000407007	0.000656764	0.000486706	0.000198559
164254	k__Bacteria	p__Firmicutes	c__Clostridia	o__Clostridiales	f__Veillonellaceae		8.60723e-05	0.000217835	0.000328382	0.0001811	0.000363079
164629	k__Bacteria	p__Firmicutes	c__Clostridia	o__Clostridiales			0	5.7325e-06	1.39737e-05	1.13187e-05	5.67312e-06
166099	k__Bacteria	p__Firmicutes	c__Clostridia	o__Clostridiales			0.000209033	0	0	2.26375e-05	5.1058e-05
167468	k__Bacteria	p__Firmicutes	c__Clostridia	o__Clostridiales	f__Veillonellaceae	g__Phascolarctobacterium	0	8.0255e-05	1.39737e-05	1.13187e-05	1.70193e-05
168046	k__Bacteria	p__Firmicutes	c__Clostridia	o__Clostridiales			5.53322e-05	5.15925e-05	0.000160698	0.000135825	0.000136155
168183	k__Bacteria	p__Firmicutes	c__Bacilli	o__Bacillales	f__Planococcaceae		6.76282e-05	0	0	0	0
169738	k__Bacteria	p__Firmicutes	c__Clostridia	o__Clostridiales	f__Lachnospiraceae	g__Butyrivibrio	0.000141404	0.000922932	0.00115283	0.000486706	0.00166222
170640	k__Bacteria	p__Firmicutes	c__Clostridia	o__Clostridiales	f__Ruminococcaceae		1.2296e-05	0.00020637	0.000167684	6.79125e-05	0.000130482
172081	k__Bacteria	p__Firmicutes	c__Clostridia	o__Clostridiales			0	5.7325e-06	6.98685e-06	0	1.13462e-05
172487	k__Bacteria	p__Firmicutes	c__Clostridia	o__Clostridiales	f__Lachnospiraceae	g__Coprococcus	0.000116812	0.000212102	9.08291e-05	0.000101869	0.000306348
172878	k__Bacteria	p__Firmicutes	c__Clostridia	o__Clostridiales	f__Ruminococcaceae		1.84441e-05	5.7325e-06	0	0	5.67312e-06
172955	k__Bacteria	p__Firmicutes	c__Bacilli	o__Bacillales	f__Paenibacillaceae	g__Paenibacillus	0.00111279	0	0	0	0
173378	k__Bacteria	p__Firmicutes	c__Clostridia	o__Clostridiales	f__Lachnospiraceae	g__Butyrivibrio	2.45921e-05	0.000108917	0.000293448	0.000147144	0.000238271
173792	k__Bacteria	p__Firmicutes	c__Clostridia	o__Clostridiales	f__Ruminococcaceae	g__Ruminococcus	1.2296e-05	3.4395e-05	2.09606e-05	3.39562e-05	6.80774e-05
174443	k__Bacteria	p__Firmicutes	c__Clostridia	o__Clostridiales	f__Ruminococcaceae		0.000221329	0.000235032	0.000160698	0.000113187	0.000141828
174605	k__Bacteria	p__Firmicutes	c__Clostridia	o__Clostridiales			0.000129108	0.000246497	0.000314408	0.000101869	0.000238271
176038	k__Bacteria	p__Firmicutes	c__Clostridia	o__Clostridiales			0.000159849	0.000194905	0.000146724	0.000203737	0.000170193
176108	k__Bacteria	p__Bacteroidetes	c__Bacteroidia	o__Bacteroidales	f__Rikenellaceae		0.000399621	0.00145605	0.000468119	0.000747037	0.000811255
176785	k__Bacteria	p__Firmicutes	c__Clostridia	o__Clostridiales	f__Ruminococcaceae		0	5.7325e-06	0	0	0
177039	k__Bacteria	p__Firmicutes	c__Clostridia	o__Clostridiales			0.000147552	0.00018344	0.00110392	0.000373519	0.000499234
177446	k__Bacteria	p__Firmicutes	c__Clostridia	o__Clostridiales			0	0	0	1.13187e-05	0
177484	k__Bacteria	p__Firmicutes	c__Clostridia	o__Clostridiales	f__Veillonellaceae		0.000454953	0.000613377	0.00039825	0.000430112	0.00027231
177902	k__Bacteria	p__Firmicutes	c__Clostridia	o__Clostridiales			0.000245921	0.000303822	0.00088733	0.000384837	0.000816929
178224	k__Bacteria	p__Firmicutes	c__Clostridia	o__Clostridiales	f__Veillonellaceae	g__Selenomonasruminantium	1.2296e-05	0.000131847	5.58948e-05	9.055e-05	0.000453849
178385	k__Bacteria	p__Firmicutes	c__Clostridia	o__Clostridiales	f__Ruminococcaceae	g__Faecalibacteriumprausnitzii	0.000252069	0.000235032	0.00102008	0.000249012	0.000590004
178478	k__Bacteria	p__Bacteroidetes	c__Bacteroidia	o__Bacteroidales	f__Bacteroidaceae	g__Bacteroides	0.00104516	0.00296943	0.000873356	0.00192419	0.00184376
178497	k__Bacteria	p__Firmicutes	c__Clostridia	o__Clostridiales	f__Ruminococcaceae		0.000165997	0.000171975	0.000146724	0.000113187	0.000192886
178712	k__Bacteria	p__Firmicutes	c__Clostridia	o__Clostridiales			0.00146938	0.00117516	0.00233361	0.00243353	0.0016452
178773	k__Bacteria	p__Firmicutes	c__Clostridia	o__Clostridiales	f__Ruminococcaceae		0.000258217	0.000235032	0.000412224	5.65937e-05	0.000136155
179159	k__Bacteria	p__Firmicutes	c__Clostridia	o__Clostridiales			0.000215181	0.000355415	0.000356329	0.000396156	0.000578658
179325	k__Bacteria	p__Firmicutes	c__Clostridia	o__Clostridiales	f__Ruminococcaceae		2.45921e-05	1.1465e-05	2.09606e-05	4.5275e-05	0
179547	k__Bacteria	p__Firmicutes	c__Clostridia	o__Clostridiales	f__Ruminococcaceae	g__Oscillospira	0.000614802	0.000171975	0.000412224	0.000316925	0.000226925
179572	k__Bacteria	p__Firmicutes	c__Clostridia	o__Clostridiales	f__Ruminococcaceae	g__Ruminococcus	9.22203e-05	5.7325e-05	0.000307421	0.000169781	0.000153174
180045	k__Bacteria	p__Bacteroidetes	c__Bacteroidia	o__Bacteroidales	f__Bacteroidaceae	g__Bacteroides	0.000172145	0.00071083	0.000188645	0.000475387	0.00051058
181035	k__Bacteria	p__Firmicutes	c__Clostridia	o__Clostridiales	f__Ruminococcaceae	g__Ruminococcus	9.83683e-05	0.00032102	0.000188645	0.000215056	0.000130482
181644	k__Bacteria	p__Firmicutes	c__Clostridia	o__Clostridiales			0.000147552	0.000326752	0.00013275	0.000237694	0.000238271
181849	k__Bacteria	p__Firmicutes	c__Clostridia	o__Clostridiales	f__Clostridiaceae	g__Clostridium	4.30361e-05	0.000338217	0.00024454	0.000373519	0.00025529
181961	k__Bacteria	p__Firmicutes	c__Clostridia	o__Clostridiales	f__Ruminococcaceae	g__Ruminococcus	3.68881e-05	0.000223567	6.28817e-05	0.000407475	0.000300675
182033	k__Bacteria	p__Firmicutes	c__Clostridia	o__Clostridiales	f__Ruminococcaceae	g__Oscillospira	0.000307401	0.00013758	0.000174671	0.00125638	3.97118e-05
182044	k__Bacteria	p__Firmicutes	c__Clostridia	o__Clostridiales	f__Ruminococcaceae		0.000534878	0.000263695	0.000454145	0.000249012	0.000323368
182970	k__Bacteria	p__Verrucomicrobia	c__Verrucomicrobiae	o__Verrucomicrobiales	f__Verrucomicrobiaceae	g__Akkermansia	0	1.1465e-05	0	0	0
183620	k__Bacteria	p__Firmicutes	c__Clostridia	o__Clostridiales	f__Ruminococcaceae		0.000288957	8.59875e-05	3.49343e-05	3.39562e-05	8.50967e-05
183715	k__Bacteria	p__Firmicutes	c__Clostridia	o__Clostridiales	f__Ruminococcaceae		0.000356585	0.000108917	0.000146724	0.000294287	0.00018154
184339	k__Bacteria	p__Firmicutes	c__Clostridia	o__Clostridiales	f__Ruminococcaceae		1.2296e-05	0.00027516	0.000153711	0.000226375	0.000141828
184651	k__Bacteria	p__Firmicutes	c__Clostridia	o__Clostridiales			1.84441e-05	0	0	0	1.70193e-05
184882	k__Bacteria	p__Firmicutes	c__Clostridia	o__Clostridiales	f__Lachnospiraceae	g__Blautia	0.000252069	0.000200637	0.000181658	0.000101869	0.000192886
185066	k__Bacteria	p__Firmicutes	c__Clostridia	o__Clostridiales	f__Ruminococcaceae		0.000184441	0.000200637	0.000384277	0.000113187	0.000158847
185420	k__Bacteria	p__Bacteroidetes	c__Bacteroidia	o__Bacteroidales	f__Bacteroidaceae	g__Bacteroides	0.000952943	0.00126688	0.00051004	0.000882862	0.000907698
185587	k__Bacteria	p__Firmicutes	c__Clostridia	o__Clostridiales	f__Lachnospiraceae		0.00143864	2.293e-05	0	0.000113187	0
185610	k__Bacteria	p__Firmicutes	c__Clostridia	o__Clostridiales	f__Ruminococcaceae		0.000159849	9.172e-05	0.000160698	0.000101869	0.000113462
185622	k__Bacteria	p__Firmicutes	c__Clostridia	o__Clostridiales	f__Ruminococcaceae		0.00055947	0.000349682	0.000216592	0.000147144	0.000198559
185659	k__Bacteria	p__Firmicutes	c__Clostridia	o__Clostridiales	f__Veillonellaceae	g__Acidaminococcus	0.00150626	0.00224141	0.00112488	0.00167517	0.000902025
186052	k__Bacteria	p__Firmicutes	c__Clostridia	o__Clostridiales	f__Lachnospiraceae		0.00071317	6.30575e-05	0	5.65937e-05	0
186090	k__Bacteria	p__Firmicutes	c__Clostridia	o__Clostridiales	f__Ruminococcaceae	g__Ruminococcus	1.2296e-05	0.000131847	9.78159e-05	0.000520662	0.000312021
186139	k__Bacteria	p__Firmicutes	c__Clostridia	o__Clostridiales	f__Ruminococcaceae		2.45921e-05	0.000401275	0.000118776	0.000135825	9.6443e-05
186242	k__Bacteria	p__Firmicutes	c__Clostridia	o__Clostridiales	f__Lachnospiraceae	g__Blautia	0.00012296	0.00013758	8.38422e-05	0.000135825	0.000198559
186463	k__Bacteria	p__Firmicutes	c__Clostridia	o__Clostridiales	f__Ruminococcaceae		0.000245921	0.00011465	0.000160698	0.0001811	0.000192886
186896	k__Bacteria	p__Firmicutes	c__Clostridia	o__Clostridiales	f__Lachnospiraceae	g__Blautia	0.000215181	8.59875e-05	0.000167684	9.055e-05	0.000504907
187780	k__Bacteria	p__Firmicutes	c__Clostridia	o__Clostridiales	f__Ruminococcaceae		3.68881e-05	8.59875e-05	0.000125763	0.000316925	0.00103251
188789	k__Bacteria	p__Firmicutes	c__Clostridia	o__Clostridiales	f__Christensenellaceae		5.53322e-05	0.000131847	9.08291e-05	5.65937e-05	0.000153174
189292	k__Bacteria	p__Firmicutes	c__Clostridia	o__Clostridiales	f__Lachnospiraceae		0.000362733	0.000280892	0.000174671	0.000192419	0.00025529
189387	k__Bacteria	p__Firmicutes	c__Clostridia	o__Clostridiales	f__Ruminococcaceae		0.00135256	0.000819747	0.00136244	0.00112056	0.00134453
190844	k__Bacteria	p__Bacteroidetes	c__Bacteroidia	o__Bacteroidales	f__Rikenellaceae		0.000110664	0.0002293	5.58948e-05	0.000135825	0.000130482
191615	k__Bacteria	p__Firmicutes	c__Clostridia	o__Clostridiales	f__Ruminococcaceae	g__Ruminococcus	0.000399621	0.000819747	0.000440172	0.000396156	0.000771544
191651	k__Bacteria	p__Firmicutes	c__Clostridia	o__Clostridiales	f__Ruminococcaceae		0.00065169	0.000865607	0.00133449	0.000758356	0.00027231
192262	k__Bacteria	p__Firmicutes	c__Clostridia	o__Clostridiales	f__Ruminococcaceae		0.00122346	0.00168535	0.00150217	0.00113187	0.00115732
193314	k__Bacteria	p__Firmicutes	c__Clostridia	o__Clostridiales	f__Ruminococcaceae	g__Ruminococcus	1.2296e-05	2.86625e-05	6.28817e-05	2.26375e-05	8.50967e-05
193722	k__Bacteria	p__Firmicutes	c__Clostridia	o__Clostridiales	f__Ruminococcaceae		0.000178293	0.000108917	0.000223579	0.000113187	0.000187213
193797	k__Bacteria	p__Firmicutes	c__Clostridia	o__Clostridiales			0.00012296	0.000126115	0.000160698	0.000158462	0.000124809
194526	k__Bacteria	p__Firmicutes	c__Clostridia	o__Clostridiales	f__Ruminococcaceae		0.000780799	0.00190892	0.00133449	0.00179968	0.00169626
194735	k__Bacteria	p__Firmicutes	c__Clostridia	o__Clostridiales	f__Ruminococcaceae		6.14802e-05	6.30575e-05	4.19211e-05	5.65937e-05	6.80774e-05
195494	k__Bacteria	p__Firmicutes	c__Clostridia	o__Clostridiales	f__Ruminococcaceae		0.000184441	0.00020637	0.000160698	0.000135825	0.000198559
196082	k__Bacteria	p__Firmicutes	c__Clostridia	o__Clostridiales	f__Lachnospiraceae	g__Blautia	0.000147552	0.00027516	0.000139737	9.055e-05	0.00016452
196191	k__Bacteria	p__Firmicutes	c__Clostridia	o__Clostridiales	f__Ruminococcaceae	g__Oscillospira	0.000135256	9.172e-05	0.000181658	0.000441431	0.000141828
196265	k__Bacteria	p__Actinobacteria	c__Actinobacteria	o__Actinomycetales	f__Micrococcaceae	g__Arthrobactersulfureus	9.22203e-05	0	0	0	5.67312e-06
196391	k__Bacteria	p__Firmicutes	c__Clostridia	o__Clostridiales	f__Clostridiaceae	g__02d06	0.000215181	0.000177707	0.000167684	0.000192419	0.000306348
196597	k__Bacteria	p__Firmicutes	c__Clostridia	o__Clostridiales	f__Ruminococcaceae		1.84441e-05	9.172e-05	0.000146724	0.000486706	0.000221251
196844	k__Bacteria	p__Firmicutes	c__Clostridia	o__Clostridiales	f__Ruminococcaceae		2.45921e-05	0.000154777	0.000531001	0.000418794	0.000300675
196905	k__Bacteria	p__Firmicutes	c__Clostridia	o__Clostridiales	f__Ruminococcaceae		1.2296e-05	5.7325e-06	6.98685e-06	1.13187e-05	4.53849e-05
197233	k__Bacteria	p__Firmicutes	c__Clostridia	o__Clostridiales			0.000362733	0.00052739	0.00214496	0.000758356	0.00123674
197988	k__Bacteria	p__Firmicutes	c__Clostridia	o__Clostridiales	f__Ruminococcaceae	g__Oscillospira	0.000282809	9.172e-05	0.000258513	0.000282969	0.00016452
199149	k__Bacteria	p__Firmicutes	c__Clostridia	o__Clostridiales	f__Ruminococcaceae		1.2296e-05	9.74525e-05	0.000125763	4.5275e-05	0.000147501
199335	k__Bacteria	p__Firmicutes	c__Clostridia	o__Clostridiales	f__Ruminococcaceae	g__Ruminococcus	0.000614802	0.000653505	0.00037729	0.000475387	0.000453849
200634	k__Bacteria	p__Actinobacteria	c__Actinobacteria	o__Actinomycetales	f__Micrococcaceae	g__Rothiaamarae	9.22203e-05	0	6.98685e-06	0	0
202261	k__Bacteria	p__Bacteroidetes	c__Bacteroidia	o__Bacteroidales	f__Rikenellaceae		0	0	0	3.39562e-05	0
204600	k__Bacteria	p__Firmicutes	c__Clostridia	o__Clostridiales	f__Veillonellaceae	g__Succiniclasticum	0	5.7325e-06	0	1.13187e-05	1.13462e-05
204705	k__Bacteria	p__Firmicutes	c__Clostridia	o__Clostridiales	f__Ruminococcaceae	g__Ruminococcus	4.30361e-05	0.000126115	5.58948e-05	0.000282969	0.000402791
205159	k__Bacteria	p__Firmicutes	c__Clostridia	o__Clostridiales	f__Ruminococcaceae	g__Ruminococcus	0	0	1.39737e-05	9.055e-05	2.26925e-05
205250	k__Bacteria	p__Firmicutes	c__Clostridia	o__Clostridiales			0.000135256	0.000452867	0.000230566	0.000611212	0.00142395
205309	k__Bacteria	p__Firmicutes	c__Clostridia	o__Clostridiales	f__Ruminococcaceae		4.91842e-05	8.0255e-05	0.000146724	0.000113187	0.000175867
205859	k__Bacteria	p__Firmicutes	c__Clostridia	o__Clostridiales			1.2296e-05	0.00013758	3.49343e-05	0.000203737	0.000277983
210262	k__Bacteria	p__Firmicutes	c__Clostridia	o__Clostridiales			1.2296e-05	5.15925e-05	1.39737e-05	4.5275e-05	4.53849e-05
210647	k__Bacteria	p__Firmicutes	c__Clostridia	o__Clostridiales	f__Ruminococcaceae	g__Ruminococcus	7.37762e-05	0.000149045	8.38422e-05	0.000305606	0.000504907
211234	k__Bacteria	p__Firmicutes	c__Clostridia	o__Clostridiales			1.84441e-05	1.1465e-05	1.39737e-05	0	5.67312e-05
211458	k__Bacteria	p__Firmicutes	c__Clostridia	o__Clostridiales	f__Ruminococcaceae		0.000676282	0.000269427	0.000146724	0.000475387	0.00034606
211750	k__Bacteria	p__Firmicutes	c__Clostridia	o__Clostridiales	f__Ruminococcaceae		6.14802e-06	5.7325e-06	0	0	0
212807	k__Bacteria	p__Firmicutes	c__Clostridia	o__Clostridiales	f__Ruminococcaceae		0.000116812	0.000189172	0.000167684	9.055e-05	0.000107789
214919	k__Bacteria	p__Firmicutes	c__Bacilli	o__Turicibacterales	f__Turicibacteraceae	g__Turicibacter	0.000866871	0.000143312	0.000384277	0.000350881	0.00136155
215060	k__Bacteria	p__Firmicutes	c__Clostridia	o__Clostridiales			3.68881e-05	1.71975e-05	0	0	3.97118e-05
215731	k__Bacteria	p__Firmicutes	c__Clostridia	o__Clostridiales			0.000233625	0.00018344	9.08291e-05	6.79125e-05	0.000215578
216010	k__Bacteria	p__Firmicutes	c__Clostridia	o__Clostridiales	f__[Mogibacteriaceae]		0	3.4395e-05	6.28817e-05	3.39562e-05	9.07698e-05
216710	k__Bacteria	p__Firmicutes	c__Clostridia	o__Clostridiales	f__Ruminococcaceae		9.83683e-05	0.000143312	8.38422e-05	0.000113187	0.000102116
216941	k__Bacteria	p__Verrucomicrobia	c__Verrucomicrobiae	o__Verrucomicrobiales	f__Verrucomicrobiaceae	g__Akkermansia	0	1.1465e-05	2.09606e-05	2.26375e-05	2.26925e-05
219733	k__Bacteria	p__Firmicutes	c__Clostridia	o__Clostridiales	f__Ruminococcaceae		3.07401e-05	0.000349682	0.000279474	0.0001811	0.00027231
221454	k__Bacteria	p__Firmicutes	c__Clostridia	o__Clostridiales	f__Ruminococcaceae	g__Ruminococcus	0.000190589	0.000263695	0.000558948	0.00175441	0.000629716
223318	k__Bacteria	p__Firmicutes	c__Clostridia	o__Clostridiales	f__Ruminococcaceae		0.000252069	0.00101465	0.000586895	0.000554619	0.000448176
227697	k__Bacteria	p__Firmicutes	c__Clostridia	o__Clostridiales	f__Ruminococcaceae	g__Ruminococcus	0.000147552	0.000728027	0.000412224	0.0010866	0.000970103
231376	k__Bacteria	p__Firmicutes	c__Clostridia	o__Clostridiales	f__Christensenellaceae		1.2296e-05	5.7325e-06	1.39737e-05	2.26375e-05	0
231469	k__Bacteria	p__Firmicutes	c__Clostridia	o__Clostridiales	f__Ruminococcaceae	g__Ruminococcus	9.22203e-05	9.74525e-05	0.00013275	0.000101869	0.000391445
232417	k__Bacteria	p__Firmicutes	c__Clostridia	o__Clostridiales	f__Ruminococcaceae	g__Ruminococcus	0.000288957	0.000905735	0.00157204	0.00316925	0.00203665
232888	k__Bacteria	p__Bacteroidetes	c__Bacteroidia	o__Bacteroidales	f__Rikenellaceae	g__Rikenella	0	5.7325e-06	0	0	0
233623	k__Bacteria	p__Firmicutes	c__Clostridia	o__Clostridiales	f__Ruminococcaceae		3.07401e-05	2.86625e-05	6.98685e-06	1.13187e-05	1.70193e-05
234443	k__Bacteria	p__Bacteroidetes	c__Bacteroidia	o__Bacteroidales	f__Rikenellaceae		0.000165997	0.00034395	7.68554e-05	0.000147144	0.000158847
234751	k__Bacteria	p__Firmicutes	c__Clostridia	o__Clostridiales			3.07401e-05	5.7325e-05	1.39737e-05	4.5275e-05	5.67312e-05
235216	k__Bacteria	p__Firmicutes	c__Clostridia	o__Clostridiales	f__Veillonellaceae		0.000270513	0.000538855	0.000237553	0.00027165	0.000260963
237134	k__Bacteria	p__Firmicutes	c__Clostridia	o__Clostridiales	f__Ruminococcaceae		0.000418065	6.879e-05	7.68554e-05	5.65937e-05	4.53849e-05
238208	k__Bacteria	p__Firmicutes	c__Bacilli	o__Bacillales	f__Planococcaceae	g__Lysinibacillusboronitolerans	1.2296e-05	0	0	0	0
239555	k__Bacteria	p__Firmicutes	c__Clostridia	o__Clostridiales	f__Clostridiaceae		4.91842e-05	0.000492995	0.000349343	0.00027165	0.000459522
239562	k__Bacteria	p__Firmicutes	c__Clostridia	o__Clostridiales			0	0.00016051	2.09606e-05	0.000101869	9.07698e-05
242503	k__Bacteria	p__Firmicutes	c__Clostridia	o__Clostridiales	f__Clostridiaceae	g__Alkaliphilus	0.000842279	5.7325e-05	7.68554e-05	6.79125e-05	0.000397118
243911	k__Bacteria	p__Firmicutes	c__Clostridia	o__Clostridiales	f__[Mogibacteriaceae]	g__Mogibacterium	2.45921e-05	0.000888537	0.0012227	0.000679125	0.000975776
244041	k__Bacteria	p__Firmicutes	c__Clostridia	o__Clostridiales			3.68881e-05	6.879e-05	5.58948e-05	1.13187e-05	5.1058e-05
248112	k__Bacteria	p__Bacteroidetes	c__Bacteroidia	o__Bacteroidales			0	0.000171975	0.00075458	0.00027165	0.000260963
248126	k__Bacteria	p__Firmicutes	c__Clostridia	o__Clostridiales	f__Peptostreptococcaceae		0.0001537	5.7325e-05	8.38422e-05	0.000101869	0.000607023
248900	k__Bacteria	p__Firmicutes	c__Clostridia	o__Clostridiales			6.14802e-06	0.000154777	0.000146724	0.000147144	0.00018154
248902	k__Bacteria	p__Firmicutes	c__Bacilli	o__Turicibacterales	f__Turicibacteraceae	g__Turicibacter	0.00339371	0.000544587	0.00184453	0.00132429	0.00476542
249748	k__Bacteria	p__Firmicutes	c__Bacilli	o__Bacillales	f__Bacillaceae	g__Bacillus	6.14802e-06	0	0	0	0
251456	k__Bacteria	p__Firmicutes	c__Clostridia	o__Clostridiales	f__Ruminococcaceae	g__Ruminococcusflavefaciens	4.30361e-05	0.000280892	0.000251527	0.000520662	0.00208203
251854	k__Bacteria	p__Firmicutes	c__Clostridia	o__Clostridiales	f__Ruminococcaceae	g__Ruminococcus	6.14802e-05	0.0002293	0.00024454	0.000667806	0.000323368
252119	k__Bacteria	p__Actinobacteria	c__Actinobacteria	o__Actinomycetales	f__Micrococcaceae		0.000547174	0	2.09606e-05	0	0
253471	k__Bacteria	p__Firmicutes	c__Clostridia	o__Clostridiales			0.000504138	0.00018344	0.000824448	0.000554619	0.000641062
253542	k__Bacteria	p__Firmicutes	c__Clostridia	o__Clostridiales			0	0	6.98685e-06	1.13187e-05	5.67312e-06
254600	k__Bacteria	p__Firmicutes	c__Clostridia	o__Clostridiales			0.000141404	0.000257962	0.000125763	9.055e-05	0.000238271
255530	k__Bacteria	p__Firmicutes	c__Clostridia	o__Clostridiales	f__Veillonellaceae	g__Phascolarctobacterium	0.000971387	0.00220701	0.000838422	0.00106396	0.00108924
256053	k__Bacteria	p__Synergistetes	c__Synergistia	o__Synergistales	f__Dethiosulfovibrionaceae	g__TG5	1.84441e-05	0.000315287	0.00024454	0.000113187	0.000260963
256173	k__Bacteria	p__Actinobacteria	c__Actinobacteria	o__Actinomycetales	f__Micrococcaceae		0.0001537	0	0	0	0
256449	k__Bacteria	p__Firmicutes	c__Clostridia	o__Clostridiales	f__Ruminococcaceae	g__Oscillospira	0.000190589	7.45225e-05	8.38422e-05	0.000124506	0.000147501
258169	k__Bacteria	p__Firmicutes	c__Clostridia	o__Clostridiales	f__Lachnospiraceae		0.000504138	0.00140446	0.00125763	0.0007244	0.00132751
258180	k__Bacteria	p__Verrucomicrobia	c__Verruco-5	o__WCHB1-41	f__RFP12		0.000436509	5.15925e-05	9.78159e-05	0.00063385	0.000215578
258447	k__Bacteria	p__Firmicutes	c__Clostridia	o__Clostridiales			0	0.00027516	0.000314408	0.000226375	0.00018154
258613	k__Bacteria	p__Firmicutes	c__Clostridia	o__Clostridiales			1.2296e-05	7.45225e-05	0.000167684	0.000226375	7.94236e-05
258636	k__Bacteria	p__Verrucomicrobia	c__Verruco-5	o__WCHB1-41	f__RFP12		1.2296e-05	0.000108917	0.000635803	0.000486706	0.000363079
258710	k__Bacteria	p__Firmicutes	c__Clostridia	o__Clostridiales	f__Lachnospiraceae	g__[Ruminococcus]gnavus	0.000596358	0.000498727	0.000342356	0.000384837	0.000680774
259819	k__Bacteria	p__Bacteroidetes	c__Bacteroidia	o__Bacteroidales	f__S24-7		0	0	1.39737e-05	0	0.000351733
259866	k__Bacteria	p__Firmicutes	c__Clostridia	o__Clostridiales			6.14802e-06	2.86625e-05	0	0	2.26925e-05
260322	k__Bacteria	p__Firmicutes	c__Clostridia	o__Clostridiales	f__Ruminococcaceae		7.37762e-05	0.00016051	0.000181658	0.0001811	0.000209905
260483	k__Bacteria	p__Firmicutes	c__Clostridia	o__Clostridiales	f__[Mogibacteriaceae]		0	1.71975e-05	3.49343e-05	4.5275e-05	1.70193e-05
260703	k__Bacteria	p__Firmicutes	c__Clostridia	o__Clostridiales			2.45921e-05	9.172e-05	0.000237553	0.000135825	0.000277983
261123	k__Bacteria	p__Actinobacteria	c__Actinobacteria	o__Actinomycetales	f__Microbacteriaceae		9.22203e-05	0	6.98685e-06	0	0
261966	k__Bacteria	p__Firmicutes	c__Clostridia	o__Clostridiales			1.2296e-05	6.30575e-05	0	1.13187e-05	3.40387e-05
262533	k__Bacteria	p__Firmicutes	c__Clostridia	o__Clostridiales	f__Veillonellaceae	g__Succiniclasticum	6.14802e-06	5.7325e-06	1.39737e-05	0	5.67312e-05
262600	k__Bacteria	p__Firmicutes	c__Erysipelotrichi	o__Erysipelotrichales	f__Erysipelotrichaceae	g__Bulleidia	2.45921e-05	0.000235032	0.0002655	0.000305606	0.000465195
263212	k__Bacteria	p__Actinobacteria	c__Actinobacteria	o__Actinomycetales	f__Micrococcaceae		0.000184441	0	1.39737e-05	0	1.13462e-05
264114	k__Bacteria	p__Firmicutes	c__Clostridia	o__Clostridiales	f__Ruminococcaceae		9.22203e-05	0.000177707	0.000572922	0.000226375	0.000487888
265379	k__Bacteria	p__Firmicutes	c__Clostridia	o__Clostridiales	f__Ruminococcaceae		5.53322e-05	2.86625e-05	4.19211e-05	5.65937e-05	1.70193e-05
265381	k__Bacteria	p__Firmicutes	c__Bacilli	o__Bacillales	f__Bacillaceae	g__Bacillus	2.45921e-05	2.293e-05	0.000104803	7.92312e-05	0.000153174
265907	k__Bacteria	p__Bacteroidetes	c__Bacteroidia	o__Bacteroidales	f__Prevotellaceae	g__Prevotella	0	5.7325e-06	0	0	5.67312e-06
266623	k__Bacteria	p__Firmicutes	c__Clostridia	o__Clostridiales			3.07401e-05	9.172e-05	0.000146724	0.0001811	8.50967e-05
266682	k__Bacteria	p__Firmicutes	c__Clostridia	o__Clostridiales	f__Ruminococcaceae		0.000405769	0.000292357	0.000237553	0.000701762	0.000845294
267042	k__Bacteria	p__Firmicutes	c__Clostridia	o__Clostridiales	f__Ruminococcaceae	g__Ruminococcus	1.84441e-05	5.7325e-06	2.79474e-05	1.13187e-05	5.1058e-05
267323	k__Bacteria	p__Actinobacteria	c__Actinobacteria	o__Actinomycetales	f__Micrococcaceae	g__Arthrobacteroxydans	0.000307401	0	0	0	5.67312e-06
268043	k__Bacteria	p__Firmicutes	c__Clostridia	o__Clostridiales	f__Ruminococcaceae	g__Ruminococcus	0.000368881	0.000309555	0.000391264	0.000215056	0.000260963
268220	k__Bacteria	p__Firmicutes	c__Clostridia	o__Clostridiales			6.14802e-06	0	0	1.13187e-05	0
268730	k__Bacteria	p__Firmicutes	c__Clostridia	o__Clostridiales			2.45921e-05	2.86625e-05	6.98685e-06	2.26375e-05	9.07698e-05
268964	k__Bacteria	p__Firmicutes	c__Clostridia	o__Clostridiales	f__Ruminococcaceae	g__Ruminococcus	6.14802e-06	5.7325e-06	6.98685e-06	3.39562e-05	5.67312e-05
269378	k__Bacteria	p__Firmicutes	c__Clostridia	o__Clostridiales	f__Ruminococcaceae	g__Ruminococcus	0.000116812	0.000240765	0.000503053	0.00115451	0.000504907
269531	k__Bacteria	p__Firmicutes	c__Clostridia	o__Clostridiales	f__Ruminococcaceae	g__Ruminococcus	0	5.7325e-06	6.98685e-06	0	1.13462e-05
269532	k__Bacteria	p__Firmicutes	c__Clostridia	o__Clostridiales	f__Ruminococcaceae		0.000221329	9.74525e-05	0.000202619	0.0001811	0.000215578
270261	k__Bacteria	p__Firmicutes	c__Clostridia	o__Clostridiales			0	1.1465e-05	6.98685e-06	2.26375e-05	5.67312e-06
270263	k__Bacteria	p__Actinobacteria	c__Actinobacteria	o__Actinomycetales	f__Micrococcaceae	g__Arthrobacteroxydans	0.00128494	0	3.49343e-05	1.13187e-05	1.13462e-05
270382	k__Bacteria	p__Firmicutes	c__Clostridia	o__Clostridiales	f__Clostridiaceae		0.000522582	0.00029809	0.000279474	0.0001811	0.0018154
270595	k__Bacteria	p__Firmicutes	c__Clostridia	o__Clostridiales	f__Ruminococcaceae	g__Ruminococcus	7.99243e-05	0.00013758	0.000181658	0.000441431	0.00027231
271013	k__Bacteria	p__Firmicutes	c__Clostridia	o__Clostridiales			0.00062095	0.000240765	0.000293448	0.000350881	0.00221251
271203	k__Bacteria	p__Actinobacteria	c__Actinobacteria	o__Actinomycetales	f__Micrococcaceae	g__Arthrobacteroxydans	0.000663986	0	6.98685e-06	0	1.70193e-05
271621	k__Bacteria	p__Actinobacteria	c__Actinobacteria	o__Actinomycetales	f__Micrococcaceae	g__Arthrobacter	0.000141404	0	6.98685e-06	0	0
271804	k__Bacteria	p__Firmicutes	c__Clostridia	o__Clostridiales	f__Lachnospiraceae		0.00012296	0.000378345	0.000419211	0.000135825	0.000357406
271921	k__Bacteria	p__Firmicutes	c__Bacilli	o__Bacillales	f__Bacillaceae	g__Bacillusmuralis	6.14802e-06	0	0	0	1.70193e-05
272899	k__Bacteria	p__Firmicutes	c__Clostridia	o__Clostridiales	f__Ruminococcaceae		0.000565618	0.00209236	0.00147423	0.00225243	0.00313723
272964	k__Bacteria	p__Firmicutes	c__Clostridia	o__Clostridiales			0.000178293	7.45225e-05	6.28817e-05	9.055e-05	0.000658081
273272	k__Bacteria	p__Firmicutes	c__Clostridia	o__Clostridiales			3.07401e-05	5.7325e-05	0.000216592	6.79125e-05	7.37505e-05
273400	k__Bacteria	p__Firmicutes	c__Bacilli	o__Bacillales	f__Paenibacillaceae	g__Paenibacillus	2.45921e-05	0	0	0	0
273552	k__Bacteria	p__Firmicutes	c__Clostridia	o__Clostridiales	f__Ruminococcaceae		0.000129108	0.00027516	0.000433185	0.000407475	0.000544619
273852	k__Bacteria	p__Firmicutes	c__Clostridia	o__Clostridiales			0.000141404	0.000212102	0.000272487	0.000430112	0.000204232
273905	k__Bacteria	p__Firmicutes	c__Clostridia	o__Clostridiales	f__Lachnospiraceae	g__Moryella	0	5.7325e-06	6.98685e-06	0	2.83656e-05
273960	k__Bacteria	p__Firmicutes	c__Clostridia	o__Clostridiales			0	9.172e-05	0.000405237	0.000237694	0.000402791
274592	k__Bacteria	p__Firmicutes	c__Clostridia	o__Clostridiales			4.91842e-05	0.000108917	0.000174671	9.055e-05	9.07698e-05
275010	k__Bacteria	p__Firmicutes	c__Clostridia	o__Clostridiales	f__Ruminococcaceae	g__Ruminococcus	2.45921e-05	2.86625e-05	9.78159e-05	0.000396156	0.000204232
275237	k__Bacteria	p__Firmicutes	c__Clostridia	o__Clostridiales	f__Veillonellaceae	g__Phascolarctobacterium	0.000252069	0.000487262	0.000272487	0.000249012	0.000170193
276037	k__Bacteria	p__Firmicutes	c__Clostridia	o__Clostridiales	f__Lachnospiraceae		2.45921e-05	0.000217835	0.000118776	0.000396156	0.000226925
276168	k__Bacteria	p__Proteobacteria	c__Gammaproteobacteria	o__Pseudomonadales	f__Pseudomonadaceae		0	0.000240765	0.000824448	0.000339562	0.000232598
276183	k__Bacteria	p__Firmicutes	c__Bacilli	o__Lactobacillales	f__Carnobacteriaceae	g__Carnobacteriumviridans	6.14802e-06	0	0	0	0
277047	k__Bacteria	p__Tenericutes	c__Mollicutes	o__RF39			6.14802e-06	5.7325e-06	6.98685e-06	0	6.24043e-05
277051	k__Bacteria	p__Firmicutes	c__Clostridia	o__Clostridiales	f__Clostridiaceae		0	6.879e-05	2.79474e-05	2.26375e-05	5.67312e-05
277400	k__Bacteria	p__Firmicutes	c__Clostridia	o__Clostridiales			6.14802e-05	9.172e-05	0.0002655	0.000147144	7.37505e-05
277425	k__Bacteria	p__Firmicutes	c__Clostridia	o__Clostridiales			0.000227477	0.000126115	0.00037729	0.000124506	0.000243944
278879	k__Bacteria	p__Firmicutes	c__Clostridia	o__Clostridiales	f__Ruminococcaceae		0.000614802	0.00057325	0.000628817	0.000498025	0.000703466
279026	k__Bacteria	p__Firmicutes	c__Clostridia	o__Clostridiales	f__Lachnospiraceae	g__[Ruminococcus]gnavus	0.000338141	0.000395542	0.000384277	0.0001811	0.000646735
287384	k__Bacteria	p__Firmicutes	c__Clostridia	o__Clostridiales	f__Ruminococcaceae		0.000190589	0.000126115	0.000216592	0.00027165	0.00018154
287402	k__Bacteria	p__Firmicutes	c__Clostridia	o__Clostridiales			0.000602506	0.000877072	0.00157903	0.000701762	0.00117433
287413	k__Bacteria	p__Firmicutes	c__Clostridia	o__Clostridiales	f__Ruminococcaceae		0.000627098	0.000303822	0.000293448	0.000418794	0.000312021
287452	k__Bacteria	p__Firmicutes	c__Clostridia	o__Clostridiales	f__Ruminococcaceae		0.000215181	0.00084841	0.000908291	0.000418794	0.000504907
287464	k__Bacteria	p__Firmicutes	c__Bacilli	o__Bacillales	f__Paenibacillaceae	g__Paenibacillus	0	0	0	0	5.67312e-06
287496	k__Bacteria	p__Firmicutes	c__Clostridia	o__Clostridiales	f__Ruminococcaceae		0.000793095	0.00011465	0.00037729	0.000226375	0.000226925
287505	k__Bacteria	p__Firmicutes	c__Clostridia	o__Clostridiales	f__Ruminococcaceae		0.00190589	0.000819747	0.00128558	0.00105264	0.00107789
287506	k__Bacteria	p__Firmicutes	c__Clostridia	o__Clostridiales			6.14802e-06	5.7325e-06	2.09606e-05	0	5.67312e-06
287531	k__Bacteria	p__Firmicutes	c__Clostridia	o__Clostridiales	f__Ruminococcaceae		0.00194277	0.000682167	0.0011668	0.000305606	0.000607023
287592	k__Bacteria	p__Firmicutes	c__Clostridia	o__Clostridiales	f__Lachnospiraceae		0.000916055	0.00189172	0.00104803	0.00151671	0.00122539
287657	k__Bacteria	p__Firmicutes	c__Bacilli	o__Bacillales	f__Planococcaceae	g__Solibacillus	3.68881e-05	0	0	0	0
287662	k__Bacteria	p__Bacteroidetes	c__Bacteroidia	o__Bacteroidales			0.00172145	0.00312421	0.00204715	0.00574992	0.00125943
287691	k__Bacteria	p__Firmicutes	c__Clostridia	o__Clostridiales	f__Clostridiaceae		0.000282809	0.00011465	8.38422e-05	9.055e-05	0.00102116
287692	k__Bacteria	p__Bacteroidetes	c__Bacteroidia	o__Bacteroidales			0.000676282	0.00115223	6.28817e-05	0.000848906	0.000397118
287744	k__Bacteria	p__Firmicutes	c__Clostridia	o__Clostridiales	f__[Mogibacteriaceae]		5.53322e-05	0.000103185	0.000496066	0.000237694	0.000555965
287808	k__Bacteria	p__Firmicutes	c__Clostridia	o__Clostridiales			0	4.586e-05	9.08291e-05	4.5275e-05	1.70193e-05
287855	k__Bacteria	p__Firmicutes	c__Clostridia	o__Clostridiales	f__Ruminococcaceae		0	0	0	0	5.67312e-06
287875	k__Bacteria	p__Firmicutes	c__Clostridia	o__Clostridiales			1.2296e-05	1.1465e-05	0	0	0
287879	k__Bacteria	p__Firmicutes	c__Clostridia	o__Clostridiales			1.2296e-05	0.000131847	6.98685e-06	2.26375e-05	5.1058e-05
287880	k__Bacteria	p__Firmicutes	c__Clostridia	o__Clostridiales			0.000516434	0.000315287	0.000845409	0.000373519	0.000374426
287898	k__Bacteria	p__Firmicutes	c__Clostridia	o__Clostridiales			8.60723e-05	0.00013758	0.000195632	7.92312e-05	0.000215578
287907	k__Bacteria	p__Firmicutes	c__Clostridia	o__Clostridiales	f__Ruminococcaceae	g__Ruminococcus	7.37762e-05	0.00102038	0.000684711	0.0112395	0.00107222
287909	k__Bacteria	p__Firmicutes	c__Clostridia	o__Clostridiales			0	3.4395e-05	3.49343e-05	2.26375e-05	2.26925e-05
287949	k__Bacteria	p__Bacteroidetes	c__Bacteroidia	o__Bacteroidales	f__Prevotellaceae	g__Prevotella	0	7.45225e-05	2.09606e-05	0	0.000130482
288044	k__Bacteria	p__Proteobacteria	c__Deltaproteobacteria	o__Desulfovibrionales	f__Desulfovibrionaceae		0.000430361	8.0255e-05	0.000223579	0.00081495	0.000334714
288070	k__Bacteria	p__Firmicutes	c__Bacilli	o__Bacillales	f__Planococcaceae	g__Solibacillus	6.14802e-06	5.7325e-06	0	1.13187e-05	0
288076	k__Bacteria	p__Firmicutes	c__Clostridia	o__Clostridiales	f__Ruminococcaceae		3.07401e-05	0.000464332	0.000314408	0.000101869	0.000170193
288138	k__Bacteria	p__Firmicutes	c__Clostridia	o__Clostridiales			0.000688578	0.00011465	0.000726632	0.000147144	0.000448176
288168	k__Bacteria	p__Firmicutes	c__Clostridia	o__Clostridiales	f__Lachnospiraceae		0.00142019	0.000659237	0.000607856	0.0001811	0.000453849
288192	k__Bacteria	p__Bacteroidetes	c__Bacteroidia	o__Bacteroidales	f__RF16		0.00197351	0.000235032	0.00024454	0.00198078	0.000277983
288198	k__Bacteria	p__Firmicutes	c__Clostridia	o__Clostridiales	f__Ruminococcaceae		6.14802e-05	0.000338217	0.000258513	0.000282969	0.000453849
288215	k__Bacteria	p__Firmicutes	c__Clostridia	o__Clostridiales	f__Ruminococcaceae		0.000147552	5.7325e-05	2.79474e-05	0	5.67312e-05
288238	k__Bacteria	p__Bacteroidetes	c__Bacteroidia	o__Bacteroidales	f__Porphyromonadaceae	g__Paludibacter	0.00189359	0.00038981	0.000167684	0.000113187	0.000221251
288312	k__Bacteria	p__Firmicutes	c__Clostridia	o__Clostridiales			0	0	0	0	5.67312e-06
288343	k__Bacteria	p__Firmicutes	c__Clostridia	o__Clostridiales	f__Ruminococcaceae		3.68881e-05	5.15925e-05	0.00011179	2.26375e-05	3.40387e-05
288385	k__Bacteria	p__Firmicutes	c__Bacilli	o__Bacillales	f__Paenibacillaceae	g__Paenibacillus	0.000934499	0	0	0	0
288394	k__Bacteria	p__Firmicutes	c__Clostridia	o__Clostridiales	f__Ruminococcaceae		0.000264365	0.000126115	0.000146724	9.055e-05	7.37505e-05
288420	k__Bacteria	p__Firmicutes	c__Clostridia	o__Clostridiales	f__Ruminococcaceae		1.2296e-05	2.293e-05	3.49343e-05	1.13187e-05	2.26925e-05
288445	k__Bacteria	p__Bacteroidetes	c__Bacteroidia	o__Bacteroidales	f__Bacteroidaceae	g__5-7N15	0.000159849	0.000292357	0.000118776	6.79125e-05	4.53849e-05
288494	k__Bacteria	p__Verrucomicrobia	c__Verrucomicrobiae	o__Verrucomicrobiales	f__Verrucomicrobiaceae	g__Akkermansia	0.000362733	0.00212102	0.0047301	0.00166386	0.0019629
288496	k__Bacteria	p__Firmicutes	c__Clostridia	o__Clostridiales	f__Ruminococcaceae	g__Oscillospira	0.000276661	0.00027516	0.000279474	0.000237694	0.000170193
288557	k__Bacteria	p__Firmicutes	c__Clostridia	o__Clostridiales	f__Ruminococcaceae		0.000135256	7.45225e-05	4.8908e-05	1.13187e-05	4.53849e-05
288652	k__Bacteria	p__Bacteroidetes	c__Bacteroidia	o__Bacteroidales			0.00443887	0.00247071	0.000929251	0.00116583	0.00120837
288681	k__Bacteria	p__Bacteroidetes	c__Bacteroidia	o__Bacteroidales	f__Bacteroidaceae		0	1.1465e-05	0	0	0
288702	k__Bacteria	p__Bacteroidetes	c__Bacteroidia	o__Bacteroidales	f__Bacteroidaceae	g__5-7N15	8.60723e-05	0.00027516	6.28817e-05	0.000147144	0.000238271
288752	k__Bacteria	p__Bacteroidetes	c__Bacteroidia	o__Bacteroidales	f__Bacteroidaceae		2.45921e-05	0.00013758	0.000300435	5.65937e-05	9.6443e-05
288779	k__Bacteria	p__Firmicutes	c__Clostridia	o__Clostridiales	f__Ruminococcaceae		0.00127264	0.00055032	0.000496066	0.000599894	0.000374426
288814	k__Bacteria	p__Firmicutes	c__Clostridia	o__Clostridiales	f__Ruminococcaceae		6.76282e-05	0.000303822	0.000188645	9.055e-05	0.00025529
288839	k__Bacteria	p__Firmicutes	c__Clostridia	o__Clostridiales	f__Ruminococcaceae		0	2.86625e-05	0	0	1.70193e-05
288847	k__Bacteria	p__Firmicutes	c__Clostridia	o__Clostridiales	f__Ruminococcaceae		2.45921e-05	1.1465e-05	1.39737e-05	2.26375e-05	5.67312e-06
288889	k__Bacteria	p__Bacteroidetes	c__Bacteroidia	o__Bacteroidales	f__Bacteroidaceae	g__5-7N15	0.000811539	0.0023102	0.000670738	0.0009055	0.00141261
288930	k__Bacteria	p__Firmicutes	c__Clostridia	o__Clostridiales			1.84441e-05	2.293e-05	4.8908e-05	4.5275e-05	6.24043e-05
288941	k__Bacteria	p__Firmicutes	c__Clostridia	o__Clostridiales	f__Lachnospiraceae	g__Dorea	0.000522582	0.000647772	0.00155108	0.000464069	0.000879333
288977	k__Bacteria	p__Firmicutes	c__Clostridia	o__Clostridiales			0.000227477	0.000470065	0.000370303	0.000328244	0.000442503
289015	k__Bacteria	p__Firmicutes	c__Clostridia	o__Clostridiales	f__Ruminococcaceae		0.000848427	0.00199491	0.000957199	0.000928137	0.00195155
289047	k__Bacteria	p__Firmicutes	c__Bacilli	o__Bacillales	f__Planococcaceae	g__Solibacillus	0	0	0	0	5.67312e-06
289110	k__Bacteria	p__Firmicutes	c__Clostridia	o__Clostridiales	f__Veillonellaceae	g__Phascolarctobacterium	0.000295105	0.000590447	0.000293448	0.000305606	0.000295002
289140	k__Bacteria	p__Firmicutes	c__Clostridia	o__Clostridiales	f__[Mogibacteriaceae]		1.84441e-05	0.000670702	0.00125763	0.00063385	0.000521927
289157	k__Bacteria	p__Firmicutes	c__Clostridia	o__Clostridiales			0	0.00018344	0.000230566	0.000520662	0.000504907
289208	k__Bacteria	p__Firmicutes	c__Clostridia	o__Clostridiales	f__Ruminococcaceae		0.000301253	0.000521657	0.000342356	0.000701762	0.000419811
289306	k__Bacteria	p__Firmicutes	c__Clostridia	o__Clostridiales	f__Ruminococcaceae	g__Oscillospira	0.0001537	0.00013758	0.000174671	0.000226375	0.000249617
289310	k__Bacteria	p__Firmicutes	c__Clostridia	o__Clostridiales	f__Ruminococcaceae		8.60723e-05	0.000177707	0.000342356	0.000316925	0.000130482
289318	k__Bacteria	p__Firmicutes	c__Clostridia	o__Clostridiales	f__Ruminococcaceae		1.84441e-05	0	2.79474e-05	1.13187e-05	1.70193e-05
289348	k__Bacteria	p__Firmicutes	c__Clostridia	o__Clostridiales	f__Lachnospiraceae	g__Coprococcus	0.000338141	0.000429937	0.000286461	0.000441431	0.000351733
289362	k__Bacteria	p__Verrucomicrobia	c__Verrucomicrobiae	o__Verrucomicrobiales	f__Verrucomicrobiaceae	g__Akkermansia	0	2.293e-05	0	2.26375e-05	2.26925e-05
289388	k__Bacteria	p__Firmicutes	c__Bacilli	o__Bacillales	f__Planococcaceae		5.53322e-05	0	0	0	5.67312e-06
289426	k__Bacteria	p__Firmicutes	c__Clostridia	o__Clostridiales	f__Ruminococcaceae	g__Oscillospira	0.000110664	0.000149045	0.000300435	0.000135825	0.000204232
289466	k__Bacteria	p__Bacteroidetes	c__Bacteroidia	o__Bacteroidales			0.000264365	0.000492995	5.58948e-05	3.39562e-05	0.000124809
289467	k__Bacteria	p__Firmicutes	c__Clostridia	o__Clostridiales	f__Ruminococcaceae		4.30361e-05	7.45225e-05	2.09606e-05	0.000169781	0.00016452
289469	k__Bacteria	p__Firmicutes	c__Clostridia	o__Clostridiales	f__Lachnospiraceae		0.000663986	7.45225e-05	0.000167684	7.92312e-05	0.000153174
289474	k__Bacteria	p__Firmicutes	c__Clostridia	o__Clostridiales	f__Ruminococcaceae		0.00152471	0.000492995	0.00353535	0.00219584	0.00171895
289538	k__Bacteria	p__Firmicutes	c__Clostridia	o__Clostridiales			0.000129108	0.00016051	8.38422e-05	0.000101869	0.000215578
289569	k__Bacteria	p__Firmicutes	c__Clostridia	o__Clostridiales			3.68881e-05	2.293e-05	4.8908e-05	2.26375e-05	8.50967e-05
289581	k__Bacteria	p__Bacteroidetes	c__Bacteroidia	o__Bacteroidales			0.00112509	0.000659237	0.001062	0.00045275	0.000680774
289686	k__Bacteria	p__Firmicutes	c__Bacilli	o__Bacillales	f__Planococcaceae	g__Solibacillus	0.000116812	0	0	0	1.13462e-05
289706	k__Bacteria	p__Firmicutes	c__Clostridia	o__Clostridiales	f__Lachnospiraceae		1.84441e-05	0.00182867	0.00108995	0.000803631	0.00103251
289730	k__Bacteria	p__Firmicutes	c__Clostridia	o__Clostridiales	f__Clostridiaceae	g__SMB53	0.000159849	0.000108917	0.000139737	7.92312e-05	0.00102116
289752	k__Bacteria	p__Firmicutes	c__Clostridia	o__Clostridiales	f__Veillonellaceae	g__Phascolarctobacterium	0.000946795	0.00201784	0.00107598	0.00134693	0.00094741
289754	k__Bacteria	p__Firmicutes	c__Clostridia	o__Clostridiales	f__Ruminococcaceae		0.000135256	4.01275e-05	0.000125763	4.5275e-05	7.37505e-05
289771	k__Bacteria	p__Firmicutes	c__Clostridia	o__Clostridiales			1.2296e-05	5.7325e-06	1.39737e-05	0	0
289774	k__Bacteria	p__Firmicutes	c__Clostridia	o__Clostridiales	f__Ruminococcaceae		1.84441e-05	0.000269427	0.000279474	0.000509344	0.000487888
289799	k__Bacteria	p__Actinobacteria	c__Actinobacteria	o__Actinomycetales	f__Micrococcaceae	g__Arthrobacter	0.000288957	0	6.98685e-06	0	0
289840	k__Bacteria	p__Bacteroidetes	c__Bacteroidia	o__Bacteroidales			0.000165997	0.000515925	0.000328382	0.000373519	0.00025529
289841	k__Bacteria	p__Firmicutes	c__Clostridia	o__Clostridiales			4.30361e-05	0.000131847	0.000461132	6.79125e-05	7.37505e-05
289867	k__Bacteria	p__Firmicutes	c__Clostridia	o__Clostridiales			1.84441e-05	8.0255e-05	0.00011179	4.5275e-05	9.6443e-05
289882	k__Bacteria	p__Firmicutes	c__Clostridia	o__Clostridiales	f__Ruminococcaceae	g__Ruminococcus	0.000215181	0.000286625	0.000209606	0.000249012	0.000323368
289883	k__Bacteria	p__Firmicutes	c__Bacilli	o__Bacillales	f__Bacillaceae	g__Bacillus	5.53322e-05	0.000177707	0.000426198	0.00027165	0.000521927
289893	k__Bacteria	p__Bacteroidetes	c__Bacteroidia	o__Bacteroidales			0.000418065	0.00123822	0.000286461	1.13187e-05	0.000987122
289917	k__Bacteria	p__Firmicutes	c__Clostridia	o__Clostridiales	f__Ruminococcaceae		0.0038671	0.00246497	0.00355631	0.00269386	0.00306348
289923	k__Bacteria	p__Actinobacteria	c__Actinobacteria	o__Actinomycetales	f__Micrococcaceae	g__Arthrobacter	0.000141404	0	0	0	5.67312e-06
289968	k__Bacteria	p__Firmicutes	c__Clostridia	o__Clostridiales	f__[Mogibacteriaceae]	g__Mogibacterium	4.91842e-05	0.00201211	0.00214496	0.000928137	0.00175867
289973	k__Bacteria	p__Firmicutes	c__Clostridia	o__Clostridiales	f__Ruminococcaceae		0.000165997	0.000131847	0.000160698	0.000135825	0.000113462
289991	k__Bacteria	p__Bacteroidetes	c__Bacteroidia	o__Bacteroidales	f__Bacteroidaceae	g__5-7N15	0.00128494	0.0015707	0.00107598	0.000599894	0.00078289
289992	k__Bacteria	p__Firmicutes	c__Clostridia	o__Clostridiales	f__Clostridiaceae	g__Clostridium	0.000805391	0.000498727	0.000824448	0.000509344	0.000612696
290005	k__Bacteria	p__Firmicutes	c__Clostridia	o__Clostridiales	f__Ruminococcaceae		0	0	6.98685e-06	0	0
290033	k__Bacteria	p__Firmicutes	c__Clostridia	o__Clostridiales	f__Lachnospiraceae	g__Dorea	0.000424213	9.74525e-05	5.58948e-05	0.000305606	0.000175867
290069	k__Bacteria	p__Actinobacteria	c__Actinobacteria	o__Actinomycetales	f__Micrococcaceae	g__Arthrobacter	0.000405769	5.7325e-06	6.98685e-06	0	0
290086	k__Bacteria	p__Firmicutes	c__Clostridia	o__Clostridiales			1.2296e-05	5.15925e-05	6.28817e-05	9.055e-05	8.50967e-05
290178	k__Bacteria	p__Bacteroidetes	c__Bacteroidia	o__Bacteroidales	f__S24-7		0	0	0	1.13187e-05	0
290188	k__Bacteria	p__Firmicutes	c__Clostridia	o__Clostridiales			6.14802e-06	1.71975e-05	6.98685e-06	1.13187e-05	1.13462e-05
290222	k__Bacteria	p__Firmicutes	c__Clostridia	o__Clostridiales	f__Ruminococcaceae		0.000430361	0.000257962	0.000223579	0.000147144	0.000124809
290253	k__Bacteria	p__Firmicutes	c__Clostridia	o__Clostridiales	f__Ruminococcaceae	g__Oscillospira	0.00129723	0.000401275	0.000579909	0.000418794	0.000317694
290284	k__Bacteria	p__Firmicutes	c__Clostridia	o__Clostridiales	f__Ruminococcaceae		0.00377488	0.00291211	0.000922264	0.00301079	0.00161684
290300	k__Bacteria	p__Firmicutes	c__Clostridia	o__Clostridiales	f__Lachnospiraceae		0.00012296	0.000699365	0.000985146	0.00166386	0.000822602
290308	k__Bacteria	p__Bacteroidetes	c__Bacteroidia	o__Bacteroidales			0.000657838	0.000538855	0.000908291	0.000973412	0.00018154
290322	k__Bacteria	p__Firmicutes	c__Clostridia	o__Clostridiales	f__Ruminococcaceae		0.000104516	2.293e-05	9.08291e-05	5.65937e-05	4.53849e-05
290338	k__Bacteria	p__Firmicutes	c__Clostridia	o__Clostridiales			0	3.4395e-05	0	0	1.70193e-05
290375	k__Bacteria	p__Firmicutes	c__Clostridia	o__Clostridiales	f__Peptostreptococcaceae		0.000319697	0.000217835	0.000174671	0.000135825	0.00116866
290386	k__Bacteria	p__Bacteroidetes	c__Bacteroidia	o__Bacteroidales	f__BS11		6.76282e-05	0.000212102	0.000356329	0.000656487	0.000102116
290399	k__Bacteria	p__Firmicutes	c__Clostridia	o__Clostridiales	f__Ruminococcaceae		8.60723e-05	0.000223567	0.000139737	0.0001811	0.000215578
290442	k__Bacteria	p__Firmicutes	c__Clostridia	o__Clostridiales	f__Ruminococcaceae	g__Ruminococcus	0.00012296	0.000269427	0.00048908	0.00109792	0.000777217
290465	k__Bacteria	p__Firmicutes	c__Clostridia	o__Clostridiales	f__Ruminococcaceae		2.45921e-05	0.000200637	0.000153711	6.79125e-05	0.000107789
290480	k__Bacteria	p__Firmicutes	c__Clostridia	o__Clostridiales	f__Ruminococcaceae		0.000104516	1.1465e-05	0.00024454	0.000226375	0.000544619
290544	k__Bacteria	p__Bacteroidetes	c__Bacteroidia	o__Bacteroidales	f__[Paraprevotellaceae]	g__YRC22	4.91842e-05	6.879e-05	7.68554e-05	6.79125e-05	5.1058e-05
290588	k__Bacteria	p__Firmicutes	c__Bacilli	o__Bacillales	f__Bacillaceae	g__Bacillus	6.14802e-06	0	0	0	0
290632	k__Bacteria	p__Firmicutes	c__Clostridia	o__Clostridiales	f__Lachnospiraceae		1.84441e-05	0.00102612	0.000342356	0.000928137	0.000232598
290637	k__Bacteria	p__Firmicutes	c__Clostridia	o__Clostridiales	f__Ruminococcaceae		0.000209033	0.000149045	0.000251527	0.000192419	0.000147501
290645	k__Bacteria	p__Firmicutes	c__Clostridia	o__Clostridiales	f__Ruminococcaceae		0.000178293	0.000171975	0.000104803	0.000101869	0.000175867
290663	k__Bacteria	p__Firmicutes	c__Clostridia	o__Clostridiales	f__Ruminococcaceae		1.2296e-05	0	0	1.13187e-05	2.26925e-05
290799	k__Bacteria	p__Firmicutes	c__Bacilli	o__Bacillales	f__Bacillaceae	g__Bacilluscereus	6.14802e-05	5.7325e-06	6.98685e-06	0	3.40387e-05
290833	k__Bacteria	p__Firmicutes	c__Clostridia	o__Clostridiales	f__Ruminococcaceae		0.000264365	0.000332485	0.000216592	0.000339562	0.000306348
290878	k__Bacteria	p__Bacteroidetes	c__Bacteroidia	o__Bacteroidales	f__Bacteroidaceae	g__5-7N15	0.000295105	0.000796817	0.001062	0.0009055	0.00112328
290908	k__Bacteria	p__Firmicutes	c__Clostridia	o__Clostridiales			0.000663986	0.000768155	0.00517726	0.0014488	0.00195155
290974	k__Bacteria	p__Firmicutes	c__Clostridia	o__Clostridiales	f__Clostridiaceae	g__Clostridium	0.00389784	0.00603059	0.0087685	0.00382574	0.00178703
290977	k__Bacteria	p__Bacteroidetes	c__Bacteroidia	o__Bacteroidales			0.00229321	0.000762422	0.000901304	0.00157331	0.00261531
290983	k__Bacteria	p__Firmicutes	c__Clostridia	o__Clostridiales	f__Ruminococcaceae		0.000184441	0.000103185	0.000272487	0.000294287	0.000187213
291011	k__Bacteria	p__Firmicutes	c__Clostridia	o__Clostridiales	f__Ruminococcaceae		7.99243e-05	9.172e-05	0.000202619	0.000305606	0.000209905
291054	k__Bacteria	p__Firmicutes	c__Clostridia	o__Clostridiales	f__Ruminococcaceae		0.0026252	0.00057325	0.000363316	0.000520662	0.000544619
291084	k__Bacteria	p__Bacteroidetes	c__Bacteroidia	o__Bacteroidales	f__Bacteroidaceae	g__5-7N15	0.000811539	0.00173695	0.000405237	0.000984731	0.00121405
291111	k__Bacteria	p__Firmicutes	c__Clostridia	o__Clostridiales	f__Ruminococcaceae		0.000375029	0.000177707	9.78159e-05	0.000124506	0.000175867
291117	k__Bacteria	p__Firmicutes	c__Clostridia	o__Clostridiales	f__Ruminococcaceae		1.2296e-05	4.586e-05	4.19211e-05	0	5.1058e-05
291131	k__Bacteria	p__Bacteroidetes	c__Bacteroidia	o__Bacteroidales			6.76282e-05	0.000143312	6.98685e-06	7.92312e-05	3.40387e-05
291169	k__Bacteria	p__Bacteroidetes	c__Bacteroidia	o__Bacteroidales			1.2296e-05	0.000126115	4.8908e-05	3.39562e-05	1.70193e-05
291171	k__Bacteria	p__Firmicutes	c__Clostridia	o__Clostridiales	f__Ruminococcaceae		0.000547174	0.000194905	0.000370303	0.000260331	0.00025529
291206	k__Bacteria	p__Firmicutes	c__Clostridia	o__Clostridiales	f__Ruminococcaceae		2.45921e-05	1.1465e-05	1.39737e-05	2.26375e-05	2.26925e-05
291211	k__Bacteria	p__Firmicutes	c__Clostridia	o__Clostridiales	f__Ruminococcaceae		0.00147552	0.00073376	0.00120174	0.000939456	0.000771544
291307	k__Bacteria	p__Firmicutes	c__Clostridia	o__Clostridiales			9.83683e-05	0.000269427	0.000181658	0.000101869	0.000283656
291314	k__Bacteria	p__Firmicutes	c__Clostridia	o__Clostridiales	f__Ruminococcaceae		0.000276661	0.000194905	5.58948e-05	0.000113187	0.000312021
291315	k__Bacteria	p__Firmicutes	c__Clostridia	o__Clostridiales	f__Veillonellaceae	g__Phascolarctobacterium	0.000922203	0.0018172	0.000789514	0.000860225	0.00069212
291348	k__Bacteria	p__Firmicutes	c__Clostridia	o__Clostridiales	f__Ruminococcaceae	g__Oscillospira	0.000147552	0.000154777	0.000300435	0.00118847	0.000238271
291360	k__Bacteria	p__Firmicutes	c__Clostridia	o__Clostridiales	f__Ruminococcaceae	g__Ruminococcus	6.14802e-05	0.00032102	0.000300435	0.000249012	0.000754524
291399	k__Bacteria	p__Firmicutes	c__Clostridia	o__Clostridiales	f__Ruminococcaceae	g__Ruminococcusflavefaciens	0.000159849	0.00171975	0.000950212	0.00116583	0.000867987
291418	k__Bacteria	p__Firmicutes	c__Clostridia	o__Clostridiales			1.2296e-05	0.00011465	0.000146724	5.65937e-05	8.50967e-05
291434	k__Bacteria	p__Bacteroidetes	c__Bacteroidia	o__Bacteroidales			0.000276661	0.000682167	0.000188645	0.000599894	0.000147501
291445	k__Bacteria	p__Firmicutes	c__Clostridia	o__Clostridiales	f__Ruminococcaceae		0.00117427	1.1465e-05	8.38422e-05	1.13187e-05	5.67312e-06
291454	k__Bacteria	p__Firmicutes	c__Clostridia	o__Clostridiales	f__Dehalobacteriaceae		0.000178293	9.74525e-05	0.000223579	0.000215056	0.000136155
291494	k__Bacteria	p__Firmicutes	c__Clostridia	o__Clostridiales			0	1.71975e-05	2.09606e-05	5.65937e-05	5.67312e-06
291528	k__Bacteria	p__Bacteroidetes	c__Bacteroidia	o__Bacteroidales			0.00184441	0.000429937	0.000335369	0.000237694	0.000425484
291587	k__Bacteria	p__Bacteroidetes	c__Bacteroidia	o__Bacteroidales			0.000485694	0.00120382	0.000824448	0.000339562	0.00106087
291620	k__Bacteria	p__Bacteroidetes	c__Bacteroidia	o__Bacteroidales			0.00224403	0.00192612	0.000370303	0.00101869	0.00184944
291630	k__Bacteria	p__Firmicutes	c__Clostridia	o__Clostridiales	f__Ruminococcaceae		0.000331993	0.00129554	0.000279474	0.000339562	0.000102116
291643	k__Bacteria	p__Firmicutes	c__Clostridia	o__Clostridiales			6.14802e-06	1.1465e-05	2.79474e-05	1.13187e-05	1.13462e-05
291650	k__Bacteria	p__Bacteroidetes	c__Bacteroidia	o__Bacteroidales			0.000209033	0.00050446	4.8908e-05	0.000237694	0.000198559
291709	k__Bacteria	p__Firmicutes	c__Clostridia	o__Clostridiales			0.000860723	0.000842677	0.000426198	0.000837587	0.000357406
291743	k__Bacteria	p__Firmicutes	c__Clostridia	o__Clostridiales			0.000159849	0.000492995	0.00103405	0.00127902	0.00096443
291744	k__Bacteria	p__Firmicutes	c__Clostridia	o__Clostridiales	f__Ruminococcaceae		4.91842e-05	0.000166242	0.000118776	6.79125e-05	6.80774e-05
291784	k__Bacteria	p__Firmicutes	c__Clostridia	o__Clostridiales	f__Lachnospiraceae	g__Dorea	9.83683e-05	9.74525e-05	0.000426198	0.000113187	0.000198559
291800	k__Bacteria	p__Bacteroidetes	c__Bacteroidia	o__Bacteroidales	f__Bacteroidaceae	g__Bacteroides	0	1.1465e-05	0	1.13187e-05	5.67312e-06
291838	k__Bacteria	p__Firmicutes	c__Clostridia	o__Clostridiales	f__Ruminococcaceae		8.60723e-05	7.45225e-05	0.000146724	5.65937e-05	0.000130482
291854	k__Bacteria	p__Firmicutes	c__Clostridia	o__Clostridiales	f__Ruminococcaceae		0.000288957	0.000997455	0.000747593	0.000611212	0.00085664
291881	k__Bacteria	p__Firmicutes	c__Clostridia	o__Clostridiales			0	4.586e-05	9.78159e-05	5.65937e-05	0.000102116
291933	k__Bacteria	p__Firmicutes	c__Bacilli	o__Bacillales	f__Planococcaceae	g__Solibacillus	4.91842e-05	0	0	0	0
291949	k__Bacteria	p__Firmicutes	c__Clostridia	o__Clostridiales	f__Ruminococcaceae		5.53322e-05	0.000166242	9.08291e-05	0.000113187	0.000209905
291950	k__Bacteria	p__Firmicutes	c__Clostridia	o__Clostridiales	f__Lachnospiraceae		0	2.293e-05	0	0.000101869	0.00018154
292121	k__Bacteria	p__Bacteroidetes	c__Bacteroidia	o__Bacteroidales	f__Bacteroidaceae	g__5-7N15	0.000510286	0.000957327	0.000607856	0.000430112	0.000550292
292127	k__Bacteria	p__Firmicutes	c__Clostridia	o__Clostridiales	f__Ruminococcaceae		4.30361e-05	6.30575e-05	0.00011179	7.92312e-05	2.26925e-05
292128	k__Bacteria	p__Firmicutes	c__Clostridia	o__Clostridiales	f__[Mogibacteriaceae]	g__Mogibacterium	0	0.000177707	0.000433185	0.000203737	0.000289329
292152	k__Bacteria	p__Firmicutes	c__Clostridia	o__Clostridiales	f__Ruminococcaceae		0.000190589	9.172e-05	6.28817e-05	6.79125e-05	0.000136155
292171	k__Bacteria	p__Firmicutes	c__Clostridia	o__Clostridiales	f__Ruminococcaceae		0.00552092	0.00587581	0.00259911	0.00564805	0.0021104
292186	k__Bacteria	p__Firmicutes	c__Clostridia	o__Clostridiales			0	6.30575e-05	6.28817e-05	7.92312e-05	4.53849e-05
292205	k__Bacteria	p__Firmicutes	c__Clostridia	o__Clostridiales			0.00012296	0.000149045	0.000321395	0.000226375	0.000312021
292215	k__Bacteria	p__Firmicutes	c__Clostridia	o__Clostridiales			0.000553322	0.00119236	0.00225675	0.00208265	0.00136722
292243	k__Bacteria	p__Firmicutes	c__Clostridia	o__Clostridiales	f__Ruminococcaceae		3.07401e-05	5.7325e-05	2.79474e-05	6.79125e-05	5.67312e-05
292426	k__Bacteria	p__Firmicutes	c__Clostridia	o__Clostridiales	f__Ruminococcaceae		3.68881e-05	9.172e-05	6.98685e-05	9.055e-05	9.07698e-05
292456	k__Bacteria	p__Firmicutes	c__Clostridia	o__Clostridiales			0	0.00357708	7.68554e-05	5.65937e-05	0.000141828
292493	k__Bacteria	p__Firmicutes	c__Clostridia	o__Clostridiales	f__Ruminococcaceae		0.00332608	0.00216115	0.00252924	0.00364464	0.00192319
292506	k__Bacteria	p__Firmicutes	c__Clostridia	o__Clostridiales	f__Ruminococcaceae		7.99243e-05	0.000131847	8.38422e-05	3.39562e-05	7.37505e-05
292556	k__Bacteria	p__Firmicutes	c__Clostridia	o__Clostridiales			0.000135256	9.172e-05	0.000125763	6.79125e-05	0.000431157
292562	k__Bacteria	p__Bacteroidetes	c__Bacteroidia	o__Bacteroidales			9.22203e-05	0.000326752	0.000230566	0.000237694	0.000277983
292643	k__Bacteria	p__Firmicutes	c__Clostridia	o__Clostridiales			0	5.7325e-05	4.19211e-05	2.26375e-05	1.13462e-05
292688	k__Bacteria	p__Firmicutes	c__Clostridia	o__Clostridiales	f__Ruminococcaceae		0.000239773	0.000235032	0.000160698	0.000396156	0.000209905
292730	k__Bacteria	p__Verrucomicrobia	c__Verruco-5	o__WCHB1-41	f__RFP12		0.000209033	5.15925e-05	0.00011179	0.000339562	0.000431157
292758	k__Bacteria	p__Firmicutes	c__Clostridia	o__Clostridiales			0.000418065	0.00027516	0.000908291	0.000577256	0.000459522
292801	k__Bacteria	p__Firmicutes	c__Clostridia	o__Clostridiales	f__Ruminococcaceae		6.76282e-05	0.00011465	0.000391264	0.000611212	0.000663754
292814	k__Bacteria	p__Firmicutes	c__Clostridia	o__Clostridiales	f__Ruminococcaceae		0.000165997	9.172e-05	0.000209606	0.000158462	0.000153174
292851	k__Bacteria	p__Firmicutes	c__Clostridia	o__Clostridiales			6.14802e-06	0.000131847	0.000314408	0.000113187	0.000260963
292892	k__Bacteria	p__Firmicutes	c__Clostridia	o__Clostridiales			8.60723e-05	0.000177707	0.000405237	0.00146012	0.00109491
292940	k__Bacteria	p__Bacteroidetes	c__Bacteroidia	o__Bacteroidales	f__Bacteroidaceae	g__5-7N15	0.000762354	0.00179427	0.00211702	0.00201474	0.0021104
292956	k__Bacteria	p__Firmicutes	c__Clostridia	o__Clostridiales	f__Ruminococcaceae		0.000196737	0.00011465	0.000300435	0.000237694	0.000363079
293085	k__Bacteria	p__Firmicutes	c__Clostridia	o__Clostridiales	f__Ruminococcaceae		0	5.7325e-06	0	0	0
293092	k__Bacteria	p__Firmicutes	c__Clostridia	o__Clostridiales	f__Ruminococcaceae		0.000221329	0.000108917	6.28817e-05	0.000124506	0.000158847
293147	k__Bacteria	p__Firmicutes	c__Clostridia	o__Clostridiales	f__Ruminococcaceae		6.14802e-05	0.00013758	0.000272487	0.000407475	0.00043683
293211	k__Bacteria	p__Bacteroidetes	c__Bacteroidia	o__Bacteroidales			0.00203499	0.00106624	0.000824448	0.00118847	0.00111193
293244	k__Bacteria	p__Bacteroidetes	c__Bacteroidia	o__Bacteroidales			0.000202885	0.000166242	0.000202619	0.0003622	0.000113462
293247	k__Bacteria	p__Proteobacteria	c__Alphaproteobacteria	o__RF32			0.000381177	0.000154777	6.28817e-05	0.000192419	6.80774e-05
293254	k__Bacteria	p__Firmicutes	c__Clostridia	o__Clostridiales	f__Ruminococcaceae		0.000282809	0.00107771	0.00238252	0.00357672	0.00364214
293260	k__Bacteria	p__Firmicutes	c__Clostridia	o__Clostridiales	f__Ruminococcaceae		0.000946795	5.15925e-05	2.79474e-05	0	5.67312e-06
293285	k__Bacteria	p__Firmicutes	c__Clostridia	o__Clostridiales	f__Ruminococcaceae		0.000473398	0.00055032	0.000663751	0.000565937	0.000334714
293470	k__Bacteria	p__Firmicutes	c__Clostridia	o__Clostridiales	f__Clostridiaceae	g__Clostridium	0.000454953	0.000699365	0.000433185	0.000328244	0.00025529
293471	k__Bacteria	p__Firmicutes	c__Clostridia	o__Clostridiales	f__Ruminococcaceae		0.00280965	0.000905735	0.000726632	0.000588575	0.0016679
293516	k__Bacteria	p__Firmicutes	c__Clostridia	o__Clostridiales	f__Lachnospiraceae		0.000663986	0.000739492	0.00110392	0.00374651	0.00243944
293547	k__Bacteria	p__Bacteroidetes	c__Bacteroidia	o__Bacteroidales			0.000571766	0.000974525	0.00161396	0.000498025	0.0005276
293566	k__Bacteria	p__Firmicutes	c__Clostridia	o__Clostridiales	f__Lachnospiraceae		1.84441e-05	0.00011465	0.000160698	6.79125e-05	0.000209905
293575	k__Bacteria	p__Firmicutes	c__Clostridia	o__Clostridiales	f__Ruminococcaceae		0.000325845	7.45225e-05	0.000202619	0.000294287	0.000130482
293578	k__Bacteria	p__Firmicutes	c__Clostridia	o__Clostridiales	f__Ruminococcaceae		0.00130953	1.1465e-05	6.98685e-06	3.39562e-05	1.70193e-05
293621	k__Bacteria	p__Firmicutes	c__Clostridia	o__Clostridiales	f__Ruminococcaceae		0.000227477	0.00038981	0.000174671	0.000407475	0.000124809
293761	k__Bacteria	p__Firmicutes	c__Clostridia	o__Clostridiales	f__Ruminococcaceae	g__Ruminococcusflavefaciens	6.14802e-06	7.45225e-05	4.19211e-05	0.00101869	0.000158847
293765	k__Bacteria	p__Firmicutes	c__Clostridia	o__Clostridiales			0.000184441	0.000384077	0.00039825	0.000328244	0.000487888
293779	k__Bacteria	p__Bacteroidetes	c__Bacteroidia	o__Bacteroidales			4.30361e-05	8.0255e-05	3.49343e-05	5.65937e-05	2.26925e-05
293789	k__Bacteria	p__Firmicutes	c__Clostridia	o__Clostridiales	f__Ruminococcaceae	g__Ruminococcus	0.00105131	0.00138153	0.000978159	0.0028976	0.00361945
293818	k__Bacteria	p__Firmicutes	c__Clostridia	o__Clostridiales	f__Ruminococcaceae		1.84441e-05	9.172e-05	9.08291e-05	0.000226375	0.000221251
293881	k__Bacteria	p__Firmicutes	c__Clostridia	o__Clostridiales	f__Ruminococcaceae		0.000282809	0.000149045	7.68554e-05	9.055e-05	6.24043e-05
293883	k__Bacteria	p__Firmicutes	c__Clostridia	o__Clostridiales	f__Veillonellaceae	g__Phascolarctobacterium	2.45921e-05	0.00011465	5.58948e-05	6.79125e-05	5.67312e-05
293937	k__Bacteria	p__Firmicutes	c__Clostridia	o__Clostridiales	f__Clostridiaceae	g__Clostridium	0.000399621	0	6.98685e-06	3.39562e-05	1.13462e-05
293970	k__Bacteria	p__Bacteroidetes	c__Bacteroidia	o__Bacteroidales	f__p-2534-18B5		0	0	1.39737e-05	0	0
294026	k__Bacteria	p__Bacteroidetes	c__Bacteroidia	o__Bacteroidales	f__Bacteroidaceae	g__5-7N15	0.00194892	0.00335351	0.00104803	0.00339562	0.00270608
294229	k__Bacteria	p__Firmicutes	c__Clostridia	o__Clostridiales			0.0012542	0.000854142	0.00401045	0.00160726	0.00217848
294262	k__Bacteria	p__Firmicutes	c__Clostridia	o__Clostridiales	f__Lachnospiraceae		0.000116812	0.000166242	7.68554e-05	0.000203737	0.00018154
294311	k__Bacteria	p__Firmicutes	c__Clostridia	o__Clostridiales	f__Ruminococcaceae		0.000356585	8.59875e-05	0.00024454	0.000215056	0.000141828
294315	k__Bacteria	p__Bacteroidetes	c__Bacteroidia	o__Bacteroidales			0.000940647	0.00101465	0.000803488	0.000690444	0.000584331
294323	k__Bacteria	p__Spirochaetes	c__Spirochaetes	o__Spirochaetales	f__Spirochaetaceae	g__Treponema	3.68881e-05	5.15925e-05	3.49343e-05	4.5275e-05	0.000306348
294360	k__Bacteria	p__Firmicutes	c__Clostridia	o__Clostridiales	f__Ruminococcaceae		0.000860723	6.879e-05	4.8908e-05	6.79125e-05	4.53849e-05
294374	k__Bacteria	p__Firmicutes	c__Bacilli	o__Bacillales	f__Planococcaceae		3.07401e-05	5.7325e-06	6.98685e-06	1.13187e-05	0
294390	k__Bacteria	p__Firmicutes	c__Clostridia	o__Clostridiales	f__Ruminococcaceae		0.000375029	0.00050446	0.0002655	0.000430112	0.00027231
294429	k__Bacteria	p__Firmicutes	c__Clostridia	o__Clostridiales	f__Clostridiaceae	g__Clostridium	0	0.000263695	0.000307421	3.39562e-05	0.000119135
294440	k__Bacteria	p__Firmicutes	c__Clostridia	o__Clostridiales	f__Lachnospiraceae		0.000934499	0.000716562	8.38422e-05	0.000113187	0.000170193
294451	k__Bacteria	p__Verrucomicrobia	c__Verrucomicrobiae	o__Verrucomicrobiales	f__Verrucomicrobiaceae	g__Akkermansia	0.000700874	0.000859875	0.00198427	0.00306738	0.00142395
294457	k__Bacteria	p__Firmicutes	c__Clostridia	o__Clostridiales	f__Ruminococcaceae		0.000860723	0.000773887	0.00062183	0.000554619	0.00107789
294467	k__Bacteria	p__Firmicutes	c__Clostridia	o__Clostridiales	f__Ruminococcaceae		0.000147552	1.71975e-05	7.68554e-05	1.13187e-05	0.000102116
294545	k__Bacteria	p__Firmicutes	c__Clostridia	o__Clostridiales	f__Ruminococcaceae		0.000178293	0.000200637	0.000202619	0.000215056	0.000113462
294548	k__Bacteria	p__Firmicutes	c__Clostridia	o__Clostridiales	f__Ruminococcaceae		0.0027789	0.000143312	0.000153711	2.26375e-05	4.53849e-05
294568	k__Bacteria	p__Firmicutes	c__Clostridia	o__Clostridiales			7.99243e-05	0.000257962	0.00024454	0.000282969	7.37505e-05
294708	k__Bacteria	p__Firmicutes	c__Clostridia	o__Clostridiales	f__Lachnospiraceae		3.07401e-05	9.172e-05	9.78159e-05	9.055e-05	0.000136155
294747	k__Bacteria	p__Firmicutes	c__Clostridia	o__Clostridiales	f__Ruminococcaceae		6.14802e-05	0.000441402	0.000279474	0.000237694	0.000431157
294748	k__Bacteria	p__Firmicutes	c__Clostridia	o__Clostridiales	f__Ruminococcaceae		0.00643083	0.00345096	0.00497464	0.00400684	0.00367618
294885	k__Bacteria	p__Firmicutes	c__Bacilli	o__Turicibacterales	f__Turicibacteraceae	g__Turicibacter	0.00180752	0.00029809	0.00115283	0.000894181	0.00291031
294905	k__Bacteria	p__Firmicutes	c__Clostridia	o__Clostridiales	f__Ruminococcaceae		0.000344289	0.00013758	7.68554e-05	7.92312e-05	0.000141828
294944	k__Bacteria	p__Bacteroidetes	c__Bacteroidia	o__Bacteroidales			0.00132797	0.00161083	0.000496066	0.000498025	0.000697793
295033	k__Bacteria	p__Bacteroidetes	c__Bacteroidia	o__Bacteroidales			0.000159849	0.000286625	0.000363316	0.000113187	0.000170193
295127	k__Bacteria	p__Spirochaetes	c__Spirochaetes	o__Spirochaetales	f__Spirochaetaceae	g__Treponema	0.00153086	0.00122102	0.000314408	0.000203737	0.00111193
295128	k__Bacteria	p__Firmicutes	c__Clostridia	o__Clostridiales	f__Ruminococcaceae		0.00129108	0.00057325	0.00111091	0.000747037	0.000567312
295144	k__Bacteria	p__Firmicutes	c__Clostridia	o__Clostridiales	f__Ruminococcaceae		0.000473398	0.00018344	0.000300435	0.000203737	0.00025529
295145	k__Bacteria	p__Firmicutes	c__Clostridia	o__Clostridiales	f__Ruminococcaceae		2.45921e-05	1.71975e-05	0	0	1.70193e-05
295198	k__Bacteria	p__Firmicutes	c__Bacilli	o__Bacillales	f__Planococcaceae		6.14802e-06	0	0	0	0
295258	k__Bacteria	p__Firmicutes	c__Clostridia	o__Clostridiales	f__Ruminococcaceae		0.000233625	0.00016051	0.000188645	9.055e-05	0.000141828
295339	k__Bacteria	p__Firmicutes	c__Clostridia	o__Clostridiales	f__Ruminococcaceae	g__Ruminococcus	0.000196737	0.000246497	0.000160698	0.00045275	0.000476542
295344	k__Bacteria	p__Firmicutes	c__Clostridia	o__Clostridiales	f__Ruminococcaceae	g__Oscillospira	0.000965239	0.000676435	0.000929251	0.000837587	0.000822602
295359	k__Bacteria	p__Firmicutes	c__Bacilli	o__Bacillales	f__Planococcaceae		0.000270513	0	0	0	1.13462e-05
295427	k__Bacteria	p__Firmicutes	c__Clostridia	o__Clostridiales			0.000614802	0.000326752	0.00100611	0.000328244	0.000482215
295504	k__Bacteria	p__Firmicutes	c__Bacilli	o__Bacillales	f__Bacillaceae	g__Bacillus	0.000596358	0	6.98685e-06	0	0
295527	k__Bacteria	p__Firmicutes	c__Clostridia	o__Clostridiales			0.000307401	0.000126115	0.00111091	0.000316925	0.000380099
295542	k__Bacteria	p__Bacteroidetes	c__Bacteroidia	o__Bacteroidales	f__Bacteroidaceae	g__5-7N15	0.000227477	0.000647772	0.000614843	0.000418794	0.000453849
295743	k__Bacteria	p__Firmicutes	c__Clostridia	o__Clostridiales	f__Ruminococcaceae		0.000172145	0.000126115	0.000328382	0.000203737	0.000243944
295780	k__Bacteria	p__Bacteroidetes	c__Bacteroidia	o__Bacteroidales			0.000356585	0.000223567	0.000104803	0.000135825	7.94236e-05
295810	k__Bacteria	p__Bacteroidetes	c__Bacteroidia	o__Bacteroidales	f__Prevotellaceae	g__Prevotella	4.30361e-05	0.000166242	0	0.000158462	2.26925e-05
295824	k__Bacteria	p__Firmicutes	c__Clostridia	o__Clostridiales			3.68881e-05	5.15925e-05	0.000328382	0.000113187	3.97118e-05
295828	k__Bacteria	p__Firmicutes	c__Clostridia	o__Clostridiales	f__Ruminococcaceae		0	0.000372612	0.000363316	0.0003622	0.000686447
295835	k__Bacteria	p__Firmicutes	c__Clostridia	o__Clostridiales			0.000381177	0.00106051	0.00305325	0.00152803	0.0012651
295856	k__Bacteria	p__Firmicutes	c__Clostridia	o__Clostridiales	f__Ruminococcaceae		1.2296e-05	2.293e-05	2.09606e-05	2.26375e-05	3.97118e-05
295865	k__Bacteria	p__Firmicutes	c__Clostridia	o__Clostridiales			0	0	6.98685e-06	1.13187e-05	0
295871	k__Bacteria	p__Firmicutes	c__Clostridia	o__Clostridiales	f__Ruminococcaceae		0.000172145	0.000149045	0.000195632	0.000203737	0.000226925
295879	k__Bacteria	p__Firmicutes	c__Clostridia	o__Clostridiales	f__Ruminococcaceae	g__Oscillospira	0.000270513	0.000722295	0.000593882	0.00331639	0.000283656
295935	k__Bacteria	p__Firmicutes	c__Clostridia	o__Clostridiales			7.99243e-05	0.000194905	0.000349343	0.000203737	0.00016452
295952	k__Bacteria	p__Firmicutes	c__Clostridia	o__Clostridiales	f__Ruminococcaceae		2.45921e-05	0	6.98685e-06	0	3.40387e-05
295970	k__Bacteria	p__Firmicutes	c__Clostridia	o__Clostridiales			0.000725466	0.000773887	0.00113187	0.000577256	0.00103251
295978	k__Bacteria	p__Firmicutes	c__Clostridia	o__Clostridiales	f__Clostridiaceae	g__Clostridium	0.000135256	9.74525e-05	9.08291e-05	0.000135825	0.000136155
296023	k__Bacteria	p__Firmicutes	c__Clostridia	o__Clostridiales	f__Ruminococcaceae		0.000288957	0.00013758	7.68554e-05	4.5275e-05	0.000119135
296033	k__Bacteria	p__Firmicutes	c__Clostridia	o__Clostridiales	f__[Mogibacteriaceae]	g__Mogibacterium	5.53322e-05	0.0018516	0.002124	0.00158462	0.00239973
296061	k__Bacteria	p__Firmicutes	c__Clostridia	o__Clostridiales	f__Ruminococcaceae		0.000307401	0.000263695	0.00013275	0.000135825	0.000300675
296103	k__Bacteria	p__Firmicutes	c__Clostridia	o__Clostridiales	f__Lachnospiraceae		0.000245921	0.000154777	4.19211e-05	7.92312e-05	0.000102116
296141	k__Bacteria	p__Firmicutes	c__Clostridia	o__Clostridiales	f__Ruminococcaceae		0.000178293	0.00084841	0.000237553	7.92312e-05	0.000431157
296205	k__Bacteria	p__Bacteroidetes	c__Bacteroidia	o__Bacteroidales			0.000215181	0.00016051	0.000104803	7.92312e-05	7.94236e-05
296235	k__Bacteria	p__Bacteroidetes	c__Bacteroidia	o__Bacteroidales	f__Bacteroidaceae	g__5-7N15	6.14802e-06	5.7325e-05	2.09606e-05	3.39562e-05	3.97118e-05
296260	k__Bacteria	p__Bacteroidetes	c__Bacteroidia	o__Bacteroidales			0.000442657	0.000590447	0.000356329	0.00027165	0.000425484
296272	k__Bacteria	p__Firmicutes	c__Clostridia	o__Clostridiales	f__[Mogibacteriaceae]		0	0.000126115	0.000118776	3.39562e-05	0.000198559
296330	k__Bacteria	p__Firmicutes	c__Clostridia	o__Clostridiales	f__Lachnospiraceae		0.000116812	0.00052739	0.000370303	0.000486706	0.00027231
296379	k__Bacteria	p__Firmicutes	c__Bacilli	o__Bacillales	f__Planococcaceae	g__Rummeliibacillus	0.000387325	0	1.39737e-05	1.13187e-05	2.83656e-05
296412	k__Bacteria	p__Firmicutes	c__Clostridia	o__Clostridiales	f__Ruminococcaceae		0.000356585	0.00016051	0.000293448	0.000282969	0.000209905
296456	k__Bacteria	p__Firmicutes	c__Clostridia	o__Clostridiales	f__Ruminococcaceae		0.000178293	0.000934397	0.000447158	0.000577256	0.00156011
296474	k__Bacteria	p__Firmicutes	c__Clostridia	o__Clostridiales	f__Lachnospiraceae		0.000147552	0.000745225	0.000195632	0.0003622	0.000175867
296496	k__Bacteria	p__Firmicutes	c__Clostridia	o__Clostridiales	f__Ruminococcaceae		7.37762e-05	0.00011465	9.08291e-05	0.000124506	6.80774e-05
296535	k__Bacteria	p__Firmicutes	c__Bacilli	o__Lactobacillales	f__Streptococcaceae	g__Streptococcus	0.000657838	0.000355415	0.000503053	0.0005433	0.000391445
296556	k__Bacteria	p__Firmicutes	c__Clostridia	o__Clostridiales	f__Ruminococcaceae		0.000350437	0.000194905	0.000223579	0.00027165	0.000312021
296567	k__Bacteria	p__Firmicutes	c__Clostridia	o__Clostridiales			0.000104516	0.000338217	0.00128558	0.000441431	0.000561638
296576	k__Bacteria	p__Bacteroidetes	c__Bacteroidia	o__Bacteroidales	f__[Paraprevotellaceae]	g__CF231	2.45921e-05	7.45225e-05	5.58948e-05	5.65937e-05	0.000102116
296618	k__Bacteria	p__Bacteroidetes	c__Bacteroidia	o__Bacteroidales			6.14802e-06	1.1465e-05	0	2.26375e-05	1.13462e-05
296633	k__Bacteria	p__Firmicutes	c__Clostridia	o__Clostridiales	f__Ruminococcaceae		0.000135256	0.000464332	0.000656764	0.000282969	0.000453849
296698	k__Bacteria	p__Bacteroidetes	c__Bacteroidia	o__Bacteroidales			0.000338141	7.45225e-05	0.00064279	0.00207133	0.00456118
296709	k__Bacteria	p__Firmicutes	c__Clostridia	o__Clostridiales			0.000891463	0.00209236	0.00179562	0.00193551	0.000930391
296717	k__Bacteria	p__Firmicutes	c__Clostridia	o__Clostridiales			0	1.71975e-05	4.19211e-05	1.13187e-05	2.26925e-05
296821	k__Bacteria	p__Firmicutes	c__Clostridia	o__Clostridiales	f__Ruminococcaceae		0	0	2.79474e-05	0.0001811	0
296918	k__Bacteria	p__Firmicutes	c__Clostridia	o__Clostridiales			2.45921e-05	2.86625e-05	3.49343e-05	3.39562e-05	3.97118e-05
296962	k__Bacteria	p__Firmicutes	c__Clostridia	o__Clostridiales	f__Ruminococcaceae		0.000227477	0.000200637	0.000125763	4.5275e-05	7.94236e-05
297025	k__Bacteria	p__Firmicutes	c__Clostridia	o__Clostridiales	f__Ruminococcaceae		0.000424213	9.172e-05	0.000468119	0.000498025	0.0005276
297038	k__Bacteria	p__Firmicutes	c__Clostridia	o__Clostridiales	f__Ruminococcaceae	g__Ruminococcus	0.00012296	0.000292357	0.000139737	0.000735719	0.00116866
297074	k__Bacteria	p__Firmicutes	c__Clostridia	o__Clostridiales	f__Ruminococcaceae		0.000295105	0.000108917	0.000349343	0.000215056	0.000243944
297143	k__Bacteria	p__Firmicutes	c__Clostridia	o__Clostridiales	f__Peptostreptococcaceae		0.000602506	0.000372612	0.000272487	0.000237694	0.00236569
297160	k__Bacteria	p__Firmicutes	c__Clostridia	o__Clostridiales	f__Ruminococcaceae	g__Ruminococcus	0.000159849	9.74525e-05	0.000251527	0.000203737	0.000232598
297237	k__Bacteria	p__Firmicutes	c__Clostridia	o__Clostridiales	f__Ruminococcaceae		0.00052873	0.000424205	0.000307421	0.000328244	0.000442503
297256	k__Bacteria	p__Firmicutes	c__Clostridia	o__Clostridiales	f__Ruminococcaceae		0.000854575	0.00073376	0.00104803	0.00133561	0.000913372
297266	k__Bacteria	p__Bacteroidetes	c__Bacteroidia	o__Bacteroidales	f__Rikenellaceae		0.000608654	0.000682167	0.000335369	0.00164122	0.00157713
297278	k__Bacteria	p__Firmicutes	c__Clostridia	o__Clostridiales	f__Ruminococcaceae		0.000135256	0.00016051	0.000146724	7.92312e-05	4.53849e-05
297315	k__Bacteria	p__Firmicutes	c__Clostridia	o__Clostridiales	f__[Mogibacteriaceae]		0.000159849	9.74525e-05	0.000104803	0.000124506	0.000102116
297318	k__Bacteria	p__Firmicutes	c__Clostridia	o__Clostridiales	f__Ruminococcaceae		6.14802e-06	0.000149045	0.000188645	0.000282969	0.000295002
297332	k__Bacteria	p__Firmicutes	c__Clostridia	o__Clostridiales			2.45921e-05	3.4395e-05	5.58948e-05	0.0001811	7.94236e-05
297337	k__Bacteria	p__Bacteroidetes	c__Bacteroidia	o__Bacteroidales			0.000209033	0.000240765	0.000258513	5.65937e-05	3.40387e-05
297385	k__Bacteria	p__Firmicutes	c__Clostridia	o__Clostridiales	f__Ruminococcaceae	g__Oscillospira	3.68881e-05	0.000200637	0.000579909	0.000339562	0.000442503
297399	k__Bacteria	p__Firmicutes	c__Bacilli	o__Bacillales	f__Planococcaceae	g__Solibacillus	6.76282e-05	5.7325e-06	0	0	0
297418	k__Bacteria	p__Firmicutes	c__Clostridia	o__Clostridiales	f__Ruminococcaceae		0.0012296	6.30575e-05	6.28817e-05	2.26375e-05	3.97118e-05
297496	k__Bacteria	p__Firmicutes	c__Clostridia	o__Clostridiales	f__Ruminococcaceae		9.83683e-05	4.586e-05	9.08291e-05	0.000101869	0.000124809
297578	k__Bacteria	p__Firmicutes	c__Clostridia	o__Clostridiales	f__Ruminococcaceae		0.000393473	0.000131847	0.000118776	0.00027165	0.000226925
297613	k__Bacteria	p__Firmicutes	c__Clostridia	o__Clostridiales	f__Ruminococcaceae		0.000172145	0.000120382	6.28817e-05	9.055e-05	0.000119135
297628	k__Bacteria	p__Firmicutes	c__Clostridia	o__Clostridiales			2.45921e-05	0.000131847	0.000454145	7.92312e-05	0.000215578
297629	k__Bacteria	p__Firmicutes	c__Clostridia	o__Clostridiales	f__Ruminococcaceae		0.00200425	0.00241911	0.0016978	0.00215056	0.00318829
297643	k__Bacteria	p__Firmicutes	c__Clostridia	o__Clostridiales	f__Ruminococcaceae		9.22203e-05	0.000286625	0.000167684	9.055e-05	0.00016452
297727	k__Bacteria	p__Bacteroidetes	c__Bacteroidia	o__Bacteroidales	f__Bacteroidaceae	g__5-7N15	0	0	1.39737e-05	0	5.67312e-06
297738	k__Bacteria	p__Firmicutes	c__Clostridia	o__Clostridiales			4.30361e-05	2.86625e-05	7.68554e-05	4.5275e-05	6.24043e-05
297770	k__Bacteria	p__Firmicutes	c__Clostridia	o__Clostridiales			0.00237314	0.000126115	2.09606e-05	0.000486706	0.000221251
297792	k__Bacteria	p__Firmicutes	c__Clostridia	o__Clostridiales	f__Ruminococcaceae		0.0001537	0.000200637	0.000237553	0.000226375	0.000482215
297798	k__Bacteria	p__Firmicutes	c__Clostridia	o__Clostridiales	f__Ruminococcaceae		1.84441e-05	0	6.98685e-06	2.26375e-05	1.70193e-05
297885	k__Bacteria	p__Firmicutes	c__Clostridia	o__Clostridiales	f__Ruminococcaceae		2.45921e-05	5.7325e-06	0	0	5.67312e-06
297897	k__Bacteria	p__Bacteroidetes	c__Bacteroidia	o__Bacteroidales			0.000233625	0.000126115	6.98685e-05	7.92312e-05	2.83656e-05
297917	k__Bacteria	p__Firmicutes	c__Clostridia	o__Clostridiales	f__Lachnospiraceae	g__Dorea	0.000245921	0.000378345	0.00013275	0.000464069	7.37505e-05
297949	k__Bacteria	p__Firmicutes	c__Bacilli	o__Bacillales	f__Planococcaceae	g__Solibacillus	6.14802e-06	0	0	0	0
297963	k__Bacteria	p__Firmicutes	c__Clostridia	o__Clostridiales			0.000245921	0.00041274	0.000957199	0.000667806	0.000493561
297970	k__Bacteria	p__Firmicutes	c__Clostridia	o__Clostridiales	f__Lachnospiraceae	g__Blautia	0.000461101	0.00082548	0.000391264	0.000418794	0.000595677
298000	k__Bacteria	p__Verrucomicrobia	c__Verruco-5	o__WCHB1-41	f__RFP12		0.000209033	9.74525e-05	0.000174671	0.000203737	0.000204232
298019	k__Bacteria	p__Bacteroidetes	c__Bacteroidia	o__Bacteroidales			3.07401e-05	5.7325e-05	2.79474e-05	5.65937e-05	4.53849e-05
298161	k__Bacteria	p__Bacteroidetes	c__Bacteroidia	o__Bacteroidales	f__Bacteroidaceae		0.000172145	0.000584715	0.000726632	0.00115451	0.000397118
298190	k__Bacteria	p__Firmicutes	c__Clostridia	o__Clostridiales			0.000344289	0.000257962	0.00109694	0.000565937	0.000771544
298225	k__Bacteria	p__Bacteroidetes	c__Bacteroidia	o__Bacteroidales	f__Bacteroidaceae		0.00055947	0.00102038	0.00077554	0.00099605	0.000442503
298252	k__Bacteria	p__Firmicutes	c__Clostridia	o__Clostridiales	f__Lachnospiraceae	g__Butyrivibrio	4.91842e-05	0.00025223	0.000202619	0.000294287	0.00018154
298284	k__Bacteria	p__Firmicutes	c__Clostridia	o__Clostridiales			6.76282e-05	0.00016051	0.000160698	0.000113187	0.000215578
298302	k__Bacteria	p__Firmicutes	c__Clostridia	o__Clostridiales	f__Ruminococcaceae		0.000418065	0.000263695	0.000202619	0.000215056	0.000192886
298387	k__Bacteria	p__Firmicutes	c__Clostridia	o__Clostridiales	f__Lachnospiraceae		4.91842e-05	9.172e-05	0.000174671	0.000339562	0.000408464
298388	k__Bacteria	p__Firmicutes	c__Clostridia	o__Clostridiales			0.000301253	0.000149045	0.00039825	0.000135825	0.000249617
298392	k__Bacteria	p__Firmicutes	c__Clostridia	o__Clostridiales	f__Lachnospiraceae	g__Coprococcus	0	0.000630575	1.39737e-05	0	0.000266636
298408	k__Bacteria	p__Firmicutes	c__Clostridia	o__Clostridiales			0.000184441	9.172e-05	0.000419211	0.000215056	0.000243944
298486	k__Bacteria	p__Firmicutes	c__Clostridia	o__Clostridiales			0	1.1465e-05	1.39737e-05	1.13187e-05	3.40387e-05
298491	k__Bacteria	p__Firmicutes	c__Clostridia	o__Clostridiales	f__Ruminococcaceae	g__Ruminococcus	0.000541026	0.000567517	0.00162794	0.00353145	0.00168492
298494	k__Bacteria	p__Firmicutes	c__Clostridia	o__Clostridiales	f__Ruminococcaceae		0.000829983	0.0004586	0.000468119	0.000350881	0.000391445
298545	k__Bacteria	p__Bacteroidetes	c__Bacteroidia	o__Bacteroidales	f__Bacteroidaceae	g__5-7N15	0.000239773	0.000429937	0.000307421	0.000135825	0.00018154
298553	k__Bacteria	p__Firmicutes	c__Clostridia	o__Clostridiales	f__Ruminococcaceae		5.53322e-05	2.86625e-05	3.49343e-05	1.13187e-05	5.67312e-06
298616	k__Bacteria	p__Firmicutes	c__Clostridia	o__Clostridiales	f__Ruminococcaceae		8.60723e-05	0.000103185	0.000125763	7.92312e-05	0.000102116
298717	k__Bacteria	p__Firmicutes	c__Clostridia	o__Clostridiales	f__Ruminococcaceae		0.000381177	0.000773887	0.000747593	0.000611212	0.000538946
298995	k__Bacteria	p__Firmicutes	c__Clostridia	o__Clostridiales	f__Ruminococcaceae		0.00113738	3.4395e-05	2.79474e-05	4.5275e-05	1.13462e-05
299008	k__Bacteria	p__Firmicutes	c__Clostridia	o__Clostridiales	f__Lachnospiraceae		0.000245921	0.000475797	0.000440172	0.000780994	0.000499234
299017	k__Bacteria	p__Firmicutes	c__Clostridia	o__Clostridiales	f__Ruminococcaceae	g__Ruminococcus	7.99243e-05	0.000131847	9.08291e-05	0.000147144	0.000317694
299020	k__Bacteria	p__Firmicutes	c__Clostridia	o__Clostridiales	f__Lachnospiraceae		0.00183826	0.00029809	4.8908e-05	0.000158462	6.24043e-05
299081	k__Bacteria	p__Firmicutes	c__Clostridia	o__Clostridiales	f__Ruminococcaceae		0.000836131	6.879e-05	0.000328382	0.000565937	0.000385772
299087	k__Bacteria	p__Firmicutes	c__Clostridia	o__Clostridiales	f__[Mogibacteriaceae]	g__Mogibacterium	1.84441e-05	0.000578982	0.000433185	0.000260331	0.000629716
299095	k__Bacteria	p__Verrucomicrobia	c__Verruco-5	o__WCHB1-41	f__RFP12		0.000491842	0.000177707	0.000188645	0.000441431	0.000595677
299123	k__Bacteria	p__Firmicutes	c__Clostridia	o__Clostridiales	f__Ruminococcaceae		0.000473398	0.000395542	0.000307421	0.000305606	0.000238271
299176	k__Bacteria	p__Actinobacteria	c__Actinobacteria	o__Actinomycetales	f__Micrococcaceae	g__Arthrobacter	0.000104516	5.7325e-06	0	0	0
299179	k__Bacteria	p__Firmicutes	c__Clostridia	o__Clostridiales	f__Lachnospiraceae		3.07401e-05	2.293e-05	0.000810475	0.000441431	0.00180405
299281	k__Bacteria	p__Bacteroidetes	c__Bacteroidia	o__Bacteroidales	f__Rikenellaceae		0.000184441	0.00018344	0.00011179	0.000192419	5.67312e-05
299298	k__Bacteria	p__Firmicutes	c__Bacilli	o__Bacillales	f__Planococcaceae	g__Solibacillus	0	0	0	0	5.67312e-06
299387	k__Bacteria	p__Bacteroidetes	c__Bacteroidia	o__Bacteroidales	f__Bacteroidaceae	g__5-7N15	0.000565618	0.000922932	0.000461132	0.000520662	0.000448176
299474	k__Bacteria	p__Firmicutes	c__Clostridia	o__Clostridiales	f__Clostridiaceae		6.76282e-05	7.45225e-05	8.38422e-05	5.65937e-05	0.00061837
299508	k__Bacteria	p__Firmicutes	c__Clostridia	o__Clostridiales	f__Veillonellaceae		0.000202885	0.00025223	0.000607856	0.000928137	0.000584331
299556	k__Bacteria	p__Firmicutes	c__Clostridia	o__Clostridiales	f__Ruminococcaceae		0.000147552	0.000120382	6.28817e-05	5.65937e-05	6.80774e-05
299600	k__Bacteria	p__Firmicutes	c__Clostridia	o__Clostridiales	f__Ruminococcaceae		4.30361e-05	0.000212102	0.000195632	0.000124506	0.00016452
299648	k__Bacteria	p__Firmicutes	c__Clostridia	o__Clostridiales			2.45921e-05	4.586e-05	0.000104803	6.79125e-05	1.70193e-05
299732	k__Bacteria	p__Firmicutes	c__Clostridia	o__Clostridiales	f__Ruminococcaceae		0.000510286	0.000143312	0.000363316	0.000384837	0.000300675
299755	k__Bacteria	p__Firmicutes	c__Clostridia	o__Clostridiales	f__Ruminococcaceae		6.14802e-05	1.1465e-05	4.19211e-05	5.65937e-05	1.70193e-05
299817	k__Bacteria	p__Firmicutes	c__Bacilli	o__Bacillales	f__Bacillaceae	g__Bacillus	6.14802e-06	0	0	0	0
299833	k__Bacteria	p__Firmicutes	c__Clostridia	o__Clostridiales	f__Ruminococcaceae		0.000276661	0.00016051	8.38422e-05	0.000339562	9.07698e-05
299875	k__Bacteria	p__Firmicutes	c__Clostridia	o__Clostridiales	f__Ruminococcaceae		3.07401e-05	0.00025223	0.000307421	0.000260331	0.000249617
299881	k__Bacteria	p__Firmicutes	c__Clostridia	o__Clostridiales	f__Ruminococcaceae		1.84441e-05	5.7325e-06	6.98685e-06	0	2.26925e-05
299913	k__Bacteria	p__Firmicutes	c__Bacilli	o__Bacillales	f__Planococcaceae	g__Solibacillus	6.14802e-06	0	0	1.13187e-05	0
299917	k__Bacteria	p__Bacteroidetes	c__Bacteroidia	o__Bacteroidales			0.000258217	0.000200637	0.000160698	0.000147144	0.000119135
299992	k__Bacteria	p__Firmicutes	c__Clostridia	o__Clostridiales	f__Ruminococcaceae		0.000694726	0.000630575	0.00048908	0.000464069	0.000391445
300022	k__Bacteria	p__Firmicutes	c__Clostridia	o__Clostridiales			0.000325845	0.000240765	0.00109694	0.000498025	0.000641062
300041	k__Bacteria	p__Firmicutes	c__Clostridia	o__Clostridiales	f__Ruminococcaceae		0.000215181	0.000286625	0.000104803	0.000396156	0.00034606
300053	k__Bacteria	p__Bacteroidetes	c__Bacteroidia	o__Bacteroidales	f__p-2534-18B5		0.00068243	0.00317007	0.00156505	0.00140352	0.00311454
300065	k__Bacteria	p__Firmicutes	c__Clostridia	o__Clostridiales	f__Ruminococcaceae		3.07401e-05	0	2.09606e-05	0	5.67312e-06
300103	k__Bacteria	p__Firmicutes	c__Clostridia	o__Clostridiales	f__Lachnospiraceae		0.000547174	0.00016051	3.49343e-05	0.000158462	4.53849e-05
300121	k__Bacteria	p__Firmicutes	c__Clostridia	o__Clostridiales	f__Ruminococcaceae		0.00012296	0.00123822	0.000761567	0.000939456	0.00069212
300177	k__Bacteria	p__Bacteroidetes	c__Bacteroidia	o__Bacteroidales			3.07401e-05	8.59875e-05	9.08291e-05	0	2.83656e-05
300195	k__Bacteria	p__Bacteroidetes	c__Bacteroidia	o__Bacteroidales	f__Bacteroidaceae	g__5-7N15	0.000184441	0.00020637	0.000293448	0.000282969	0.000334714
300225	k__Bacteria	p__Firmicutes	c__Clostridia	o__Clostridiales	f__Clostridiaceae	g__Clostridium	0.000245921	0.000303822	0.000223579	0.000192419	0.000124809
300300	k__Bacteria	p__Firmicutes	c__Clostridia	o__Clostridiales			1.2296e-05	8.59875e-05	0.000146724	0.000135825	9.6443e-05
300383	k__Bacteria	p__Firmicutes	c__Clostridia	o__Clostridiales			0	2.86625e-05	2.09606e-05	0	2.83656e-05
300384	k__Bacteria	p__Bacteroidetes	c__Bacteroidia	o__Bacteroidales	f__Bacteroidaceae	g__5-7N15	0.000762354	0.00233886	0.0013275	0.00178836	0.00120837
300390	k__Bacteria	p__Firmicutes	c__Clostridia	o__Clostridiales			0.000104516	0.00038981	0.000531001	0.000328244	0.000323368
300458	k__Bacteria	p__Firmicutes	c__Clostridia	o__Clostridiales	f__Ruminococcaceae		7.99243e-05	0.000149045	0.000125763	5.65937e-05	0.000158847
300463	k__Bacteria	p__Bacteroidetes	c__Bacteroidia	o__Bacteroidales	f__RF16		0.000737762	9.74525e-05	5.58948e-05	0.000215056	0.000147501
300486	k__Bacteria	p__Firmicutes	c__Clostridia	o__Clostridiales	f__Ruminococcaceae	g__Oscillospira	6.14802e-05	2.86625e-05	6.28817e-05	3.39562e-05	5.67312e-05
300512	k__Bacteria	p__Firmicutes	c__Clostridia	o__Clostridiales	f__Clostridiaceae	g__Clostridium	4.30361e-05	2.293e-05	0.0002655	0.0001811	0.000397118
300523	k__Bacteria	p__Bacteroidetes	c__Bacteroidia	o__Bacteroidales	f__Bacteroidaceae	g__5-7N15	0.000202885	0.00052739	0.00051004	0.000464069	0.000442503
300611	k__Bacteria	p__Firmicutes	c__Clostridia	o__Clostridiales	f__Ruminococcaceae		0.000202885	0.000131847	3.49343e-05	0.000124506	4.53849e-05
300618	k__Bacteria	p__Firmicutes	c__Clostridia	o__Clostridiales			1.2296e-05	1.71975e-05	0	0	1.13462e-05
300627	k__Bacteria	p__Bacteroidetes	c__Bacteroidia	o__Bacteroidales			8.60723e-05	0.000269427	7.68554e-05	0.000486706	0.000170193
300646	k__Bacteria	p__Firmicutes	c__Clostridia	o__Clostridiales			0.00012296	0.00020637	0.000251527	6.79125e-05	0.000136155
300689	k__Bacteria	p__Firmicutes	c__Bacilli	o__Bacillales	f__Planococcaceae		0	0	0	0	5.67312e-06
300691	k__Bacteria	p__Bacteroidetes	c__Bacteroidia	o__Bacteroidales	f__[Paraprevotellaceae]	g__CF231	0.000829983	0.00107771	0.00103405	0.00103001	0.000641062
300694	k__Bacteria	p__Firmicutes	c__Clostridia	o__Clostridiales	f__Peptococcaceae		0.0012542	0.00123822	0.00133449	0.00134693	0.00152607
300696	k__Bacteria	p__Firmicutes	c__Clostridia	o__Clostridiales	f__Ruminococcaceae		0.000227477	0.00041274	0.000936238	0.0003622	0.000584331
300763	k__Bacteria	p__Firmicutes	c__Clostridia	o__Clostridiales	f__Ruminococcaceae		0.000258217	0.00011465	9.78159e-05	7.92312e-05	0.000113462
300792	k__Bacteria	p__Bacteroidetes	c__Bacteroidia	o__Bacteroidales			0.000110664	4.01275e-05	6.98685e-06	5.65937e-05	0.000102116
300809	k__Bacteria	p__Firmicutes	c__Clostridia	o__Clostridiales			0.0013956	0.00142166	0.00498861	0.00264859	0.00300675
300856	k__Bacteria	p__Bacteroidetes	c__Bacteroidia	o__Bacteroidales			0	0	6.98685e-06	0	0
300860	k__Bacteria	p__Firmicutes	c__Clostridia	o__Clostridiales	f__Ruminococcaceae		0.0024961	4.01275e-05	5.58948e-05	2.26375e-05	2.26925e-05
300861	k__Bacteria	p__Verrucomicrobia	c__Verrucomicrobiae	o__Verrucomicrobiales	f__Verrucomicrobiaceae	g__Akkermansia	0	1.71975e-05	0	4.5275e-05	0
300870	k__Bacteria	p__Firmicutes	c__Clostridia	o__Clostridiales	f__Ruminococcaceae		0.00135871	0.000968792	0.00215894	0.00183364	0.00153174
300911	k__Bacteria	p__Verrucomicrobia	c__Verrucomicrobiae	o__Verrucomicrobiales	f__Verrucomicrobiaceae	g__Akkermansia	0	4.01275e-05	7.68554e-05	0.000464069	0
300990	k__Bacteria	p__Firmicutes	c__Clostridia	o__Clostridiales			1.84441e-05	0.000149045	2.09606e-05	0	7.94236e-05
301002	k__Bacteria	p__Firmicutes	c__Clostridia	o__Clostridiales			0.000295105	3.4395e-05	0.000286461	4.5275e-05	0.000136155
301015	k__Bacteria	p__Firmicutes	c__Clostridia	o__Clostridiales	f__Ruminococcaceae		2.45921e-05	5.7325e-05	0.000139737	3.39562e-05	4.53849e-05
301032	k__Bacteria	p__Firmicutes	c__Clostridia	o__Clostridiales	f__Ruminococcaceae	g__Oscillospira	0.000491842	6.30575e-05	0.000118776	7.92312e-05	0.000107789
301064	k__Bacteria	p__Firmicutes	c__Clostridia	o__Clostridiales	f__Ruminococcaceae	g__Ruminococcusflavefaciens	1.84441e-05	0.00011465	4.8908e-05	6.79125e-05	9.07698e-05
301114	k__Bacteria	p__Firmicutes	c__Clostridia	o__Clostridiales	f__Ruminococcaceae	g__Ruminococcusflavefaciens	4.30361e-05	0.000154777	7.68554e-05	0.000520662	0.00018154
301116	k__Bacteria	p__Bacteroidetes	c__Bacteroidia	o__Bacteroidales			1.84441e-05	0.00013758	6.98685e-06	0	0.000119135
301121	k__Bacteria	p__Bacteroidetes	c__Bacteroidia	o__Bacteroidales			1.84441e-05	0.00145605	1.39737e-05	2.26375e-05	0.000175867
301161	k__Bacteria	p__Firmicutes	c__Clostridia	o__Clostridiales	f__Ruminococcaceae		0.000239773	0.00052739	0.000461132	0.00063385	0.000726159
301188	k__Bacteria	p__Actinobacteria	c__Actinobacteria	o__Actinomycetales	f__Micrococcaceae	g__Arthrobacter	0.000178293	0	6.98685e-06	0	0
301218	k__Bacteria	p__Firmicutes	c__Clostridia	o__Clostridiales			8.60723e-05	7.45225e-05	0.000300435	0.000101869	0.000283656
301276	k__Bacteria	p__Firmicutes	c__Clostridia	o__Clostridiales	f__Lachnospiraceae		1.2296e-05	0.000538855	0.000251527	0.000249012	0.000499234
301375	k__Bacteria	p__Firmicutes	c__Clostridia	o__Clostridiales	f__Ruminococcaceae		0.000233625	0.000120382	0.000314408	0.0001811	0.000312021
301388	k__Bacteria	p__Firmicutes	c__Clostridia	o__Clostridiales			0.000368881	0.000126115	0.000139737	0.000203737	0.000130482
301392	k__Bacteria	p__Firmicutes	c__Clostridia	o__Clostridiales	f__Ruminococcaceae		0.000245921	5.7325e-05	0.000167684	2.26375e-05	2.83656e-05
301425	k__Bacteria	p__Bacteroidetes	c__Bacteroidia	o__Bacteroidales	f__Bacteroidaceae		4.30361e-05	0.000223567	7.68554e-05	0.000135825	2.26925e-05
301437	k__Bacteria	p__Firmicutes	c__Clostridia	o__Clostridiales			0.000147552	0.00011465	0.000293448	0.000158462	0.000153174
301464	k__Bacteria	p__Firmicutes	c__Clostridia	o__Clostridiales			3.07401e-05	0.000194905	0.000922264	0.000203737	0.000402791
301603	k__Bacteria	p__Spirochaetes	c__Spirochaetes	o__Spirochaetales	f__Spirochaetaceae	g__Treponema	0.000393473	0.000470065	9.78159e-05	0.000158462	0.000754524
301678	k__Bacteria	p__Firmicutes	c__Clostridia	o__Clostridiales	f__Ruminococcaceae	g__Ruminococcus	7.99243e-05	0.000108917	0.000209606	0.000588575	0.000226925
301703	k__Bacteria	p__Bacteroidetes	c__Bacteroidia	o__Bacteroidales	f__Bacteroidaceae	g__5-7N15	0	0	0	0	1.13462e-05
301715	k__Bacteria	p__Firmicutes	c__Clostridia	o__Clostridiales			0	0	6.98685e-06	0	0
301730	k__Bacteria	p__Firmicutes	c__Clostridia	o__Clostridiales	f__Ruminococcaceae	g__Ruminococcus	0.000928351	0.00130128	0.00109694	0.00117715	0.00163386
301733	k__Bacteria	p__Firmicutes	c__Clostridia	o__Clostridiales	f__Ruminococcaceae		0.000165997	0.00016051	0.000314408	0.000237694	0.000153174
301812	k__Bacteria	p__Firmicutes	c__Clostridia	o__Clostridiales			0.00062095	0.000836945	0.000579909	0.000645169	0.000720486
301816	k__Bacteria	p__Firmicutes	c__Clostridia	o__Clostridiales	f__Clostridiaceae	g__Clostridium	6.14802e-06	0.000166242	0.000167684	0.000124506	0.000107789
301862	k__Bacteria	p__Firmicutes	c__Clostridia	o__Clostridiales	f__Lachnospiraceae		0.00012296	0.000355415	0.000342356	0.0001811	0.000380099
301876	k__Bacteria	p__Firmicutes	c__Clostridia	o__Clostridiales			0.000196737	0.000246497	0.000181658	0.000237694	0.000158847
301879	k__Bacteria	p__Firmicutes	c__Clostridia	o__Clostridiales	f__Lachnospiraceae	g__Coprococcus	0.000510286	0.000452867	0.000356329	0.000237694	0.000351733
301884	k__Bacteria	p__Bacteroidetes	c__Bacteroidia	o__Bacteroidales			1.84441e-05	1.71975e-05	0	0	5.67312e-06
301891	k__Bacteria	p__Firmicutes	c__Clostridia	o__Clostridiales	f__Ruminococcaceae		1.84441e-05	2.293e-05	1.39737e-05	0	5.67312e-06
301900	k__Bacteria	p__Firmicutes	c__Clostridia	o__Clostridiales	f__[Mogibacteriaceae]		6.14802e-06	0.000212102	0.000705672	0.000339562	0.00043683
301941	k__Bacteria	p__Bacteroidetes	c__Bacteroidia	o__Bacteroidales			3.68881e-05	0.000166242	0.000118776	2.26375e-05	0.000300675
301979	k__Bacteria	p__Firmicutes	c__Clostridia	o__Clostridiales	f__Ruminococcaceae		6.76282e-05	0.000143312	0.000146724	0.000101869	0.000329041
301989	k__Bacteria	p__Firmicutes	c__Clostridia	o__Clostridiales	f__Ruminococcaceae	g__Ruminococcus	3.68881e-05	8.0255e-05	4.8908e-05	7.92312e-05	0.000175867
302013	k__Bacteria	p__Bacteroidetes	c__Bacteroidia	o__Bacteroidales	f__[Paraprevotellaceae]	g__CF231	6.14802e-06	0	0	0	0
302066	k__Bacteria	p__Firmicutes	c__Bacilli	o__Bacillales	f__Paenibacillaceae	g__Paenibacillus	0.000811539	0	0	0	0
302102	k__Bacteria	p__Firmicutes	c__Clostridia	o__Clostridiales	f__Ruminococcaceae		0.000147552	0.00025223	0.000167684	0.000192419	0.000147501
302105	k__Bacteria	p__Firmicutes	c__Clostridia	o__Clostridiales			0.000258217	0.00013758	0.000419211	0.000135825	0.000391445
302115	k__Bacteria	p__Firmicutes	c__Clostridia	o__Clostridiales	f__Christensenellaceae		0	5.7325e-06	6.98685e-06	1.13187e-05	5.67312e-06
302144	k__Bacteria	p__Firmicutes	c__Clostridia	o__Clostridiales	f__Ruminococcaceae		0	5.7325e-06	0	0	1.13462e-05
302192	k__Bacteria	p__Bacteroidetes	c__Bacteroidia	o__Bacteroidales			1.84441e-05	1.1465e-05	6.98685e-06	2.26375e-05	3.40387e-05
302257	k__Bacteria	p__Firmicutes	c__Clostridia	o__Clostridiales	f__Clostridiaceae	g__Clostridium	0.000424213	0.000235032	0.000209606	0.000294287	0.000221251
302266	k__Bacteria	p__Firmicutes	c__Clostridia	o__Clostridiales	f__Ruminococcaceae		4.30361e-05	3.4395e-05	7.68554e-05	9.055e-05	0.000119135
302273	k__Bacteria	p__Firmicutes	c__Clostridia	o__Clostridiales	f__Ruminococcaceae		0.000178293	0.000424205	0.000726632	0.000464069	0.000476542
302287	k__Bacteria	p__Firmicutes	c__Clostridia	o__Clostridiales	f__Ruminococcaceae		6.14802e-06	7.45225e-05	0.000202619	6.79125e-05	0.000119135
302388	k__Bacteria	p__Firmicutes	c__Clostridia	o__Clostridiales	f__Ruminococcaceae		0.00194277	0.000796817	0.00155807	0.00142616	0.00141828
302427	k__Bacteria	p__Firmicutes	c__Clostridia	o__Clostridiales	f__Ruminococcaceae		0.000147552	0.00071083	8.38422e-05	6.79125e-05	0.000136155
302470	k__Bacteria	p__Spirochaetes	c__Spirochaetes	o__Spirochaetales	f__Spirochaetaceae	g__Treponema	0.000393473	0.000326752	0.000223579	0.000192419	0.00051058
302501	k__Bacteria	p__Verrucomicrobia	c__Verrucomicrobiae	o__Verrucomicrobiales	f__Verrucomicrobiaceae	g__Akkermansia	9.83683e-05	0.000429937	0.000677725	0.00304474	0.00188915
302511	k__Bacteria	p__Firmicutes	c__Clostridia	o__Clostridiales	f__Ruminococcaceae		0.000823835	0.000705097	0.000537988	0.000735719	0.000720486
302525	k__Bacteria	p__Firmicutes	c__Clostridia	o__Clostridiales			2.45921e-05	0.000212102	0.000167684	0.000158462	6.24043e-05
302552	k__Bacteria	p__Firmicutes	c__Clostridia	o__Clostridiales			1.2296e-05	8.59875e-05	6.28817e-05	0.000135825	0.00025529
302640	k__Bacteria	p__Firmicutes	c__Clostridia	o__Clostridiales			0.000338141	0.000309555	0.00136942	0.000871544	0.00131049
302641	k__Bacteria	p__Firmicutes	c__Clostridia	o__Clostridiales	f__Ruminococcaceae	g__Oscillospira	0.000897611	0.000263695	0.00037729	0.000396156	0.000249617
302809	k__Bacteria	p__Firmicutes	c__Clostridia	o__Clostridiales	f__Ruminococcaceae		0.000184441	9.172e-05	0.000356329	0.000305606	0.000300675
302834	k__Bacteria	p__Firmicutes	c__Clostridia	o__Clostridiales	f__Ruminococcaceae		0.000405769	0.000200637	0.000160698	0.000316925	0.000277983
302835	k__Bacteria	p__Firmicutes	c__Clostridia	o__Clostridiales	f__Ruminococcaceae		6.76282e-05	6.30575e-05	1.39737e-05	2.26375e-05	3.40387e-05
302856	k__Bacteria	p__Firmicutes	c__Clostridia	o__Clostridiales	f__Ruminococcaceae		0.000245921	0.00118089	0.00051004	0.000565937	0.000578658
302932	k__Bacteria	p__Firmicutes	c__Clostridia	o__Clostridiales	f__Clostridiaceae		1.84441e-05	1.71975e-05	6.98685e-06	1.13187e-05	0.000119135
302936	k__Bacteria	p__Verrucomicrobia	c__Verrucomicrobiae	o__Verrucomicrobiales	f__Verrucomicrobiaceae	g__Akkermansia	2.45921e-05	3.4395e-05	6.28817e-05	0.000215056	9.07698e-05
302943	k__Bacteria	p__Firmicutes	c__Clostridia	o__Clostridiales			8.60723e-05	0.000447135	0.000475106	0.000384837	0.000300675
302965	k__Bacteria	p__Firmicutes	c__Bacilli	o__Bacillales	f__Bacillaceae	g__Bacillus	3.07401e-05	0	0	0	0
302981	k__Bacteria	p__Bacteroidetes	c__Bacteroidia	o__Bacteroidales	f__BS11		0.000940647	0.00126115	0.00111091	0.00140352	0.000987122
302987	k__Bacteria	p__Bacteroidetes	c__Bacteroidia	o__Bacteroidales			6.14802e-06	5.7325e-06	6.98685e-06	0	5.67312e-06
303066	k__Bacteria	p__Firmicutes	c__Bacilli	o__Bacillales	f__Planococcaceae	g__Solibacillus	6.14802e-06	0	0	0	0
303068	k__Bacteria	p__Bacteroidetes	c__Bacteroidia	o__Bacteroidales	f__Bacteroidaceae	g__5-7N15	0.000516434	0.00142166	0.000586895	0.000679125	0.000130482
303122	k__Bacteria	p__Firmicutes	c__Clostridia	o__Clostridiales	f__Ruminococcaceae		0.000700874	0.000286625	0.000335369	0.000373519	0.000357406
303137	k__Bacteria	p__Firmicutes	c__Clostridia	o__Clostridiales	f__Ruminococcaceae		4.30361e-05	2.293e-05	7.68554e-05	5.65937e-05	1.70193e-05
303163	k__Bacteria	p__Firmicutes	c__Bacilli	o__Bacillales	f__Planococcaceae	g__Rummeliibacillus	0.00116812	5.7325e-06	6.98685e-06	1.13187e-05	1.13462e-05
303164	k__Bacteria	p__Firmicutes	c__Clostridia	o__Clostridiales	f__Ruminococcaceae		5.53322e-05	0.000120382	0.00013275	0.000215056	0.000295002
303196	k__Bacteria	p__Firmicutes	c__Clostridia	o__Clostridiales	f__Ruminococcaceae		0.000129108	0.000143312	9.08291e-05	1.13187e-05	0.000919045
303244	k__Bacteria	p__Firmicutes	c__Clostridia	o__Clostridiales	f__Ruminococcaceae		0.000172145	0.000349682	0.000251527	0.000339562	0.000397118
303273	k__Bacteria	p__Firmicutes	c__Clostridia	o__Clostridiales	f__Peptostreptococcaceae		0.000885315	0.000630575	0.000705672	0.000464069	0.00431724
303279	k__Bacteria	p__Firmicutes	c__Clostridia	o__Clostridiales	f__Ruminococcaceae	g__Oscillospira	0.000645542	0.00041274	0.000635803	0.000611212	0.000646735
303320	k__Bacteria	p__Firmicutes	c__Clostridia	o__Clostridiales	f__Ruminococcaceae		4.91842e-05	0.000103185	2.79474e-05	3.39562e-05	9.6443e-05
303326	k__Bacteria	p__Firmicutes	c__Clostridia	o__Clostridiales			0.000116812	6.879e-05	4.19211e-05	6.79125e-05	0.000629716
303363	k__Bacteria	p__Bacteroidetes	c__Bacteroidia	o__Bacteroidales			6.76282e-05	0.000384077	4.8908e-05	0.000305606	0.000113462
303390	k__Bacteria	p__Firmicutes	c__Clostridia	o__Clostridiales	f__Lachnospiraceae	g__Butyrivibrio	0.000448805	0.0013586	0.00176069	0.00143748	0.00205934
303479	k__Bacteria	p__Firmicutes	c__Clostridia	o__Clostridiales	f__Lachnospiraceae		0.00116812	0.00177134	0.00121571	0.00081495	0.00154876
303666	k__Bacteria	p__Firmicutes	c__Clostridia	o__Clostridiales	f__Clostridiaceae	g__02d06	0.000596358	0.000246497	0.000607856	0.000384837	0.000482215
303739	k__Bacteria	p__Firmicutes	c__Clostridia	o__Clostridiales	f__Ruminococcaceae	g__Ruminococcusflavefaciens	0.000270513	0.0016051	0.00108995	0.00469728	0.00207636
303828	k__Bacteria	p__Firmicutes	c__Clostridia	o__Clostridiales			4.30361e-05	3.4395e-05	8.38422e-05	0.000101869	5.1058e-05
303832	k__Bacteria	p__Firmicutes	c__Clostridia	o__Clostridiales			1.2296e-05	2.293e-05	0	0	0
304043	k__Bacteria	p__Firmicutes	c__Clostridia	o__Clostridiales	f__Ruminococcaceae		0.0020104	0.00172548	0.00171877	0.00198078	0.00144097
304075	k__Bacteria	p__Firmicutes	c__Clostridia	o__Clostridiales	f__Ruminococcaceae		9.22203e-05	0.000429937	0.00180261	0.000249012	0.000226925
304106	k__Bacteria	p__Firmicutes	c__Clostridia	o__Clostridiales			0	0	0	0	5.67312e-06
304123	k__Bacteria	p__Firmicutes	c__Clostridia	o__Clostridiales			0.000104516	0.000143312	0.000118776	0.000350881	0.000232598
304131	k__Bacteria	p__Firmicutes	c__Clostridia	o__Clostridiales	f__Ruminococcaceae	g__Oscillospira	7.37762e-05	0.000223567	0.000139737	0.000101869	0.000141828
304321	k__Bacteria	p__Firmicutes	c__Bacilli	o__Bacillales	f__Planococcaceae	g__Solibacillus	0.000178293	5.7325e-06	0	1.13187e-05	0
304460	k__Bacteria	p__Firmicutes	c__Clostridia	o__Clostridiales			0.000196737	0.00018344	0.000496066	0.000169781	0.000238271
304568	k__Bacteria	p__Firmicutes	c__Clostridia	o__Clostridiales	f__Lachnospiraceae		0.00454953	0.00328472	0.000503053	0.000475387	0.000504907
304580	k__Bacteria	p__Firmicutes	c__Clostridia	o__Clostridiales	f__Ruminococcaceae		0.000448805	0.000235032	0.000628817	0.000475387	0.000493561
304668	k__Bacteria	p__Firmicutes	c__Clostridia	o__Clostridiales	f__Ruminococcaceae	g__Oscillospira	5.53322e-05	0.000590447	0.00178863	0.00101869	0.00127645
304690	k__Bacteria	p__Firmicutes	c__Clostridia	o__Clostridiales	f__[Mogibacteriaceae]		9.22203e-05	0.000143312	0.000202619	5.65937e-05	0.000119135
304883	k__Bacteria	p__Firmicutes	c__Clostridia	o__Clostridiales			8.60723e-05	0.000418472	0.0011179	0.00127902	0.000794236
304889	k__Bacteria	p__Firmicutes	c__Clostridia	o__Clostridiales			1.84441e-05	2.86625e-05	0.00011179	2.26375e-05	4.53849e-05
304924	k__Bacteria	p__Firmicutes	c__Clostridia	o__Clostridiales			6.14802e-06	2.86625e-05	0	0	5.67312e-06
305056	k__Bacteria	p__Firmicutes	c__Clostridia	o__Clostridiales	f__Ruminococcaceae	g__Ruminococcus	1.2296e-05	0.000131847	0.000586895	0.00142616	0.000936064
305099	k__Bacteria	p__Bacteroidetes	c__Bacteroidia	o__Bacteroidales	f__RF16		0.000473398	0.000126115	8.38422e-05	9.055e-05	9.07698e-05
305146	k__Bacteria	p__Firmicutes	c__Clostridia	o__Clostridiales	f__Ruminococcaceae		4.91842e-05	0.00016051	0.000181658	0.000113187	6.80774e-05
305187	k__Bacteria	p__Firmicutes	c__Clostridia	o__Clostridiales			6.14802e-06	5.7325e-06	5.58948e-05	5.65937e-05	3.97118e-05
305207	k__Bacteria	p__Firmicutes	c__Clostridia	o__Clostridiales	f__Christensenellaceae		9.83683e-05	0.000200637	0.000258513	0.000486706	0.000238271
305214	k__Bacteria	p__Firmicutes	c__Clostridia	o__Clostridiales			9.22203e-05	7.45225e-05	0.000188645	0.000215056	0.00018154
305293	k__Bacteria	p__Firmicutes	c__Clostridia	o__Clostridiales			0.000338141	0.00064204	0.000663751	0.000577256	0.000459522
305394	k__Bacteria	p__Firmicutes	c__Clostridia	o__Clostridiales	f__Ruminococcaceae		1.84441e-05	6.30575e-05	4.8908e-05	1.13187e-05	2.26925e-05
305467	k__Bacteria	p__Firmicutes	c__Clostridia	o__Clostridiales			2.45921e-05	5.7325e-06	1.39737e-05	2.26375e-05	1.13462e-05
305545	k__Bacteria	p__Firmicutes	c__Clostridia	o__Clostridiales			0.000350437	0.000384077	0.000740606	0.000396156	0.000538946
305608	k__Bacteria	p__Firmicutes	c__Clostridia	o__Clostridiales	f__Veillonellaceae	g__Phascolarctobacterium	0.000368881	0.00050446	0.000279474	0.000407475	0.000187213
305673	k__Bacteria	p__Bacteroidetes	c__Bacteroidia	o__Bacteroidales			0.000965239	0.00137007	0.00118776	0.000973412	0.00107222
305924	k__Bacteria	p__Firmicutes	c__Clostridia	o__Clostridiales			4.30361e-05	0.00011465	6.28817e-05	0.000113187	0.000170193
306041	k__Bacteria	p__Firmicutes	c__Clostridia	o__Clostridiales	f__Ruminococcaceae		0.000196737	0.00055032	0.000475106	0.000328244	0.000652408
306046	k__Bacteria	p__Firmicutes	c__Clostridia	o__Clostridiales	f__Ruminococcaceae		0.00122346	5.7325e-06	4.8908e-05	2.26375e-05	1.70193e-05
306056	k__Bacteria	p__Firmicutes	c__Clostridia	o__Clostridiales			0	2.293e-05	2.79474e-05	0	1.70193e-05
306069	k__Bacteria	p__Firmicutes	c__Bacilli	o__Bacillales	f__Paenibacillaceae	g__Brevibacillusreuszeri	1.84441e-05	0	6.98685e-06	1.13187e-05	0
306182	k__Bacteria	p__Bacteroidetes	c__Bacteroidia	o__Bacteroidales	f__[Paraprevotellaceae]	g__CF231	0.000387325	0.00151338	0.00224977	0.00173177	0.000158847
306295	k__Bacteria	p__Firmicutes	c__Bacilli	o__Bacillales	f__Bacillaceae	g__Bacillus	0.000424213	0	0	0	1.70193e-05
306519	k__Bacteria	p__Firmicutes	c__Clostridia	o__Clostridiales			0.000110664	2.293e-05	6.28817e-05	3.39562e-05	5.67312e-06
306699	k__Bacteria	p__Firmicutes	c__Clostridia	o__Clostridiales	f__Ruminococcaceae	g__Oscillospira	0.000823835	0.000131847	0.000321395	0.000441431	0.000221251
306704	k__Bacteria	p__Firmicutes	c__Clostridia	o__Clostridiales	f__Clostridiaceae		0.000301253	0.000120382	0.000335369	0.000113187	0.00230896
306769	k__Bacteria	p__Firmicutes	c__Clostridia	o__Clostridiales			0.000159849	0.000601912	0.00108296	0.000588575	0.000726159
306778	k__Bacteria	p__Firmicutes	c__Clostridia	o__Clostridiales	f__Ruminococcaceae	g__Oscillospira	0.000461101	0.000280892	0.000258513	0.0003622	0.000470869
306950	k__Bacteria	p__Firmicutes	c__Clostridia	o__Clostridiales			9.22203e-05	0.00018344	0.000160698	0.000158462	0.000124809
307022	k__Bacteria	p__Firmicutes	c__Clostridia	o__Clostridiales	f__Ruminococcaceae		0.000178293	4.01275e-05	0.000139737	0.000147144	5.1058e-05
307086	k__Bacteria	p__Bacteroidetes	c__Bacteroidia	o__Bacteroidales	f__Bacteroidaceae	g__5-7N15	1.84441e-05	4.586e-05	6.98685e-06	0	5.67312e-06
307291	k__Bacteria	p__Firmicutes	c__Clostridia	o__Clostridiales	f__Ruminococcaceae		0.00265594	0.000257962	0.00013275	5.65937e-05	7.94236e-05
307297	k__Bacteria	p__Bacteroidetes	c__Bacteroidia	o__Bacteroidales	f__BS11		0	0	0.00155108	0	0.0013502
307441	k__Bacteria	p__Bacteroidetes	c__Bacteroidia	o__Bacteroidales	f__Bacteroidaceae	g__5-7N15	1.2296e-05	3.4395e-05	2.09606e-05	0	3.97118e-05
307448	k__Bacteria	p__Firmicutes	c__Clostridia	o__Clostridiales	f__Ruminococcaceae	g__Ruminococcus	0.00077465	0.000395542	0.000852396	0.000735719	0.000788563
307526	k__Bacteria	p__Firmicutes	c__Clostridia	o__Clostridiales	f__Ruminococcaceae		0.000319697	0.00018344	0.000572922	0.000656487	0.000504907
307643	k__Bacteria	p__Firmicutes	c__Clostridia	o__Clostridiales	f__Ruminococcaceae		6.76282e-05	1.71975e-05	2.09606e-05	3.39562e-05	5.67312e-06
307666	k__Bacteria	p__Firmicutes	c__Bacilli	o__Bacillales	f__Planococcaceae	g__Lysinibacillusboronitolerans	1.2296e-05	5.7325e-06	0	0	0
307839	k__Bacteria	p__Firmicutes	c__Clostridia	o__Clostridiales	f__Ruminococcaceae		9.22203e-05	5.7325e-06	0.000139737	3.39562e-05	0.000198559
307916	k__Bacteria	p__Bacteroidetes	c__Bacteroidia	o__Bacteroidales			0.00200425	0.0029809	0.00444364	0.00465201	0.00200828
307920	k__Bacteria	p__Firmicutes	c__Clostridia	o__Clostridiales	f__Ruminococcaceae		0.00145093	0.00126688	0.000761567	0.000826269	0.000850967
308072	k__Bacteria	p__Firmicutes	c__Clostridia	o__Clostridiales	f__Lachnospiraceae		3.68881e-05	0.000131847	0.00011179	0.000124506	5.1058e-05
308203	k__Bacteria	p__Bacteroidetes	c__Bacteroidia	o__Bacteroidales			1.84441e-05	2.86625e-05	6.98685e-06	0	5.67312e-06
308278	k__Bacteria	p__Firmicutes	c__Clostridia	o__Clostridiales	f__Ruminococcaceae		1.2296e-05	1.1465e-05	6.98685e-06	1.13187e-05	1.13462e-05
308319	k__Bacteria	p__Firmicutes	c__Clostridia	o__Clostridiales	f__Ruminococcaceae		5.53322e-05	3.4395e-05	3.49343e-05	2.26375e-05	2.83656e-05
308357	k__Bacteria	p__Firmicutes	c__Clostridia	o__Clostridiales	f__[Mogibacteriaceae]		1.2296e-05	5.7325e-06	1.39737e-05	0	1.13462e-05
308498	k__Bacteria	p__Firmicutes	c__Clostridia	o__Clostridiales	f__Ruminococcaceae		0.000325845	0.000154777	0.000307421	0.000305606	0.000323368
308502	k__Bacteria	p__Firmicutes	c__Clostridia	o__Clostridiales	f__Peptostreptococcaceae		0.000245921	0.000171975	0.00011179	0.000113187	0.000992795
308510	k__Bacteria	p__Firmicutes	c__Clostridia	o__Clostridiales	f__Lachnospiraceae	g__Moryella	6.14802e-06	2.86625e-05	1.39737e-05	2.26375e-05	0.000249617
308684	k__Bacteria	p__Firmicutes	c__Clostridia	o__Clostridiales	f__Clostridiaceae		0.000190589	0.000131847	0.000195632	0.000124506	0.00118568
308696	k__Bacteria	p__Firmicutes	c__Clostridia	o__Clostridiales	f__Clostridiaceae	g__Clostridium	0.000295105	0.00027516	0.000153711	0.000249012	0.000215578
308706	k__Bacteria	p__Firmicutes	c__Clostridia	o__Clostridiales	f__Ruminococcaceae		0.000479546	0.000722295	0.000279474	0.000373519	0.000550292
308759	k__Bacteria	p__Firmicutes	c__Clostridia	o__Clostridiales	f__Ruminococcaceae	g__Oscillospira	0.000141404	0.000561785	0.000412224	0.00165254	0.000187213
308786	k__Bacteria	p__Firmicutes	c__Clostridia	o__Clostridiales	f__Ruminococcaceae	g__Ruminococcus	6.14802e-06	1.71975e-05	6.28817e-05	9.055e-05	6.80774e-05
308802	k__Bacteria	p__Firmicutes	c__Clostridia	o__Clostridiales	f__Clostridiaceae	g__SMB53	6.14802e-05	6.879e-05	0.000104803	7.92312e-05	0.000555965
308884	k__Bacteria	p__Firmicutes	c__Clostridia	o__Clostridiales			0.000178293	0.00020637	0.00037729	0.000192419	0.000295002
309006	k__Bacteria	p__Firmicutes	c__Clostridia	o__Clostridiales	f__Ruminococcaceae		1.84441e-05	0.00038981	0.000300435	0.000305606	0.000226925
309020	k__Bacteria	p__Firmicutes	c__Clostridia	o__Clostridiales			0.000534878	0.000200637	0.000279474	0.0003622	0.000192886
309029	k__Bacteria	p__Bacteroidetes	c__Bacteroidia	o__Bacteroidales			8.60723e-05	7.45225e-05	4.19211e-05	3.39562e-05	6.24043e-05
309127	k__Bacteria	p__Firmicutes	c__Clostridia	o__Clostridiales	f__Clostridiaceae		2.45921e-05	5.7325e-05	0.000146724	9.055e-05	0.000408464
309134	k__Bacteria	p__Bacteroidetes	c__Bacteroidia	o__Bacteroidales	f__Prevotellaceae	g__Prevotella	0.000141404	0.000257962	0.000195632	0.00045275	0.000300675
309179	k__Bacteria	p__Firmicutes	c__Clostridia	o__Clostridiales	f__Clostridiaceae		0	0.00013758	0.000321395	0.000203737	0.000209905
309218	k__Bacteria	p__Firmicutes	c__Clostridia	o__Clostridiales			3.07401e-05	0.000149045	0.000202619	0.000147144	0.000113462
309284	k__Bacteria	p__Firmicutes	c__Clostridia	o__Clostridiales			0.00068243	0.00016051	0.000405237	0.000282969	0.000465195
309285	k__Bacteria	p__Firmicutes	c__Clostridia	o__Clostridiales			0.00102057	0.000842677	0.000677725	0.000509344	0.000867987
309301	k__Bacteria	p__Firmicutes	c__Clostridia	o__Clostridiales	f__Clostridiaceae	g__Clostridium	7.99243e-05	8.0255e-05	9.08291e-05	1.13187e-05	0.000141828
309302	k__Bacteria	p__Firmicutes	c__Clostridia	o__Clostridiales	f__Ruminococcaceae	g__Oscillospira	0.000141404	9.172e-05	0.000125763	0.000192419	9.07698e-05
309419	k__Bacteria	p__Firmicutes	c__Clostridia	o__Clostridiales			0	0	6.98685e-06	0	0
309441	k__Bacteria	p__Firmicutes	c__Clostridia	o__Clostridiales			0.000135256	0.00011465	9.08291e-05	0.000192419	0.000215578
309501	k__Bacteria	p__Firmicutes	c__Clostridia	o__Clostridiales			1.84441e-05	2.86625e-05	2.09606e-05	1.13187e-05	2.26925e-05
309534	k__Bacteria	p__Firmicutes	c__Clostridia	o__Clostridiales	f__Lachnospiraceae		0	0.000166242	5.58948e-05	4.5275e-05	0.00043683
309799	k__Bacteria	p__Firmicutes	c__Clostridia	o__Clostridiales	f__Ruminococcaceae		9.83683e-05	0.00013758	0.000104803	0	6.24043e-05
309809	k__Bacteria	p__Firmicutes	c__Clostridia	o__Clostridiales	f__Ruminococcaceae		0.00059021	0.000510192	0.000279474	0.000430112	0.000192886
310178	k__Bacteria	p__Firmicutes	c__Clostridia	o__Clostridiales			0.000184441	0.000303822	0.00124366	0.000305606	0.000714813
310222	k__Bacteria	p__Firmicutes	c__Clostridia	o__Clostridiales			0.000663986	0.0009172	0.00222881	0.00130166	0.00157713
310510	k__Bacteria	p__Firmicutes	c__Clostridia	o__Clostridiales	f__Ruminococcaceae		0.000221329	0.000149045	0.000139737	0.000101869	0.000147501
310786	k__Bacteria	p__Firmicutes	c__Clostridia	o__Clostridiales	f__Ruminococcaceae	g__Ruminococcus	1.84441e-05	0.00230446	0.0028716	0.00328244	0.00183242
310836	k__Bacteria	p__Firmicutes	c__Clostridia	o__Clostridiales			0	5.7325e-06	0	1.13187e-05	0
310945	k__Bacteria	p__Firmicutes	c__Clostridia	o__Clostridiales	f__Ruminococcaceae	g__Oscillospira	0.000670134	0.000189172	0.000342356	0.000464069	0.000289329
311009	k__Bacteria	p__Firmicutes	c__Clostridia	o__Clostridiales			0.000276661	0.000120382	0.000363316	0.000113187	0.000277983
311128	k__Bacteria	p__Firmicutes	c__Clostridia	o__Clostridiales			6.14802e-06	5.7325e-06	0	2.26375e-05	1.13462e-05
311160	k__Bacteria	p__Actinobacteria	c__Actinobacteria	o__Actinomycetales	f__Micrococcaceae	g__Arthrobacter	3.68881e-05	0	0	0	5.67312e-06
311163	k__Bacteria	p__Firmicutes	c__Clostridia	o__Clostridiales	f__Ruminococcaceae		0.000362733	9.74525e-05	0.000118776	7.92312e-05	0.000141828
311191	k__Bacteria	p__Firmicutes	c__Clostridia	o__Clostridiales			0.000313549	0.00027516	0.000216592	0.000226375	0.000312021
311230	k__Bacteria	p__Firmicutes	c__Clostridia	o__Clostridiales	f__Ruminococcaceae		0.000129108	0.000120382	5.58948e-05	0.000135825	0.000243944
311269	k__Bacteria	p__Firmicutes	c__Clostridia	o__Clostridiales	f__Ruminococcaceae		0.000239773	0.00361147	0.000237553	0.0010866	0.000363079
311291	k__Bacteria	p__Firmicutes	c__Clostridia	o__Clostridiales	f__Ruminococcaceae		0.000141404	4.01275e-05	6.28817e-05	2.26375e-05	5.67312e-05
311293	k__Bacteria	p__Firmicutes	c__Clostridia	o__Clostridiales			6.76282e-05	1.1465e-05	4.8908e-05	2.26375e-05	2.26925e-05
311306	k__Bacteria	p__Firmicutes	c__Clostridia	o__Clostridiales	f__Clostridiaceae	g__Clostridium	0.00106361	0.000831212	0.000670738	0.000882862	0.000731832
311426	k__Bacteria	p__Firmicutes	c__Clostridia	o__Clostridiales			0.000879167	0.000246497	0.000328382	0.000679125	0.000306348
311445	k__Bacteria	p__Firmicutes	c__Clostridia	o__Clostridiales			1.84441e-05	1.71975e-05	6.98685e-05	4.5275e-05	5.67312e-05
311582	k__Bacteria	p__Firmicutes	c__Clostridia	o__Clostridiales	f__Ruminococcaceae		7.99243e-05	5.15925e-05	7.68554e-05	6.79125e-05	9.6443e-05
311637	k__Bacteria	p__Firmicutes	c__Clostridia	o__Clostridiales			0.0001537	0.000395542	0.000328382	0.000464069	0.000295002
311684	k__Bacteria	p__Firmicutes	c__Clostridia	o__Clostridiales	f__Ruminococcaceae		0.000418065	0.00018344	0.000223579	0.000249012	0.000130482
311707	k__Bacteria	p__Firmicutes	c__Clostridia	o__Clostridiales	f__Ruminococcaceae		0.000442657	0.000355415	0.000342356	0.000339562	0.000453849
311718	k__Bacteria	p__Firmicutes	c__Clostridia	o__Clostridiales	f__Ruminococcaceae	g__Oscillospira	0.000202885	0.000154777	0.000293448	0.000203737	0.00016452
311758	k__Bacteria	p__Firmicutes	c__Clostridia	o__Clostridiales	f__Ruminococcaceae		6.14802e-06	3.4395e-05	4.8908e-05	0.000135825	0.000130482
311782	k__Bacteria	p__Firmicutes	c__Clostridia	o__Clostridiales			4.30361e-05	0.000154777	0.000363316	0.0001811	0.000187213
311906	k__Bacteria	p__Firmicutes	c__Clostridia	o__Clostridiales	f__Lachnospiraceae	g__Butyrivibrio	1.2296e-05	1.71975e-05	7.68554e-05	2.26375e-05	2.26925e-05
311959	k__Bacteria	p__Firmicutes	c__Clostridia	o__Clostridiales	f__Ruminococcaceae		8.60723e-05	0.000212102	0.000258513	0.000294287	0.000102116
311974	k__Bacteria	p__Firmicutes	c__Clostridia	o__Clostridiales	f__Eubacteriaceae	g__Pseudoramibacter_Eubacterium	4.30361e-05	5.15925e-05	4.8908e-05	0.000113187	0.00111193
311997	k__Bacteria	p__Firmicutes	c__Clostridia	o__Clostridiales	f__Ruminococcaceae		0.000331993	5.7325e-05	0.000139737	0.000158462	0.000107789
312070	k__Bacteria	p__Firmicutes	c__Clostridia	o__Clostridiales	f__[Mogibacteriaceae]		0.00012296	5.15925e-05	5.58948e-05	6.79125e-05	0.000521927
312152	k__Bacteria	p__Firmicutes	c__Clostridia	o__Clostridiales	f__Ruminococcaceae		0.0011005	0.0009172	0.000663751	0.000554619	0.000374426
312192	k__Bacteria	p__Firmicutes	c__Clostridia	o__Clostridiales	f__Ruminococcaceae		2.45921e-05	0	4.19211e-05	3.39562e-05	0.000119135
312237	k__Bacteria	p__Firmicutes	c__Clostridia	o__Clostridiales	f__Eubacteriaceae	g__Pseudoramibacter_Eubacterium	1.2296e-05	2.293e-05	2.79474e-05	0	3.97118e-05
312247	k__Bacteria	p__Firmicutes	c__Clostridia	o__Clostridiales	f__Ruminococcaceae		0	1.71975e-05	3.49343e-05	1.13187e-05	1.13462e-05
312422	k__Bacteria	p__Firmicutes	c__Clostridia	o__Clostridiales			0.00165997	0.00104905	0.00099912	0.00125638	0.000885006
312625	k__Bacteria	p__Firmicutes	c__Clostridia	o__Clostridiales	f__Ruminococcaceae		0.00120501	0.000968792	0.00109694	0.000826269	0.000771544
312978	k__Bacteria	p__Bacteroidetes	c__Bacteroidia	o__Bacteroidales	f__Bacteroidaceae	g__5-7N15	0	2.86625e-05	1.39737e-05	1.13187e-05	1.13462e-05
313153	k__Bacteria	p__Firmicutes	c__Clostridia	o__Clostridiales	f__Ruminococcaceae		0.000178293	6.879e-05	5.58948e-05	0.000124506	0.000102116
313191	k__Bacteria	p__Firmicutes	c__Clostridia	o__Clostridiales	f__Ruminococcaceae	g__Oscillospira	0.000209033	0.000120382	0.000118776	0.000837587	4.53849e-05
313216	k__Bacteria	p__Firmicutes	c__Clostridia	o__Clostridiales	f__Ruminococcaceae		6.14802e-06	0	0	0	0
313247	k__Bacteria	p__Firmicutes	c__Clostridia	o__Clostridiales			0	0.000699365	0.000293448	0.000464069	0.000340387
313390	k__Bacteria	p__Bacteroidetes	c__Bacteroidia	o__Bacteroidales			0.000209033	4.01275e-05	1.39737e-05	2.26375e-05	0.00018154
313400	k__Bacteria	p__Firmicutes	c__Clostridia	o__Clostridiales			6.14802e-06	1.1465e-05	6.28817e-05	3.39562e-05	4.53849e-05
313422	k__Bacteria	p__Firmicutes	c__Clostridia	o__Clostridiales	f__Ruminococcaceae	g__Oscillospira	0	0	6.98685e-06	0	0
313454	k__Bacteria	p__Firmicutes	c__Bacilli	o__Bacillales	f__Bacillaceae		1.84441e-05	0	0	0	0
313601	k__Bacteria	p__Firmicutes	c__Clostridia	o__Clostridiales	f__Ruminococcaceae		0.000694726	0.000217835	0.000712659	0.000577256	0.000646735
313736	k__Bacteria	p__Firmicutes	c__Clostridia	o__Clostridiales			0.0001537	0.00055032	0.000321395	0.000249012	0.000243944
313816	k__Bacteria	p__Firmicutes	c__Clostridia	o__Clostridiales	f__Ruminococcaceae		0.000141404	0.000533122	0.000412224	0.000192419	0
313854	k__Bacteria	p__Firmicutes	c__Clostridia	o__Clostridiales	f__Ruminococcaceae	g__Ruminococcus	0.000288957	0.000269427	0.000768554	0.000305606	0.000402791
313870	k__Bacteria	p__Firmicutes	c__Clostridia	o__Clostridiales	f__Ruminococcaceae		0	0	6.98685e-06	0	0
313908	k__Bacteria	p__Firmicutes	c__Clostridia	o__Clostridiales	f__Ruminococcaceae		6.14802e-06	0	6.98685e-06	2.26375e-05	0
314008	k__Bacteria	p__Firmicutes	c__Clostridia	o__Clostridiales	f__Ruminococcaceae		1.2296e-05	0.000280892	6.98685e-05	0.0001811	0.000102116
314053	k__Bacteria	p__Firmicutes	c__Clostridia	o__Clostridiales	f__Clostridiaceae	g__Clostridium	0.000190589	0.00018344	0.000174671	0.000203737	9.07698e-05
314377	k__Bacteria	p__Firmicutes	c__Clostridia	o__Clostridiales	f__Ruminococcaceae		3.68881e-05	3.4395e-05	6.98685e-06	0	1.13462e-05
314402	k__Bacteria	p__Firmicutes	c__Clostridia	o__Clostridiales	f__Clostridiaceae	g__Clostridium	0.00111894	0.00096306	0.000649777	0.000950775	0.00106087
314421	k__Bacteria	p__Firmicutes	c__Clostridia	o__Clostridiales	f__Ruminococcaceae		4.91842e-05	2.86625e-05	4.19211e-05	5.65937e-05	3.40387e-05
314528	k__Bacteria	p__Firmicutes	c__Clostridia	o__Clostridiales			1.2296e-05	2.86625e-05	2.79474e-05	2.26375e-05	5.67312e-06
314639	k__Bacteria	p__Firmicutes	c__Clostridia	o__Clostridiales			0	1.71975e-05	2.09606e-05	0	0.000102116
314644	k__Bacteria	p__Firmicutes	c__Clostridia	o__Clostridiales			0.00012296	0.000263695	0.000328382	0.000135825	0.000260963
314743	k__Bacteria	p__Firmicutes	c__Clostridia	o__Clostridiales	f__Ruminococcaceae	g__Ruminococcus	0.000178293	0.000538855	0.000167684	0.000667806	0.00102116
314755	k__Bacteria	p__Firmicutes	c__Clostridia	o__Clostridiales	f__Ruminococcaceae		0.000276661	8.0255e-05	0.000174671	0.000215056	0.000102116
314810	k__Bacteria	p__Firmicutes	c__Clostridia	o__Clostridiales			0.000116812	0.00016051	0.000139737	0.000101869	0.000215578
315200	k__Bacteria	p__Firmicutes	c__Clostridia	o__Clostridiales	f__Ruminococcaceae	g__Ruminococcus	4.91842e-05	6.30575e-05	6.98685e-05	0	7.94236e-05
315268	k__Bacteria	p__Firmicutes	c__Clostridia	o__Clostridiales	f__Ruminococcaceae		0	5.7325e-06	0	0	5.67312e-06
315683	k__Bacteria	p__Firmicutes	c__Clostridia	o__Clostridiales	f__Clostridiaceae	g__Clostridium	0.00156775	0.000745225	0.000684711	0.00105264	0.000777217
315709	k__Bacteria	p__Firmicutes	c__Clostridia	o__Clostridiales			0.000479546	5.7325e-06	6.98685e-06	1.13187e-05	5.67312e-06
315779	k__Bacteria	p__Firmicutes	c__Clostridia	o__Clostridiales	f__Ruminococcaceae		0.000928351	0.000653505	0.000740606	0.0007244	0.000499234
315975	k__Bacteria	p__Firmicutes	c__Clostridia	o__Clostridiales			3.68881e-05	0.000235032	0.000160698	0.000475387	0.000289329
316009	k__Bacteria	p__Firmicutes	c__Clostridia	o__Clostridiales			0.00106976	0.00144459	0.00250828	0.00141484	0.00156011
316164	k__Bacteria	p__Bacteroidetes	c__Bacteroidia	o__Bacteroidales			0.000172145	0.000189172	4.19211e-05	9.055e-05	9.07698e-05
316182	k__Bacteria	p__Firmicutes	c__Clostridia	o__Clostridiales	f__Ruminococcaceae		6.76282e-05	0.000103185	9.78159e-05	6.79125e-05	0.000102116
316264	k__Bacteria	p__Firmicutes	c__Bacilli	o__Bacillales			1.2296e-05	0	0	0	0
316360	k__Bacteria	p__Firmicutes	c__Clostridia	o__Clostridiales	f__Ruminococcaceae	g__Oscillospira	0.000295105	0.000223567	0.000384277	0.000339562	0.000277983
316440	k__Bacteria	p__Firmicutes	c__Clostridia	o__Clostridiales			0	1.71975e-05	3.49343e-05	6.79125e-05	5.67312e-06
316496	k__Bacteria	p__Firmicutes	c__Clostridia	o__Clostridiales	f__Clostridiaceae	g__SMB53	0.000725466	0.000378345	0.000468119	0.0003622	0.00378397
316521	k__Bacteria	p__Firmicutes	c__Clostridia	o__Clostridiales	f__Ruminococcaceae		0	5.7325e-05	0.00011179	5.65937e-05	2.83656e-05
316539	k__Bacteria	p__Firmicutes	c__Clostridia	o__Clostridiales	f__Ruminococcaceae		0	4.586e-05	0.000118776	6.79125e-05	7.37505e-05
316597	k__Bacteria	p__Bacteroidetes	c__Bacteroidia	o__Bacteroidales	f__Rikenellaceae		0.00378103	0.00094013	0.00289256	0.00228639	0.00374993
316675	k__Bacteria	p__Firmicutes	c__Clostridia	o__Clostridiales	f__Peptostreptococcaceae		1.2296e-05	0	0	0	3.40387e-05
316760	k__Bacteria	p__Firmicutes	c__Clostridia	o__Clostridiales	f__Ruminococcaceae		0.00159234	0.00098599	0.00133449	0.000803631	0.00078289
316882	k__Bacteria	p__Firmicutes	c__Clostridia	o__Clostridiales	f__Ruminococcaceae		5.53322e-05	0.00018344	0.000279474	0.000316925	0.000397118
316925	k__Bacteria	p__Firmicutes	c__Clostridia	o__Clostridiales	f__Ruminococcaceae	g__Oscillospira	0.000264365	0.000292357	0.000384277	0.000316925	0.000385772
316977	k__Bacteria	p__Firmicutes	c__Clostridia	o__Clostridiales			6.14802e-06	0	2.09606e-05	0	1.13462e-05
317104	k__Bacteria	p__Firmicutes	c__Clostridia	o__Clostridiales			2.45921e-05	1.71975e-05	0	0	5.1058e-05
317135	k__Bacteria	p__Firmicutes	c__Clostridia	o__Clostridiales	f__Ruminococcaceae		0.0001537	0.000877072	0.00039825	0.000407475	0.000590004
317515	k__Bacteria	p__Firmicutes	c__Clostridia	o__Clostridiales			0.000215181	0.000200637	0.000663751	0.0003622	0.000385772
317598	k__Bacteria	p__Firmicutes	c__Clostridia	o__Clostridiales	f__Ruminococcaceae		0.000387325	0.000309555	0.000167684	0.000396156	0.000442503
317612	k__Bacteria	p__Firmicutes	c__Clostridia	o__Clostridiales	f__Ruminococcaceae		0.000141404	0.0002293	0.000866369	0.000622531	0.000595677
317720	k__Bacteria	p__Firmicutes	c__Clostridia	o__Clostridiales			4.30361e-05	9.74525e-05	0.000314408	0.000215056	0.000153174
317869	k__Bacteria	p__Firmicutes	c__Clostridia	o__Clostridiales	f__Clostridiaceae	g__Clostridium	3.07401e-05	4.586e-05	3.49343e-05	2.26375e-05	2.83656e-05
317908	k__Bacteria	p__Firmicutes	c__Clostridia	o__Clostridiales	f__Ruminococcaceae	g__Ruminococcus	3.07401e-05	8.59875e-05	0.000118776	0.00027165	0.000124809
317948	k__Bacteria	p__Firmicutes	c__Clostridia	o__Clostridiales	f__Ruminococcaceae	g__Ruminococcus	0.000368881	0.00120956	0.000286461	0.00208265	0.00351733
318063	k__Bacteria	p__Firmicutes	c__Clostridia	o__Clostridiales	f__Ruminococcaceae		0.000116812	0.000280892	0.000125763	0.000328244	0.000136155
318131	k__Bacteria	p__Firmicutes	c__Clostridia	o__Clostridiales			6.14802e-05	0.000171975	0.000251527	0.000158462	0.000215578
318194	k__Bacteria	p__Firmicutes	c__Clostridia	o__Clostridiales			9.22203e-05	5.7325e-05	0.000426198	0.000147144	0.000130482
318315	k__Bacteria	p__Firmicutes	c__Clostridia	o__Clostridiales			0.00074391	0.000315287	0.000656764	0.000441431	0.000442503
318369	k__Bacteria	p__Firmicutes	c__Clostridia	o__Clostridiales	f__Ruminococcaceae		0.000129108	0.00036688	0.000286461	0.000282969	0.000215578
318442	k__Bacteria	p__Firmicutes	c__Clostridia	o__Clostridiales			2.45921e-05	1.1465e-05	1.39737e-05	2.26375e-05	2.26925e-05
318474	k__Bacteria	p__Firmicutes	c__Clostridia	o__Clostridiales			9.22203e-05	0.000269427	0.000475106	0.000237694	0.000312021
318777	k__Bacteria	p__Firmicutes	c__Clostridia	o__Clostridiales	f__Veillonellaceae	g__Phascolarctobacterium	0.000129108	0.000120382	0.000468119	0.000475387	0.000238271
318997	k__Bacteria	p__Firmicutes	c__Clostridia	o__Clostridiales	f__Ruminococcaceae	g__Ruminococcus	2.45921e-05	8.0255e-05	4.19211e-05	0.000237694	0.000266636
319111	k__Bacteria	p__Firmicutes	c__Clostridia	o__Clostridiales	f__Ruminococcaceae		9.83683e-05	4.01275e-05	1.39737e-05	2.26375e-05	2.26925e-05
319120	k__Bacteria	p__Bacteroidetes	c__Bacteroidia	o__Bacteroidales			0	1.1465e-05	1.39737e-05	0	0
319316	k__Bacteria	p__Firmicutes	c__Clostridia	o__Clostridiales	f__Ruminococcaceae		0.000196737	0.000177707	4.19211e-05	7.92312e-05	0.000113462
319506	k__Bacteria	p__Firmicutes	c__Clostridia	o__Clostridiales	f__Ruminococcaceae		0.000731614	0.000578982	0.00039825	0.00099605	0.000765871
319521	k__Bacteria	p__Firmicutes	c__Clostridia	o__Clostridiales	f__Ruminococcaceae	g__Ruminococcus	0.00138945	0.00100892	0.000286461	0.0010866	0.00078289
319616	k__Bacteria	p__Firmicutes	c__Clostridia	o__Clostridiales	f__Ruminococcaceae		0.0001537	0.00011465	0.000104803	0.000101869	0.00016452
319662	k__Bacteria	p__Bacteroidetes	c__Bacteroidia	o__Bacteroidales			6.14802e-06	0	0	1.13187e-05	0
319690	k__Bacteria	p__Firmicutes	c__Clostridia	o__Clostridiales			0.00251454	0.00443122	0.00659559	0.00602157	0.00364781
319899	k__Bacteria	p__Firmicutes	c__Clostridia	o__Clostridiales	f__Ruminococcaceae	g__Ruminococcus	0.000104516	0.00057325	0.0002655	0.000260331	9.6443e-05
319981	k__Bacteria	p__Firmicutes	c__Clostridia	o__Clostridiales	f__Clostridiaceae	g__Clostridium	0.000418065	0.000355415	0.000223579	0.000135825	0.000153174
319982	k__Bacteria	p__Firmicutes	c__Bacilli	o__Bacillales	f__Bacillaceae	g__Bacillus	6.14802e-06	0	0	0	1.13462e-05
320030	k__Bacteria	p__Firmicutes	c__Clostridia	o__Clostridiales			0.000288957	0.000464332	0.00136942	0.000577256	0.000607023
320088	k__Bacteria	p__Actinobacteria	c__Actinobacteria	o__Actinomycetales	f__Micrococcaceae	g__Microbisporarosea	0	0	6.98685e-06	0	0
320207	k__Bacteria	p__Firmicutes	c__Clostridia	o__Clostridiales	f__Ruminococcaceae		9.83683e-05	5.15925e-05	0.000223579	0.000226375	0.000187213
320289	k__Bacteria	p__Firmicutes	c__Clostridia	o__Clostridiales			0.00130953	0.00186879	0.0025502	0.00206001	0.00152607
320360	k__Bacteria	p__Firmicutes	c__Clostridia	o__Clostridiales	f__Lachnospiraceae		1.2296e-05	5.7325e-06	1.39737e-05	0	5.67312e-06
320587	k__Bacteria	p__Firmicutes	c__Clostridia	o__Clostridiales	f__Ruminococcaceae	g__Ruminococcus	0.000356585	0.0016051	0.000586895	0.000758356	0.00018154
320615	k__Bacteria	p__Bacteroidetes	c__Bacteroidia	o__Bacteroidales	f__[Paraprevotellaceae]	g__CF231	0.000676282	0.00226434	0.00273186	0.00251276	0.000300675
320783	k__Bacteria	p__Firmicutes	c__Clostridia	o__Clostridiales	f__[Mogibacteriaceae]		6.14802e-06	0.000171975	0.000195632	6.79125e-05	0.000260963
321063	k__Bacteria	p__Firmicutes	c__Clostridia	o__Clostridiales	f__Ruminococcaceae		6.14802e-06	1.1465e-05	2.79474e-05	0	0
321365	k__Bacteria	p__Firmicutes	c__Clostridia	o__Clostridiales	f__[Mogibacteriaceae]		1.84441e-05	0.00018344	0.000272487	0.000124506	0.000187213
321517	k__Bacteria	p__Firmicutes	c__Clostridia	o__Clostridiales	f__Ruminococcaceae	g__Ruminococcus	4.30361e-05	0.000131847	8.38422e-05	0.000249012	0.000380099
321527	k__Bacteria	p__Bacteroidetes	c__Bacteroidia	o__Bacteroidales	f__Bacteroidaceae	g__5-7N15	0.00118042	0.000429937	0.000922264	0	0.000368752
321610	k__Bacteria	p__Firmicutes	c__Clostridia	o__Clostridiales	f__Lachnospiraceae	g__Dorea	6.14802e-05	0.000120382	0.000118776	5.65937e-05	0.000102116
321621	k__Bacteria	p__Bacteroidetes	c__Bacteroidia	o__Bacteroidales	f__[Paraprevotellaceae]	g__YRC22	3.68881e-05	4.586e-05	6.98685e-05	7.92312e-05	0
321960	k__Bacteria	p__Firmicutes	c__Clostridia	o__Clostridiales	f__Ruminococcaceae		8.60723e-05	0.00073376	0.000391264	0.000588575	0.000584331
321963	k__Bacteria	p__Firmicutes	c__Clostridia	o__Clostridiales	f__Clostridiaceae	g__Clostridium	0.00162308	0.00122102	0.00117379	0.00138089	0.000998468
322004	k__Bacteria	p__Firmicutes	c__Clostridia	o__Clostridiales	f__Ruminococcaceae		0.00191203	0.00916627	0.00372399	0.0038031	0.00136722
322090	k__Bacteria	p__Bacteroidetes	c__Bacteroidia	o__Bacteroidales	f__Bacteroidaceae		0.000694726	0.00142166	0.000992133	0.000860225	0.000680774
322118	k__Bacteria	p__Firmicutes	c__Clostridia	o__Clostridiales	f__Peptostreptococcaceae		1.84441e-05	5.7325e-06	2.09606e-05	0	8.50967e-05
322136	k__Bacteria	p__Firmicutes	c__Bacilli	o__Bacillales	f__Bacillaceae	g__Bacillusthermoamylovorans	7.37762e-05	0	0	0	0
322187	k__Bacteria	p__Firmicutes	c__Clostridia	o__Clostridiales			0	5.7325e-06	6.98685e-06	0	0
322223	k__Bacteria	p__Bacteroidetes	c__Bacteroidia	o__Bacteroidales	f__Rikenellaceae		0.000903759	0.000338217	0.000468119	0.00448222	0.00328473
322231	k__Bacteria	p__Firmicutes	c__Clostridia	o__Clostridiales	f__Lachnospiraceae	g__Coprococcus	3.68881e-05	7.45225e-05	9.78159e-05	0.000135825	0.000317694
322711	k__Bacteria	p__Firmicutes	c__Clostridia	o__Clostridiales	f__Ruminococcaceae		1.2296e-05	0	1.39737e-05	0	1.13462e-05
322840	k__Bacteria	p__Firmicutes	c__Clostridia	o__Clostridiales			0	0	0	1.13187e-05	2.26925e-05
322999	k__Bacteria	p__Firmicutes	c__Clostridia	o__Clostridiales	f__Ruminococcaceae		0	5.7325e-06	0	1.13187e-05	0
323001	k__Bacteria	p__Firmicutes	c__Clostridia	o__Clostridiales	f__Ruminococcaceae		5.53322e-05	2.293e-05	2.79474e-05	1.13187e-05	6.24043e-05
323020	k__Bacteria	p__Firmicutes	c__Clostridia	o__Clostridiales	f__Lachnospiraceae	g__Lachnospira	0.000485694	0.000567517	0.000454145	0.000282969	0.000731832
323061	k__Bacteria	p__Firmicutes	c__Clostridia	o__Clostridiales	f__Ruminococcaceae		4.91842e-05	0.000166242	0.000258513	0.000430112	0.000209905
323115	k__Bacteria	p__Firmicutes	c__Clostridia	o__Clostridiales	f__Clostridiaceae	g__Clostridium	0.0018567	0.000814015	0.00123667	0.000973412	0.000902025
323118	k__Bacteria	p__Firmicutes	c__Clostridia	o__Clostridiales			0.000165997	0.000194905	0.00039825	0.000249012	0.000283656
323291	k__Bacteria	p__Firmicutes	c__Clostridia	o__Clostridiales			1.2296e-05	4.01275e-05	0.000104803	0.000147144	7.94236e-05
323386	k__Bacteria	p__Firmicutes	c__Clostridia	o__Clostridiales	f__Ruminococcaceae		8.60723e-05	0.000240765	0.000209606	0.000430112	0.000175867
323481	k__Bacteria	p__Firmicutes	c__Clostridia	o__Clostridiales	f__Ruminococcaceae		0.000491842	0.000177707	0.000153711	0.000101869	0.000113462
323702	k__Bacteria	p__Firmicutes	c__Clostridia	o__Clostridiales	f__Ruminococcaceae		0.00121116	0.000705097	0.000796501	0.000848906	0.000402791
323746	k__Bacteria	p__Firmicutes	c__Clostridia	o__Clostridiales			6.14802e-06	0	0	2.26375e-05	1.13462e-05
323826	k__Bacteria	p__Firmicutes	c__Clostridia	o__Clostridiales			1.84441e-05	4.586e-05	0.000118776	0.000135825	6.24043e-05
323903	k__Bacteria	p__Firmicutes	c__Clostridia	o__Clostridiales	f__Ruminococcaceae		1.2296e-05	1.1465e-05	4.8908e-05	3.39562e-05	2.83656e-05
323906	k__Bacteria	p__Firmicutes	c__Clostridia	o__Clostridiales	f__Ruminococcaceae		2.45921e-05	5.7325e-06	1.39737e-05	2.26375e-05	1.13462e-05
323910	k__Bacteria	p__Firmicutes	c__Clostridia	o__Clostridiales	f__Ruminococcaceae		0.000676282	2.86625e-05	0	3.39562e-05	1.13462e-05
324020	k__Bacteria	p__Firmicutes	c__Clostridia	o__Clostridiales	f__Ruminococcaceae		6.76282e-05	0.00043567	0.000307421	0.000226375	0.000476542
324141	k__Bacteria	p__Firmicutes	c__Bacilli	o__Bacillales	f__Planococcaceae	g__Ureibacillus	6.14802e-06	1.1465e-05	3.49343e-05	0	1.13462e-05
324236	k__Bacteria	p__Firmicutes	c__Clostridia	o__Clostridiales	f__Lachnospiraceae	g__[Ruminococcus]	8.60723e-05	9.172e-05	7.68554e-05	3.39562e-05	9.07698e-05
324244	k__Bacteria	p__Firmicutes	c__Clostridia	o__Clostridiales	f__Ruminococcaceae		9.22203e-05	3.4395e-05	3.49343e-05	0	5.67312e-05
324322	k__Bacteria	p__Firmicutes	c__Clostridia	o__Clostridiales	f__Ruminococcaceae		4.30361e-05	0.000578982	0.000447158	0.000249012	0.000238271
324326	k__Bacteria	p__Firmicutes	c__Clostridia	o__Clostridiales	f__Ruminococcaceae	g__Oscillospira	0.00104516	0.00025223	0.000719646	0.000758356	0.000266636
324328	k__Bacteria	p__Firmicutes	c__Clostridia	o__Clostridiales	f__Ruminococcaceae		8.60723e-05	0.000131847	0.000181658	3.39562e-05	9.07698e-05
324330	k__Bacteria	p__Firmicutes	c__Clostridia	o__Clostridiales			0.00101442	0.0024879	0.00426897	0.00200342	0.00262665
324456	k__Bacteria	p__Firmicutes	c__Clostridia	o__Clostridiales	f__Ruminococcaceae		0.00100828	0.00050446	0.000300435	0.000599894	0.000896352
324511	k__Bacteria	p__Spirochaetes	c__Spirochaetes	o__Spirochaetales	f__Spirochaetaceae	g__Treponema	0.000202885	0.000309555	0.000363316	0.00027165	0.00159982
324620	k__Bacteria	p__Firmicutes	c__Clostridia	o__Clostridiales	f__Ruminococcaceae		0.000694726	0.00048153	0.000482093	0.000464069	0.000391445
324691	k__Bacteria	p__Firmicutes	c__Clostridia	o__Clostridiales			0.000227477	0.000154777	9.78159e-05	0.000124506	0.000431157
324748	k__Bacteria	p__Firmicutes	c__Bacilli	o__Bacillales	f__Planococcaceae	g__Planomicrobium	1.2296e-05	0	0	0	5.67312e-06
324815	k__Bacteria	p__Firmicutes	c__Clostridia	o__Clostridiales	f__Ruminococcaceae		6.14802e-05	9.172e-05	0.000370303	0.000350881	0.000414137
324820	k__Bacteria	p__Firmicutes	c__Clostridia	o__Clostridiales	f__Ruminococcaceae		0.000295105	0.000257962	0.000286461	0.000418794	0.000192886
324860	k__Bacteria	p__Firmicutes	c__Clostridia	o__Clostridiales	f__Veillonellaceae	g__Succiniclasticum	0.000129108	0.00038981	0.000335369	5.65937e-05	0.00148068
324951	k__Bacteria	p__Firmicutes	c__Clostridia	o__Clostridiales			0.00214566	0.00126688	0.00127859	0.00141484	0.000953083
325168	k__Bacteria	p__Firmicutes	c__Clostridia	o__Clostridiales			6.14802e-06	0.000143312	0.000342356	0.000294287	0.000141828
325268	k__Bacteria	p__Firmicutes	c__Clostridia	o__Clostridiales	f__Clostridiaceae	g__Clostridium	4.91842e-05	2.86625e-05	1.39737e-05	0	5.1058e-05
325388	k__Bacteria	p__Bacteroidetes	c__Bacteroidia	o__Bacteroidales	f__RF16		0.000989831	9.74525e-05	8.38422e-05	0.000305606	0.000124809
325539	k__Bacteria	p__Firmicutes	c__Clostridia	o__Clostridiales	f__Ruminococcaceae		0.000184441	0.00018344	0.000216592	0.000169781	0.000221251
325728	k__Bacteria	p__Firmicutes	c__Clostridia	o__Clostridiales	f__Clostridiaceae		0	0	0	0	1.13462e-05
325786	k__Bacteria	p__Firmicutes	c__Clostridia	o__Clostridiales			0.00314164	0.00891977	0.00967679	0.00779862	0.006161
325883	k__Bacteria	p__Firmicutes	c__Clostridia	o__Clostridiales	f__Ruminococcaceae		0.00134642	1.1465e-05	6.98685e-05	0	1.70193e-05
326014	k__Bacteria	p__Firmicutes	c__Clostridia	o__Clostridiales			8.60723e-05	0.000212102	0.000223579	0.000158462	0.000204232
326231	k__Bacteria	p__Firmicutes	c__Clostridia	o__Clostridiales	f__Ruminococcaceae	g__Ruminococcusflavefaciens	5.53322e-05	0.00027516	0.000174671	0.000554619	0.000295002
326265	k__Bacteria	p__Firmicutes	c__Clostridia	o__Clostridiales	f__Ruminococcaceae		0.000479546	0.000263695	0.000405237	0.0005433	0.000686447
326271	k__Bacteria	p__Firmicutes	c__Clostridia	o__Clostridiales			0.000411917	0.000189172	0.000279474	0.000169781	0.000170193
326348	k__Bacteria	p__Firmicutes	c__Clostridia	o__Clostridiales	f__Ruminococcaceae	g__Ruminococcus	0	0	0	2.26375e-05	5.67312e-06
326359	k__Bacteria	p__Firmicutes	c__Clostridia	o__Clostridiales			0.000547174	0.000292357	0.000209606	0.000192419	0.000226925
326444	k__Bacteria	p__Firmicutes	c__Clostridia	o__Clostridiales	f__Ruminococcaceae		0	0	6.98685e-06	3.39562e-05	2.26925e-05
326479	k__Bacteria	p__Firmicutes	c__Clostridia	o__Clostridiales	f__Ruminococcaceae	g__Ruminococcus	6.76282e-05	0.000561785	0.000433185	0.000713081	0.000323368
326523	k__Bacteria	p__Firmicutes	c__Clostridia	o__Clostridiales			4.30361e-05	8.59875e-05	9.78159e-05	0.000147144	5.67312e-05
326539	k__Bacteria	p__Firmicutes	c__Clostridia	o__Clostridiales			8.60723e-05	0.000126115	6.98685e-05	9.055e-05	0.000113462
326779	k__Bacteria	p__Bacteroidetes	c__Bacteroidia	o__Bacteroidales			2.45921e-05	7.45225e-05	7.68554e-05	0.00027165	7.37505e-05
326785	k__Bacteria	p__Firmicutes	c__Clostridia	o__Clostridiales	f__Ruminococcaceae		3.68881e-05	1.71975e-05	6.98685e-05	1.13187e-05	4.53849e-05
326916	k__Bacteria	p__Verrucomicrobia	c__Verruco-5	o__WCHB1-41	f__RFP12		3.68881e-05	1.71975e-05	0	0	0
326926	k__Bacteria	p__Firmicutes	c__Clostridia	o__Clostridiales	f__Ruminococcaceae		0.00108205	1.71975e-05	1.39737e-05	1.13187e-05	0
326992	k__Bacteria	p__Firmicutes	c__Clostridia	o__Clostridiales			6.14802e-05	0.000200637	0.00048908	0.000169781	0.000215578
327073	k__Bacteria	p__Firmicutes	c__Clostridia	o__Clostridiales	f__Ruminococcaceae		0.00346748	0.00201784	0.00150217	0.00107528	0.0011403
327176	k__Bacteria	p__Firmicutes	c__Clostridia	o__Clostridiales	f__Ruminococcaceae		0.000141404	0.000154777	0.000160698	3.39562e-05	5.67312e-05
327209	k__Bacteria	p__Firmicutes	c__Clostridia	o__Clostridiales	f__Ruminococcaceae		6.14802e-06	0	0	1.13187e-05	0
327292	k__Bacteria	p__Firmicutes	c__Clostridia	o__Clostridiales	f__Ruminococcaceae		0.00204114	0.00100892	0.00112488	0.000916819	0.000919045
327330	k__Bacteria	p__Bacteroidetes	c__Bacteroidia	o__Bacteroidales			6.14802e-05	0.000280892	0.000279474	0.000305606	0.000243944
327423	k__Bacteria	p__Firmicutes	c__Clostridia	o__Clostridiales	f__Ruminococcaceae		1.84441e-05	3.4395e-05	2.79474e-05	0	2.83656e-05
327439	k__Bacteria	p__Firmicutes	c__Clostridia	o__Clostridiales			4.91842e-05	1.1465e-05	4.19211e-05	0	5.67312e-06
327491	k__Bacteria	p__Firmicutes	c__Clostridia	o__Clostridiales	f__Christensenellaceae		5.53322e-05	0.000303822	0.000586895	0.0003622	0.000329041
327592	k__Bacteria	p__Firmicutes	c__Clostridia	o__Clostridiales			0	0	0	2.26375e-05	0
327629	k__Bacteria	p__Firmicutes	c__Clostridia	o__Clostridiales	f__Clostridiaceae	g__Clostridium	0.000209033	0.00016051	0.000230566	0.000135825	9.07698e-05
327655	k__Bacteria	p__Firmicutes	c__Clostridia	o__Clostridiales	f__Ruminococcaceae		0.000178293	0.000624842	0.000258513	0.000316925	0.000124809
327685	k__Bacteria	p__Firmicutes	c__Clostridia	o__Clostridiales	f__Ruminococcaceae	g__Oscillospira	0	5.7325e-06	6.98685e-06	2.26375e-05	1.13462e-05
327704	k__Bacteria	p__Firmicutes	c__Clostridia	o__Clostridiales	f__Ruminococcaceae		0	5.7325e-06	0	0	0
327723	k__Bacteria	p__Verrucomicrobia	c__Verruco-5	o__WCHB1-41			2.45921e-05	0	7.68554e-05	0	1.70193e-05
327997	k__Bacteria	p__Firmicutes	c__Clostridia	o__Clostridiales			0.000799243	0.000332485	0.0011668	0.000622531	0.000669428
328277	k__Bacteria	p__Firmicutes	c__Clostridia	o__Clostridiales	f__Ruminococcaceae		1.2296e-05	0	6.98685e-06	1.13187e-05	0
328573	k__Bacteria	p__Firmicutes	c__Clostridia	o__Clostridiales	f__Clostridiaceae		0	0	0	0	1.70193e-05
328671	k__Bacteria	p__Firmicutes	c__Clostridia	o__Clostridiales	f__Ruminococcaceae		6.14802e-06	1.1465e-05	2.09606e-05	1.13187e-05	9.6443e-05
328693	k__Bacteria	p__Firmicutes	c__Clostridia	o__Clostridiales	f__Ruminococcaceae		0.00521967	0.00321593	0.0036681	0.00316925	0.00226357
328828	k__Bacteria	p__Firmicutes	c__Clostridia	o__Clostridiales			0.000110664	0.000636307	0.000517027	0.000215056	0.000397118
328955	k__Bacteria	p__Firmicutes	c__Clostridia	o__Clostridiales	f__Clostridiaceae		9.83683e-05	5.7325e-06	0	0	1.13462e-05
329032	k__Bacteria	p__Tenericutes	c__Mollicutes	o__RF39			1.2296e-05	0.00013758	2.79474e-05	5.65937e-05	2.83656e-05
329058	k__Bacteria	p__Firmicutes	c__Erysipelotrichi	o__Erysipelotrichales	f__Erysipelotrichaceae	g__Bulleidia	6.14802e-06	8.0255e-05	0.000188645	9.055e-05	0.000130482
329112	k__Bacteria	p__Firmicutes	c__Clostridia	o__Clostridiales	f__Ruminococcaceae		0.000707022	0.000670702	0.000691698	0.000350881	0.000266636
329134	k__Bacteria	p__Bacteroidetes	c__Bacteroidia	o__Bacteroidales			0.000811539	0.00241911	0.00274583	0.000780994	0.00190049
329283	k__Bacteria	p__Firmicutes	c__Clostridia	o__Clostridiales			0.000116812	0.000108917	0.00024454	0.000101869	0.000187213
329360	k__Bacteria	p__Firmicutes	c__Clostridia	o__Clostridiales	f__Clostridiaceae	g__Clostridium	0.000405769	0.000487262	0.000412224	0.000316925	0.000113462
329390	k__Bacteria	p__Firmicutes	c__Clostridia	o__Clostridiales	f__Ruminococcaceae		1.84441e-05	7.45225e-05	5.58948e-05	6.79125e-05	7.94236e-05
329503	k__Bacteria	p__Firmicutes	c__Clostridia	o__Clostridiales			6.14802e-05	9.172e-05	2.09606e-05	2.26375e-05	5.67312e-05
329623	k__Bacteria	p__Firmicutes	c__Clostridia	o__Clostridiales	f__[Mogibacteriaceae]		0	5.7325e-06	0	0	5.67312e-06
329808	k__Bacteria	p__Firmicutes	c__Clostridia	o__Clostridiales	f__Ruminococcaceae		0.000547174	0.000607645	0.000600869	0.000667806	0.000289329
329895	k__Bacteria	p__Firmicutes	c__Clostridia	o__Clostridiales	f__Clostridiaceae	g__Clostridium	0.0102979	0.00466625	0.00673532	0.0055575	0.00447041
330035	k__Bacteria	p__Firmicutes	c__Bacilli	o__Bacillales	f__Planococcaceae	g__Sporosarcina	1.84441e-05	5.7325e-06	0	0	0
330076	k__Bacteria	p__Firmicutes	c__Clostridia	o__Clostridiales			0.000411917	4.586e-05	1.39737e-05	3.39562e-05	2.26925e-05
330208	k__Bacteria	p__Firmicutes	c__Clostridia	o__Clostridiales			0.000159849	0.00032102	0.000342356	0.000350881	0.000209905
330252	k__Bacteria	p__Firmicutes	c__Clostridia	o__Clostridiales	f__Ruminococcaceae		0.00108205	0.00027516	0.00129955	0.000747037	0.000635389
330323	k__Bacteria	p__Firmicutes	c__Clostridia	o__Clostridiales	f__Peptostreptococcaceae		3.07401e-05	2.293e-05	2.79474e-05	2.26375e-05	4.53849e-05
330345	k__Bacteria	p__Firmicutes	c__Clostridia	o__Clostridiales	f__Ruminococcaceae		0.00736533	0.00614524	0.00595978	0.00550091	0.0034606
330414	k__Bacteria	p__Firmicutes	c__Clostridia	o__Clostridiales			1.2296e-05	1.71975e-05	6.98685e-06	0	5.67312e-06
330642	k__Bacteria	p__Firmicutes	c__Clostridia	o__Clostridiales			3.68881e-05	2.86625e-05	7.68554e-05	4.5275e-05	2.83656e-05
330660	k__Bacteria	p__Bacteroidetes	c__Bacteroidia	o__Bacteroidales			0.001703	0.00261975	0.000985146	0.00125638	0.0012878
330846	k__Bacteria	p__Bacteroidetes	c__Bacteroidia	o__Bacteroidales			0.000393473	0.00048153	0.000216592	0.000249012	0.00025529
331013	k__Bacteria	p__Firmicutes	c__Clostridia	o__Clostridiales	f__Ruminococcaceae	g__Ruminococcus	0.000209033	0.00011465	7.68554e-05	5.65937e-05	0.00018154
331014	k__Bacteria	p__Firmicutes	c__Clostridia	o__Clostridiales			0.000135256	0.000332485	0.000461132	0.000215056	0.000141828
331046	k__Bacteria	p__Firmicutes	c__Clostridia	o__Clostridiales	f__Ruminococcaceae		0.00103287	0	0	1.13187e-05	5.67312e-06
331099	k__Bacteria	p__Firmicutes	c__Clostridia	o__Clostridiales	f__Lachnospiraceae	g__Coprococcus	7.99243e-05	0.000590447	0.000279474	0.000430112	0.000266636
331156	k__Bacteria	p__Firmicutes	c__Clostridia	o__Clostridiales			0.000295105	0.00018344	0.00118776	0.000520662	0.00034606
331158	k__Bacteria	p__Firmicutes	c__Clostridia	o__Clostridiales			6.14802e-06	1.1465e-05	2.09606e-05	1.13187e-05	5.67312e-06
331416	k__Bacteria	p__Firmicutes	c__Clostridia	o__Clostridiales	f__Ruminococcaceae		0.000362733	0.000194905	0.000628817	0.000328244	0.000419811
331472	k__Bacteria	p__Firmicutes	c__Clostridia	o__Clostridiales	f__Ruminococcaceae		0.000252069	0.000607645	0.000258513	0.000396156	0.000215578
331532	k__Bacteria	p__Firmicutes	c__Clostridia	o__Clostridiales	f__Ruminococcaceae		0.00183211	0.000705097	0.00106899	0.000837587	0.000805582
331545	k__Bacteria	p__Firmicutes	c__Clostridia	o__Clostridiales	f__Ruminococcaceae		0	5.7325e-06	6.98685e-06	0	0
331659	k__Bacteria	p__Firmicutes	c__Clostridia	o__Clostridiales	f__Ruminococcaceae		0.00114968	0.000716562	0.000915277	0.0007244	0.000720486
331716	k__Bacteria	p__Firmicutes	c__Clostridia	o__Clostridiales	f__Ruminococcaceae		0	0	0	0	5.67312e-06
331806	k__Bacteria	p__Firmicutes	c__Clostridia	o__Clostridiales			0	0	0	0	1.70193e-05
331918	k__Bacteria	p__Firmicutes	c__Clostridia	o__Clostridiales			7.99243e-05	0.000108917	0.000125763	0.000169781	0.000153174
331919	k__Bacteria	p__Bacteroidetes	c__Bacteroidia	o__Bacteroidales			0.000307401	0.000424205	0.000272487	0.000203737	0.000277983
332236	k__Bacteria	p__Firmicutes	c__Clostridia	o__Clostridiales			5.53322e-05	4.01275e-05	0.000167684	3.39562e-05	9.6443e-05
332292	k__Bacteria	p__Firmicutes	c__Clostridia	o__Clostridiales	f__Clostridiaceae	g__Clostridium	0.000202885	0.000223567	0.000188645	0.000158462	0.000113462
332353	k__Bacteria	p__Firmicutes	c__Clostridia	o__Clostridiales			0	1.1465e-05	6.98685e-06	0	5.67312e-06
332359	k__Bacteria	p__Spirochaetes	c__Spirochaetes	o__Spirochaetales	f__Spirochaetaceae	g__Treponema	0.000547174	0	6.98685e-06	4.5275e-05	0.000141828
332382	k__Bacteria	p__Firmicutes	c__Clostridia	o__Clostridiales			0.000411917	0.00043567	0.000426198	0.000611212	0.000368752
332471	k__Bacteria	p__Firmicutes	c__Bacilli	o__Bacillales	f__Bacillaceae	g__Bacillus	0	0	6.98685e-06	0	0
332507	k__Bacteria	p__Firmicutes	c__Clostridia	o__Clostridiales	f__Ruminococcaceae		0.00191818	0.000538855	0.000705672	0.000882862	0.000816929
332671	k__Bacteria	p__Firmicutes	c__Clostridia	o__Clostridiales			0.00138945	0.000928665	0.000964185	0.000826269	0.000930391
332698	k__Bacteria	p__Firmicutes	c__Clostridia	o__Clostridiales	f__Lachnospiraceae		0.000301253	0.000607645	0.000482093	0.000237694	0.000385772
332742	k__Bacteria	p__Firmicutes	c__Clostridia	o__Clostridiales	f__Ruminococcaceae		0.000934499	0.000716562	0.000880343	0.000679125	0.000646735
332805	k__Bacteria	p__Firmicutes	c__Clostridia	o__Clostridiales	f__Ruminococcaceae		0.000356585	0.000126115	0.000195632	0.000158462	0.000141828
332830	k__Bacteria	p__Firmicutes	c__Clostridia	o__Clostridiales	f__Ruminococcaceae		0.000104516	0.0002293	0.000412224	5.65937e-05	0.000113462
332860	k__Bacteria	p__Firmicutes	c__Clostridia	o__Clostridiales	f__Ruminococcaceae		0	5.7325e-06	0	0	5.67312e-06
332977	k__Bacteria	p__Firmicutes	c__Clostridia	o__Clostridiales	f__Christensenellaceae		6.14802e-05	0.00016051	7.68554e-05	2.26375e-05	0.000130482
333050	k__Bacteria	p__Firmicutes	c__Clostridia	o__Clostridiales	f__Clostridiaceae	g__Clostridium	0.000448805	0.000607645	0.000433185	0.000373519	0.000516253
333123	k__Bacteria	p__Firmicutes	c__Clostridia	o__Clostridiales	f__Ruminococcaceae		6.76282e-05	0.000768155	6.28817e-05	3.39562e-05	7.94236e-05
333189	k__Bacteria	p__Firmicutes	c__Clostridia	o__Clostridiales	f__Ruminococcaceae	g__Oscillospira	0.000707022	0.000315287	0.000551961	0.00155067	0.00051058
333195	k__Bacteria	p__Firmicutes	c__Clostridia	o__Clostridiales			9.83683e-05	0.000177707	0.000153711	0.000282969	0.000158847
333235	k__Bacteria	p__Bacteroidetes	c__Bacteroidia	o__Bacteroidales	f__Rikenellaceae		0.00132797	0.00094013	0.00105501	0.000645169	0.000975776
333333	k__Bacteria	p__Firmicutes	c__Clostridia	o__Clostridiales	f__Ruminococcaceae		0	0	0	0	1.13462e-05
333348	k__Bacteria	p__Firmicutes	c__Clostridia	o__Clostridiales	f__Clostridiaceae	g__Clostridium	0.00252069	0.00118663	0.00114584	0.00153935	0.00123674
333352	k__Bacteria	p__Firmicutes	c__Clostridia	o__Clostridiales	f__Ruminococcaceae		6.14802e-06	6.30575e-05	6.28817e-05	7.92312e-05	2.83656e-05
333387	k__Bacteria	p__Firmicutes	c__Clostridia	o__Clostridiales			0	5.7325e-06	0	0	2.26925e-05
333471	k__Bacteria	p__Firmicutes	c__Clostridia	o__Clostridiales			6.14802e-06	1.1465e-05	0	1.13187e-05	5.67312e-06
333592	k__Bacteria	p__Tenericutes	c__Mollicutes	o__RF39			1.2296e-05	0	0	0	5.67312e-06
333616	k__Bacteria	p__Firmicutes	c__Clostridia	o__Clostridiales	f__Ruminococcaceae		0.000301253	0.00052739	0.000468119	0.000147144	0.000198559
333645	k__Bacteria	p__Firmicutes	c__Clostridia	o__Clostridiales			0.000436509	0.000223567	0.00013275	2.26375e-05	3.40387e-05
333690	k__Bacteria	p__Bacteroidetes	c__Bacteroidia	o__Bacteroidales	f__Bacteroidaceae	g__5-7N15	3.68881e-05	0.000269427	0.000153711	0.000135825	0.000130482
333702	k__Bacteria	p__Firmicutes	c__Clostridia	o__Clostridiales	f__Ruminococcaceae	g__Ruminococcus	0.000110664	0.00032102	0.000223579	0.000158462	0.000107789
333753	k__Bacteria	p__Firmicutes	c__Clostridia	o__Clostridiales	f__Lachnospiraceae		0.000190589	0.00020637	9.08291e-05	0.000113187	0.000300675
333846	k__Bacteria	p__Firmicutes	c__Clostridia	o__Clostridiales	f__Ruminococcaceae	g__Ruminococcus	0.0001537	0.00038981	0.000565935	0.0012677	0.000811255
333886	k__Bacteria	p__Firmicutes	c__Clostridia	o__Clostridiales			6.14802e-06	1.1465e-05	6.98685e-06	1.13187e-05	1.70193e-05
333939	k__Bacteria	p__Bacteroidetes	c__Bacteroidia	o__Bacteroidales	f__BS11		1.84441e-05	2.293e-05	6.98685e-06	0	2.83656e-05
333948	k__Bacteria	p__Firmicutes	c__Clostridia	o__Clostridiales	f__Ruminococcaceae	g__Ruminococcus	0.000768502	0.000154777	0.000160698	2.26375e-05	4.53849e-05
333999	k__Bacteria	p__Firmicutes	c__Clostridia	o__Clostridiales			3.68881e-05	8.0255e-05	0.000370303	7.92312e-05	0.000158847
334044	k__Bacteria	p__Firmicutes	c__Clostridia	o__Clostridiales	f__Ruminococcaceae		0.000633246	0.000384077	0.000531001	0.000294287	0.000408464
334074	k__Bacteria	p__Firmicutes	c__Clostridia	o__Clostridiales			0.000202885	0.00013758	0.000307421	0.000192419	0.000243944
334145	k__Bacteria	p__Firmicutes	c__Clostridia	o__Clostridiales			6.14802e-06	5.7325e-06	2.79474e-05	0	1.13462e-05
334216	k__Bacteria	p__Firmicutes	c__Clostridia	o__Clostridiales	f__Ruminococcaceae		0.000411917	0.00029809	0.000230566	0.000192419	0.000232598
334334	k__Bacteria	p__Bacteroidetes	c__Bacteroidia	o__Bacteroidales	f__Bacteroidaceae	g__5-7N15	0.000995979	0.00239045	0.00250828	0.00270518	0.00262665
334339	k__Bacteria	p__Firmicutes	c__Clostridia	o__Clostridiales	f__Ruminococcaceae	g__Oscillospira	0.000793095	0.000877072	0.00105501	0.000701762	0.000453849
334395	k__Bacteria	p__Firmicutes	c__Clostridia	o__Clostridiales			8.60723e-05	0.000149045	0.00013275	2.26375e-05	0.00018154
334573	k__Bacteria	p__Firmicutes	c__Clostridia	o__Clostridiales	f__Lachnospiraceae		0.000184441	8.59875e-05	0.000349343	0.000282969	0.000238271
334592	k__Bacteria	p__Firmicutes	c__Clostridia	o__Clostridiales	f__Clostridiaceae	g__Clostridium	0.00259446	0.00228727	0.00269692	0.00156199	0.00121972
334705	k__Bacteria	p__Firmicutes	c__Clostridia	o__Clostridiales	f__Ruminococcaceae		9.83683e-05	5.7325e-05	3.49343e-05	4.5275e-05	3.40387e-05
334831	k__Bacteria	p__Firmicutes	c__Clostridia	o__Clostridiales	f__Ruminococcaceae		0.000159849	0.00020637	0.000258513	0.000147144	0.000204232
334839	k__Bacteria	p__Firmicutes	c__Clostridia	o__Clostridiales	f__Ruminococcaceae		2.45921e-05	2.293e-05	5.58948e-05	1.13187e-05	0
334888	k__Bacteria	p__Firmicutes	c__Clostridia	o__Clostridiales			0.000221329	0.000235032	7.68554e-05	0.000113187	0.000102116
335005	k__Bacteria	p__Firmicutes	c__Clostridia	o__Clostridiales			0.000209033	0.00041274	0.000293448	0.000237694	0.000283656
335032	k__Bacteria	p__Firmicutes	c__Clostridia	o__Clostridiales			0	0.000372612	0.000370303	0.000441431	0.000283656
335071	k__Bacteria	p__Firmicutes	c__Clostridia	o__Clostridiales			0.000233625	4.01275e-05	1.39737e-05	1.13187e-05	2.26925e-05
335268	k__Bacteria	p__Firmicutes	c__Clostridia	o__Clostridiales	f__Ruminococcaceae		0	5.7325e-06	1.39737e-05	1.13187e-05	5.67312e-06
335422	k__Bacteria	p__Actinobacteria	c__Actinobacteria	o__Actinomycetales	f__Micrococcaceae	g__Arthrobacter	4.30361e-05	0	0	0	0
335426	k__Bacteria	p__Firmicutes	c__Clostridia	o__Clostridiales	f__Ruminococcaceae		0	0	0	0	5.67312e-06
335480	k__Bacteria	p__Firmicutes	c__Clostridia	o__Clostridiales	f__Ruminococcaceae	g__Ruminococcus	0.000196737	0.000750957	0.000314408	0.0001811	9.07698e-05
335789	k__Bacteria	p__Firmicutes	c__Clostridia	o__Clostridiales			0.000676282	0.000728027	0.000314408	0.0003622	0.000295002
335796	k__Bacteria	p__Firmicutes	c__Clostridia	o__Clostridiales			2.45921e-05	1.71975e-05	2.79474e-05	0	0
335844	k__Bacteria	p__Firmicutes	c__Clostridia	o__Clostridiales			0.000233625	0.000235032	0.00077554	0.000498025	0.000595677
335941	k__Bacteria	p__Firmicutes	c__Erysipelotrichi	o__Erysipelotrichales	f__Erysipelotrichaceae	g__Bulleidia	6.14802e-06	2.293e-05	4.19211e-05	2.26375e-05	3.40387e-05
336139	k__Bacteria	p__Firmicutes	c__Clostridia	o__Clostridiales			0	5.7325e-06	3.49343e-05	2.26375e-05	3.97118e-05
336356	k__Bacteria	p__Firmicutes	c__Clostridia	o__Clostridiales	f__Ruminococcaceae		0	9.172e-05	0.00013275	7.92312e-05	0.000175867
336508	k__Bacteria	p__Firmicutes	c__Clostridia	o__Clostridiales			2.45921e-05	4.01275e-05	0.000153711	6.79125e-05	3.97118e-05
336513	k__Bacteria	p__Firmicutes	c__Clostridia	o__Clostridiales	f__Ruminococcaceae		0.00074391	0.000372612	0.000321395	0.000294287	0.000408464
336518	k__Bacteria	p__Bacteroidetes	c__Bacteroidia	o__Bacteroidales	f__[Paraprevotellaceae]	g__[Prevotella]	2.45921e-05	0.00104905	0.000216592	0.00196946	2.83656e-05
336696	k__Bacteria	p__Firmicutes	c__Clostridia	o__Clostridiales	f__Ruminococcaceae		0.0024961	0.00143312	0.00118776	0.000984731	0.00229194
337083	k__Bacteria	p__Firmicutes	c__Clostridia	o__Clostridiales	f__Peptostreptococcaceae		0	0	0	0	5.67312e-06
337086	k__Bacteria	p__Verrucomicrobia	c__Verruco-5	o__WCHB1-41	f__RFP12		9.83683e-05	0.000103185	0.00024454	0.000226375	0.000493561
337202	k__Bacteria	p__Firmicutes	c__Clostridia	o__Clostridiales	f__Ruminococcaceae		6.14802e-06	0.000217835	4.8908e-05	6.79125e-05	0.000107789
337285	k__Bacteria	p__Firmicutes	c__Clostridia	o__Clostridiales			1.2296e-05	1.71975e-05	3.49343e-05	1.13187e-05	3.40387e-05
337392	k__Bacteria	p__Firmicutes	c__Clostridia	o__Clostridiales	f__[Mogibacteriaceae]		0	5.7325e-06	0.000118776	3.39562e-05	9.07698e-05
337495	k__Bacteria	p__Firmicutes	c__Clostridia	o__Clostridiales	f__Lachnospiraceae		9.83683e-05	7.45225e-05	0.0002655	0.000147144	0.000147501
337583	k__Bacteria	p__Firmicutes	c__Clostridia	o__Clostridiales	f__Ruminococcaceae	g__Ruminococcus	6.14802e-06	0.00011465	0.00011179	0.000101869	3.40387e-05
337819	k__Bacteria	p__Firmicutes	c__Clostridia	o__Clostridiales			0	0	6.98685e-06	0	0
337993	k__Bacteria	p__Firmicutes	c__Clostridia	o__Clostridiales			5.53322e-05	0.00013758	0.000391264	0.000169781	0.000198559
338111	k__Bacteria	p__Firmicutes	c__Clostridia	o__Clostridiales	f__Ruminococcaceae		0.000116812	0.0002293	0.000209606	0.000124506	0.00027231
338153	k__Bacteria	p__Firmicutes	c__Clostridia	o__Clostridiales			0	0	6.98685e-06	1.13187e-05	0
338175	k__Bacteria	p__Bacteroidetes	c__Bacteroidia	o__Bacteroidales			0.000233625	0.000355415	8.38422e-05	0.000135825	5.67312e-05
338192	k__Bacteria	p__Firmicutes	c__Clostridia	o__Clostridiales			0.000178293	0.000349682	0.00126462	0.000407475	0.0005276
338198	k__Bacteria	p__Firmicutes	c__Clostridia	o__Clostridiales	f__Ruminococcaceae		0.00119272	0.000452867	0.000314408	0.000294287	0.000289329
338226	k__Bacteria	p__Bacteroidetes	c__Bacteroidia	o__Bacteroidales	f__Bacteroidaceae	g__Bacteroides	0.000719318	0.00270001	0.000307421	0.00152803	0.000624043
338242	k__Bacteria	p__Firmicutes	c__Clostridia	o__Clostridiales			6.14802e-06	4.01275e-05	9.78159e-05	6.79125e-05	0.000113462
338267	k__Bacteria	p__Firmicutes	c__Bacilli	o__Bacillales	f__Planococcaceae		4.30361e-05	0	0	1.13187e-05	0
338374	k__Bacteria	p__Firmicutes	c__Clostridia	o__Clostridiales	f__Ruminococcaceae		0.000215181	0.000143312	0.000202619	9.055e-05	0.000170193
338407	k__Bacteria	p__Firmicutes	c__Clostridia	o__Clostridiales	f__Ruminococcaceae		0.00187515	0.000934397	0.00062183	0.000599894	0.000624043
338487	k__Bacteria	p__Firmicutes	c__Clostridia	o__Clostridiales	f__Lachnospiraceae		0.00127879	0.00050446	0.00039825	0.000701762	0.000828275
338570	k__Bacteria	p__Firmicutes	c__Clostridia	o__Clostridiales			0	0	6.98685e-06	0	0
338741	k__Bacteria	p__Firmicutes	c__Clostridia	o__Clostridiales			7.37762e-05	0.0006879	0.000167684	0.000418794	0.000136155
338952	k__Bacteria	p__Firmicutes	c__Bacilli	o__Bacillales	f__Planococcaceae		2.45921e-05	5.7325e-06	1.39737e-05	1.13187e-05	3.40387e-05
339064	k__Bacteria	p__Firmicutes	c__Clostridia	o__Clostridiales	f__Ruminococcaceae		0.00177063	0.00200637	0.00184453	0.00113187	0.000919045
339121	k__Bacteria	p__Firmicutes	c__Clostridia	o__Clostridiales	f__Ruminococcaceae		6.14802e-06	1.71975e-05	1.39737e-05	3.39562e-05	5.67312e-06
339133	k__Bacteria	p__Firmicutes	c__Clostridia	o__Clostridiales			0	0	6.98685e-06	0	5.67312e-06
339294	k__Bacteria	p__Firmicutes	c__Clostridia	o__Clostridiales	f__Ruminococcaceae		0.00128494	0.000888537	0.00223579	0.00112056	0.00179838
339375	k__Bacteria	p__Spirochaetes	c__Spirochaetes	o__Spirochaetales	f__Spirochaetaceae	g__Treponema	0.000946795	0.00020637	8.38422e-05	7.92312e-05	0.000141828
339530	k__Bacteria	p__Firmicutes	c__Clostridia	o__Clostridiales			0.000239773	4.586e-05	0.000440172	0.000192419	0.000329041
339639	k__Bacteria	p__Firmicutes	c__Clostridia	o__Clostridiales			6.14802e-06	1.1465e-05	4.19211e-05	0	2.26925e-05
339656	k__Bacteria	p__Firmicutes	c__Clostridia	o__Clostridiales			3.07401e-05	2.86625e-05	8.38422e-05	6.79125e-05	5.67312e-05
339717	k__Bacteria	p__Firmicutes	c__Clostridia	o__Clostridiales	f__[Mogibacteriaceae]		3.07401e-05	0.000131847	0.000153711	4.5275e-05	0.000175867
339781	k__Bacteria	p__Firmicutes	c__Clostridia	o__Clostridiales	f__Ruminococcaceae		6.14802e-06	0	0	0	0
339890	k__Bacteria	p__Firmicutes	c__Clostridia	o__Clostridiales	f__Ruminococcaceae		0.00055947	0.00230446	0.00109694	0.00110924	0.000680774
340111	k__Bacteria	p__Firmicutes	c__Clostridia	o__Clostridiales	f__Clostridiaceae	g__Clostridium	0.000141404	0.000326752	0.000272487	0.00027165	0.000340387
340170	k__Bacteria	p__Firmicutes	c__Clostridia	o__Clostridiales	f__Ruminococcaceae	g__Ruminococcus	0.000780799	0.000120382	0.00013275	7.92312e-05	0.00027231
340454	k__Bacteria	p__Firmicutes	c__Clostridia	o__Clostridiales	f__Ruminococcaceae		0.000159849	1.71975e-05	0.000286461	0.0001811	0.00027231
340484	k__Bacteria	p__Firmicutes	c__Clostridia	o__Clostridiales	f__Ruminococcaceae		4.30361e-05	4.01275e-05	4.8908e-05	2.26375e-05	1.70193e-05
340502	k__Bacteria	p__Firmicutes	c__Clostridia	o__Clostridiales	f__Clostridiaceae	g__Clostridium	0.000159849	8.59875e-05	6.98685e-05	0.000113187	7.94236e-05
340508	k__Bacteria	p__Firmicutes	c__Clostridia	o__Clostridiales			0.000116812	0.000143312	0.000726632	0.000226375	0.000459522
340572	k__Bacteria	p__Firmicutes	c__Clostridia	o__Clostridiales	f__Lachnospiraceae	g__Coprococcus	1.2296e-05	0.000951595	1.39737e-05	6.79125e-05	1.70193e-05
340614	k__Bacteria	p__Firmicutes	c__Bacilli	o__Bacillales	f__Planococcaceae		1.2296e-05	0	0	0	5.67312e-06
340631	k__Bacteria	p__Firmicutes	c__Clostridia	o__Clostridiales			0	2.86625e-05	6.98685e-06	0	1.13462e-05
341179	k__Bacteria	p__Verrucomicrobia	c__Verruco-5	o__WCHB1-41	f__WCHB1-25		1.84441e-05	4.586e-05	0.000153711	0.00259199	0.000277983
341263	k__Bacteria	p__Firmicutes	c__Clostridia	o__Clostridiales	f__Ruminococcaceae		0.000264365	0.00130128	0.00062183	0.000599894	0.000612696
341264	k__Bacteria	p__Firmicutes	c__Clostridia	o__Clostridiales	f__Ruminococcaceae		1.84441e-05	1.1465e-05	6.98685e-06	3.39562e-05	5.1058e-05
341271	k__Bacteria	p__Firmicutes	c__Clostridia	o__Clostridiales	f__Ruminococcaceae		0.000245921	0.0015879	0.00154409	0.00117715	0.00110058
341322	k__Bacteria	p__Firmicutes	c__Bacilli	o__Turicibacterales	f__Turicibacteraceae	g__Turicibacter	0.000301253	3.4395e-05	9.78159e-05	5.65937e-05	0.000408464
341717	k__Bacteria	p__Firmicutes	c__Clostridia	o__Clostridiales			1.2296e-05	2.293e-05	4.8908e-05	2.26375e-05	3.40387e-05
341777	k__Bacteria	p__Firmicutes	c__Clostridia	o__Clostridiales	f__Ruminococcaceae		2.45921e-05	0.000120382	3.49343e-05	3.39562e-05	2.26925e-05
341823	k__Bacteria	p__Firmicutes	c__Clostridia	o__Clostridiales	f__Ruminococcaceae		2.45921e-05	9.74525e-05	5.58948e-05	6.79125e-05	6.80774e-05
342022	k__Bacteria	p__Firmicutes	c__Clostridia	o__Clostridiales	f__Ruminococcaceae		4.91842e-05	2.293e-05	6.98685e-06	2.26375e-05	1.70193e-05
342083	k__Bacteria	p__Firmicutes	c__Clostridia	o__Clostridiales	f__Ruminococcaceae		0.000663986	0.00020637	6.28817e-05	5.65937e-05	4.53849e-05
342089	k__Bacteria	p__Bacteroidetes	c__Bacteroidia	o__Bacteroidales			6.14802e-06	5.7325e-06	6.98685e-06	1.13187e-05	6.80774e-05
342128	k__Bacteria	p__Firmicutes	c__Clostridia	o__Clostridiales	f__Ruminococcaceae		0.000104516	0.000286625	0.00013275	0.000169781	0.000198559
342213	k__Bacteria	p__Firmicutes	c__Clostridia	o__Clostridiales	f__Ruminococcaceae		1.2296e-05	0.000292357	0.000230566	0.000203737	0.000238271
342356	k__Bacteria	p__Firmicutes	c__Clostridia	o__Clostridiales	f__Ruminococcaceae		0.00103902	0.000791085	0.000712659	0.00123374	0.000658081
342449	k__Bacteria	p__Firmicutes	c__Clostridia	o__Clostridiales	f__Peptostreptococcaceae		0	0	0	0	5.67312e-06
342518	k__Bacteria	p__Firmicutes	c__Clostridia	o__Clostridiales	f__Ruminococcaceae		0	5.7325e-06	0	0	0
342571	k__Bacteria	p__Firmicutes	c__Clostridia	o__Clostridiales	f__Ruminococcaceae		9.83683e-05	0.00061911	0.00039825	0.00045275	0.000380099
342703	k__Bacteria	p__Firmicutes	c__Clostridia	o__Clostridiales			0.00215795	0.00112357	0.00146724	0.00116583	0.00094741
342940	k__Bacteria	p__Firmicutes	c__Clostridia	o__Clostridiales	f__Ruminococcaceae		0	2.293e-05	2.79474e-05	1.13187e-05	2.83656e-05
343143	k__Bacteria	p__Firmicutes	c__Clostridia	o__Clostridiales	f__Ruminococcaceae		0.0012296	0.0006879	0.000873356	0.0007244	0.000635389
343258	k__Bacteria	p__Firmicutes	c__Clostridia	o__Clostridiales			3.07401e-05	4.01275e-05	7.68554e-05	0.000113187	6.80774e-05
343482	k__Bacteria	p__Firmicutes	c__Clostridia	o__Clostridiales	f__Ruminococcaceae		0.000135256	0	0	0	0
343663	k__Bacteria	p__Firmicutes	c__Clostridia	o__Clostridiales	f__Clostridiaceae	g__Clostridium	1.2296e-05	1.71975e-05	3.49343e-05	3.39562e-05	5.67312e-06
343679	k__Bacteria	p__Firmicutes	c__Clostridia	o__Clostridiales	f__Clostridiaceae	g__Clostridium	0	5.7325e-06	0	1.13187e-05	5.67312e-06
343686	k__Bacteria	p__Firmicutes	c__Clostridia	o__Clostridiales	f__Ruminococcaceae		1.2296e-05	9.74525e-05	0.000230566	0.00081495	0.000170193
343688	k__Bacteria	p__Firmicutes	c__Clostridia	o__Clostridiales	f__Ruminococcaceae		5.53322e-05	0.0002293	0.000258513	0.000226375	0.000215578
343742	k__Bacteria	p__Firmicutes	c__Clostridia	o__Clostridiales	f__Ruminococcaceae		1.84441e-05	1.1465e-05	2.09606e-05	2.26375e-05	4.53849e-05
343934	k__Bacteria	p__Firmicutes	c__Clostridia	o__Clostridiales	f__Lachnospiraceae	g__Coprococcus	0.000129108	0.00018344	7.68554e-05	0.000215056	0.000391445
344003	k__Bacteria	p__Firmicutes	c__Clostridia	o__Clostridiales	f__[Mogibacteriaceae]	g__Mogibacterium	2.45921e-05	0.000533122	0.000740606	0.000328244	0.000612696
344111	k__Bacteria	p__Firmicutes	c__Clostridia	o__Clostridiales	f__Ruminococcaceae		0.00135871	0.00055032	0.000768554	0.000928137	0.000516253
344259	k__Bacteria	p__Firmicutes	c__Clostridia	o__Clostridiales	f__Ruminococcaceae		0.00520122	0.00235606	0.0036122	0.00337299	0.00256992
344330	k__Bacteria	p__Firmicutes	c__Clostridia	o__Clostridiales			0.000295105	8.59875e-05	0.000104803	0.000226375	3.97118e-05
344337	k__Bacteria	p__Firmicutes	c__Clostridia	o__Clostridiales	f__Ruminococcaceae		0.00233625	0.00102612	0.00129257	0.00125638	0.00102683
344495	k__Bacteria	p__Firmicutes	c__Bacilli	o__Bacillales	f__Bacillaceae	g__Bacillus	1.2296e-05	0	0	0	0
344512	k__Bacteria	p__Firmicutes	c__Clostridia	o__Clostridiales			0.000110664	0.000143312	0.000209606	0.000282969	0.000402791
344527	k__Bacteria	p__Firmicutes	c__Clostridia	o__Clostridiales	f__Ruminococcaceae		0.000307401	0.00016051	0.000146724	0.000135825	0.00016452
344636	k__Bacteria	p__Firmicutes	c__Clostridia	o__Clostridiales			6.14802e-06	1.1465e-05	1.39737e-05	0	0
344639	k__Bacteria	p__Firmicutes	c__Clostridia	o__Clostridiales			0.000135256	0.000149045	0.000656764	0.0001811	0.000329041
344858	k__Bacteria	p__Firmicutes	c__Clostridia	o__Clostridiales			1.2296e-05	0.000108917	4.8908e-05	2.26375e-05	0.00018154
345156	k__Bacteria	p__Bacteroidetes	c__Bacteroidia	o__Bacteroidales			6.14802e-05	6.30575e-05	6.98685e-05	6.79125e-05	5.67312e-05
345172	k__Bacteria	p__Firmicutes	c__Clostridia	o__Clostridiales	f__Lachnospiraceae		4.30361e-05	8.0255e-05	2.09606e-05	3.39562e-05	4.53849e-05
345282	k__Bacteria	p__Firmicutes	c__Clostridia	o__Clostridiales	f__Clostridiaceae	g__Clostridium	0.00059021	0.000515925	0.000237553	0.000611212	0.000215578
345301	k__Bacteria	p__Firmicutes	c__Clostridia	o__Clostridiales			0.000786947	0.000521657	0.00115283	0.000747037	0.00103818
345536	k__Bacteria	p__Firmicutes	c__Clostridia	o__Clostridiales	f__Lachnospiraceae		0.000762354	0.00236752	0.000684711	0.000690444	0.00100981
345658	k__Bacteria	p__Firmicutes	c__Clostridia	o__Clostridiales	f__Lachnospiraceae		6.14802e-06	5.7325e-06	0	2.26375e-05	7.37505e-05
345913	k__Bacteria	p__Firmicutes	c__Clostridia	o__Clostridiales	f__Ruminococcaceae	g__Oscillospira	0	0	6.98685e-06	0	0
345995	k__Bacteria	p__Bacteroidetes	c__Bacteroidia	o__Bacteroidales	f__RF16		0	1.1465e-05	0	0	0
346001	k__Bacteria	p__Firmicutes	c__Clostridia	o__Clostridiales			0	0	6.98685e-06	0	0
346030	k__Bacteria	p__Firmicutes	c__Clostridia	o__Clostridiales			0.000245921	0.00041274	0.000209606	0.0003622	0.00027231
346243	k__Bacteria	p__Firmicutes	c__Clostridia	o__Clostridiales			0	0	2.09606e-05	0	0
346299	k__Bacteria	p__Firmicutes	c__Clostridia	o__Clostridiales			0.000485694	0.00115223	0.00108296	0.000882862	0.000737505
346370	k__Bacteria	p__Firmicutes	c__Clostridia	o__Clostridiales	f__Ruminococcaceae		5.53322e-05	2.293e-05	4.19211e-05	3.39562e-05	2.83656e-05
346374	k__Bacteria	p__Firmicutes	c__Clostridia	o__Clostridiales			4.91842e-05	0.000131847	0.000146724	0.000113187	0.000192886
346455	k__Bacteria	p__Firmicutes	c__Clostridia	o__Clostridiales	f__Ruminococcaceae		2.45921e-05	4.01275e-05	0.000104803	2.26375e-05	5.1058e-05
346474	k__Bacteria	p__Firmicutes	c__Clostridia	o__Clostridiales	f__Ruminococcaceae		5.53322e-05	0.000154777	7.68554e-05	0.000305606	0.000572985
346478	k__Bacteria	p__Firmicutes	c__Clostridia	o__Clostridiales			1.84441e-05	3.4395e-05	8.38422e-05	2.26375e-05	2.83656e-05
346524	k__Bacteria	p__Firmicutes	c__Clostridia	o__Clostridiales	f__Ruminococcaceae		0.000627098	0.00048153	0.00135545	0.00027165	7.37505e-05
346587	k__Bacteria	p__Firmicutes	c__Clostridia	o__Clostridiales			0.000553322	0.000424205	0.000356329	0.000339562	0.000453849
346639	k__Bacteria	p__Firmicutes	c__Clostridia	o__Clostridiales			3.68881e-05	2.86625e-05	1.39737e-05	4.5275e-05	5.67312e-05
346705	k__Bacteria	p__Firmicutes	c__Clostridia	o__Clostridiales	f__Ruminococcaceae		0.000344289	0.000429937	0.000258513	0.000215056	0.000295002
346743	k__Bacteria	p__Firmicutes	c__Clostridia	o__Clostridiales			0	5.7325e-06	6.98685e-06	6.79125e-05	1.70193e-05
346761	k__Bacteria	p__Firmicutes	c__Clostridia	o__Clostridiales	f__Ruminococcaceae		6.76282e-05	0.000384077	0.000363316	0.000407475	0.000300675
346804	k__Bacteria	p__Firmicutes	c__Clostridia	o__Clostridiales	f__Ruminococcaceae		0.000848427	0.0004586	0.000342356	0.000531981	0.000799909
347007	k__Bacteria	p__Firmicutes	c__Clostridia	o__Clostridiales			0	0.000309555	0.00013275	0.000192419	0.00027231
347043	k__Bacteria	p__Firmicutes	c__Clostridia	o__Clostridiales			0.000393473	0.000189172	0.000181658	0.000328244	0.000221251
347082	k__Bacteria	p__Firmicutes	c__Clostridia	o__Clostridiales			4.91842e-05	5.15925e-05	2.79474e-05	5.65937e-05	4.53849e-05
347085	k__Bacteria	p__Firmicutes	c__Clostridia	o__Clostridiales	f__Ruminococcaceae		0.000135256	7.45225e-05	4.8908e-05	0.000124506	0.000107789
347159	k__Bacteria	p__Firmicutes	c__Clostridia	o__Clostridiales	f__Ruminococcaceae		0.0010759	0.000722295	0.000628817	0.000599894	0.00060135
347188	k__Bacteria	p__Firmicutes	c__Clostridia	o__Clostridiales			0	0	0	1.13187e-05	5.67312e-06
347349	k__Bacteria	p__Tenericutes	c__Mollicutes	o__RF39			6.14802e-06	0	1.39737e-05	0	5.67312e-06
347529	k__Bacteria	p__Firmicutes	c__Bacilli	o__Turicibacterales	f__Turicibacteraceae	g__Turicibacter	6.14802e-06	5.7325e-06	0	0	5.67312e-06
347575	k__Bacteria	p__Firmicutes	c__Clostridia	o__Clostridiales	f__Peptostreptococcaceae		0	0	0	0	5.67312e-06
347714	k__Bacteria	p__Firmicutes	c__Clostridia	o__Clostridiales	f__Peptostreptococcaceae		1.84441e-05	5.7325e-06	6.98685e-06	0	4.53849e-05
347732	k__Bacteria	p__Firmicutes	c__Clostridia	o__Clostridiales	f__Lachnospiraceae	g__Butyrivibrio	0.000129108	0.000636307	0.00039825	0.000407475	0.000499234
347801	k__Bacteria	p__Firmicutes	c__Clostridia	o__Clostridiales	f__Lachnospiraceae		6.14802e-05	0.000223567	0.000118776	0.000124506	0.00016452
347860	k__Bacteria	p__Firmicutes	c__Clostridia	o__Clostridiales	f__Lachnospiraceae		0.000448805	0.00059618	0.000216592	0.000305606	0.000397118
348272	k__Bacteria	p__Firmicutes	c__Clostridia	o__Clostridiales			0.000381177	0.000286625	0.000356329	0.000215056	0.000215578
348406	k__Bacteria	p__Firmicutes	c__Clostridia	o__Clostridiales	f__Ruminococcaceae		0.000258217	0.00016051	0.000649777	0.000147144	0.000266636
348536	k__Bacteria	p__Firmicutes	c__Bacilli	o__Bacillales	f__Planococcaceae		1.2296e-05	0	0	0	0
348561	k__Bacteria	p__Firmicutes	c__Clostridia	o__Clostridiales	f__Ruminococcaceae		0.00130953	0.00178854	0.000670738	0.00151671	0.00108356
348617	k__Bacteria	p__Firmicutes	c__Clostridia	o__Clostridiales	f__Ruminococcaceae		0.000159849	6.879e-05	0.000216592	0.000192419	0.000102116
348764	k__Bacteria	p__Firmicutes	c__Clostridia	o__Clostridiales			3.68881e-05	4.01275e-05	0.000104803	0.000147144	6.24043e-05
348897	k__Bacteria	p__Firmicutes	c__Clostridia	o__Clostridiales			0	1.1465e-05	6.98685e-06	0	1.13462e-05
349018	k__Bacteria	p__Bacteroidetes	c__Bacteroidia	o__Bacteroidales			0.000516434	0.000292357	0.000167684	0.000418794	0.000283656
349052	k__Bacteria	p__Firmicutes	c__Clostridia	o__Clostridiales	f__Ruminococcaceae		0.00316008	0.00155924	0.00236156	0.00243353	0.00186078
349053	k__Bacteria	p__Firmicutes	c__Clostridia	o__Clostridiales	f__Ruminococcaceae	g__Ruminococcus	0.000116812	0.000126115	5.58948e-05	0.000339562	0.000102116
349238	k__Bacteria	p__Firmicutes	c__Clostridia	o__Clostridiales	f__Ruminococcaceae	g__Oscillospira	0.000116812	0.000149045	0.000167684	4.5275e-05	2.26925e-05
349365	k__Bacteria	p__Firmicutes	c__Clostridia	o__Clostridiales			0.000135256	0.000143312	0.000342356	0.0003622	0.000283656
349451	k__Bacteria	p__Firmicutes	c__Clostridia	o__Clostridiales	f__Ruminococcaceae		0.0026498	0.00135287	0.00208208	0.000690444	0.00113462
349490	k__Bacteria	p__Bacteroidetes	c__Bacteroidia	o__Bacteroidales			0.000178293	0.000361147	3.49343e-05	0.000135825	9.6443e-05
349656	k__Bacteria	p__Firmicutes	c__Clostridia	o__Clostridiales	f__Ruminococcaceae		0.000541026	0.000246497	0.000405237	0.000384837	0.000419811
349680	k__Bacteria	p__Firmicutes	c__Clostridia	o__Clostridiales	f__Ruminococcaceae		0.00121116	0.000653505	0.000922264	0.000916819	0.000850967
349695	k__Bacteria	p__Firmicutes	c__Clostridia	o__Clostridiales	f__Clostridiaceae	g__Clostridium	4.30361e-05	0.00032102	0.000363316	0.000554619	0.000771544
349789	k__Bacteria	p__Firmicutes	c__Clostridia	o__Clostridiales	f__Lachnospiraceae	g__Dorea	0.000584062	0.00013758	0.000139737	0.000215056	0.000380099
349884	k__Bacteria	p__Firmicutes	c__Clostridia	o__Clostridiales	f__Ruminococcaceae	g__Ruminococcus	7.99243e-05	0.00013758	5.58948e-05	0.000135825	0.000289329
349943	k__Bacteria	p__Firmicutes	c__Clostridia	o__Clostridiales	f__[Mogibacteriaceae]	g__Mogibacterium	1.84441e-05	0.00080255	0.00117379	0.000486706	0.000680774
349971	k__Bacteria	p__Firmicutes	c__Clostridia	o__Clostridiales	f__Lachnospiraceae		0.000331993	0.000791085	0.000286461	0.000203737	0.000306348
350105	k__Bacteria	p__Proteobacteria	c__Gammaproteobacteria	o__Pseudomonadales	f__Pseudomonadaceae	g__Pseudomonas	0.000368881	9.74525e-05	0.0002655	0.000169781	6.80774e-05
350143	k__Bacteria	p__Firmicutes	c__Clostridia	o__Clostridiales	f__Ruminococcaceae		0.000110664	5.7325e-06	0	0	1.13462e-05
350189	k__Bacteria	p__Firmicutes	c__Clostridia	o__Clostridiales	f__Ruminococcaceae		0.000461101	0.000470065	0.000237553	0.000520662	0.000260963
350254	k__Bacteria	p__Firmicutes	c__Clostridia	o__Clostridiales			1.2296e-05	5.7325e-06	6.98685e-06	2.26375e-05	3.40387e-05
350273	k__Bacteria	p__Firmicutes	c__Clostridia	o__Clostridiales	f__Ruminococcaceae		0.0001537	8.0255e-05	0.00024454	0.000215056	0.000238271
350300	k__Bacteria	p__Firmicutes	c__Clostridia	o__Clostridiales	f__Ruminococcaceae		7.37762e-05	1.1465e-05	9.78159e-05	5.65937e-05	3.97118e-05
350301	k__Bacteria	p__Firmicutes	c__Clostridia	o__Clostridiales			4.30361e-05	9.74525e-05	0.000209606	6.79125e-05	0.000102116
350400	k__Bacteria	p__Firmicutes	c__Clostridia	o__Clostridiales			1.2296e-05	0.000355415	0.00013275	9.055e-05	0.000147501
350467	k__Bacteria	p__Firmicutes	c__Clostridia	o__Clostridiales	f__Clostridiaceae	g__Clostridium	0.000541026	0.00073376	0.000419211	0.000373519	0.000323368
350619	k__Bacteria	p__Firmicutes	c__Clostridia	o__Clostridiales	f__Ruminococcaceae		9.83683e-05	5.7325e-05	4.19211e-05	6.79125e-05	3.97118e-05
350891	k__Bacteria	p__Firmicutes	c__Clostridia	o__Clostridiales	f__Ruminococcaceae		0.000135256	0.000452867	0.000363316	0.00027165	0.000119135
350906	k__Bacteria	p__Firmicutes	c__Clostridia	o__Clostridiales			1.2296e-05	2.86625e-05	9.08291e-05	4.5275e-05	3.40387e-05
350924	k__Bacteria	p__Firmicutes	c__Clostridia	o__Clostridiales	f__Ruminococcaceae		0	0	0	1.13187e-05	0
350973	k__Bacteria	p__Firmicutes	c__Bacilli	o__Bacillales	f__Planococcaceae		6.14802e-06	0	0	0	0
350979	k__Bacteria	p__Firmicutes	c__Clostridia	o__Clostridiales	f__Ruminococcaceae		0	0	6.98685e-06	0	0
350991	k__Bacteria	p__Firmicutes	c__Clostridia	o__Clostridiales	f__Ruminococcaceae		0.000282809	1.1465e-05	1.39737e-05	3.39562e-05	6.80774e-05
351028	k__Bacteria	p__Firmicutes	c__Clostridia	o__Clostridiales			0.00127264	0.00118089	0.000691698	0.000882862	0.000788563
351287	k__Bacteria	p__Firmicutes	c__Clostridia	o__Clostridiales			0.000436509	0.000659237	0.00196331	0.00190155	0.00148636
351357	k__Bacteria	p__Firmicutes	c__Clostridia	o__Clostridiales	f__Clostridiaceae		4.91842e-05	2.293e-05	6.98685e-06	2.26375e-05	0.000158847
351610	k__Bacteria	p__Firmicutes	c__Clostridia	o__Clostridiales			0.000135256	0.000372612	0.000817462	0.000803631	0.000572985
351627	k__Bacteria	p__Bacteroidetes	c__Bacteroidia	o__Bacteroidales			7.37762e-05	3.4395e-05	2.09606e-05	0	2.26925e-05
351823	k__Bacteria	p__Firmicutes	c__Clostridia	o__Clostridiales	f__Christensenellaceae		4.91842e-05	6.30575e-05	0.00129257	0.000871544	0.00145232
351967	k__Bacteria	p__Firmicutes	c__Clostridia	o__Clostridiales	f__Ruminococcaceae		1.84441e-05	1.71975e-05	1.39737e-05	0	1.13462e-05
352013	k__Bacteria	p__Firmicutes	c__Clostridia	o__Clostridiales			6.14802e-05	0.00066497	4.8908e-05	0.000328244	0.000141828
352192	k__Bacteria	p__Firmicutes	c__Clostridia	o__Clostridiales			1.2296e-05	0.00027516	2.09606e-05	1.13187e-05	1.13462e-05
352427	k__Bacteria	p__Firmicutes	c__Clostridia	o__Clostridiales	f__Clostridiaceae	g__Clostridium	0	0	0	0	5.67312e-06
352647	k__Bacteria	p__Firmicutes	c__Clostridia	o__Clostridiales	f__Ruminococcaceae		0.000172145	0.0002293	0.000342356	0.000599894	0.000402791
352702	k__Bacteria	p__Firmicutes	c__Clostridia	o__Clostridiales			0.00223173	0.00128408	0.00196331	0.00139221	0.00115732
352878	k__Bacteria	p__Firmicutes	c__Clostridia	o__Clostridiales	f__Christensenellaceae		0.000116812	0.000355415	0.000216592	0.000124506	0.000249617
352918	k__Bacteria	p__Firmicutes	c__Clostridia	o__Clostridiales	f__Ruminococcaceae		0.000110664	6.30575e-05	7.68554e-05	7.92312e-05	5.67312e-05
352951	k__Bacteria	p__Firmicutes	c__Clostridia	o__Clostridiales			1.2296e-05	0	1.39737e-05	1.13187e-05	1.13462e-05
353173	k__Bacteria	p__Firmicutes	c__Clostridia	o__Clostridiales	f__Clostridiaceae	g__Clostridium	1.84441e-05	1.71975e-05	1.39737e-05	1.13187e-05	3.40387e-05
353194	k__Bacteria	p__Bacteroidetes	c__Bacteroidia	o__Bacteroidales	f__Rikenellaceae		0.00135871	0.00478664	0.00143929	0.00103001	0.00102683
353392	k__Bacteria	p__Firmicutes	c__Clostridia	o__Clostridiales	f__Clostridiaceae	g__SMB53	0	5.7325e-06	0	0	1.13462e-05
353470	k__Bacteria	p__Firmicutes	c__Clostridia	o__Clostridiales	f__Clostridiaceae	g__Clostridium	9.22203e-05	5.15925e-05	8.38422e-05	4.5275e-05	2.26925e-05
353620	k__Bacteria	p__Firmicutes	c__Clostridia	o__Clostridiales	f__Ruminococcaceae		1.84441e-05	1.1465e-05	0	1.13187e-05	2.26925e-05
353716	k__Bacteria	p__Verrucomicrobia	c__Verruco-5	o__WCHB1-41	f__WCHB1-25		1.2296e-05	0	0	0	6.80774e-05
353737	k__Bacteria	p__Firmicutes	c__Clostridia	o__Clostridiales	f__Ruminococcaceae	g__Ruminococcus	0.000165997	0.000257962	0.000468119	0.000464069	0.00043683
353748	k__Bacteria	p__Firmicutes	c__Clostridia	o__Clostridiales			0.00059021	0.00170255	0.00216592	0.00122242	0.00103251
353868	k__Bacteria	p__Firmicutes	c__Clostridia	o__Clostridiales	f__Ruminococcaceae		8.60723e-05	1.71975e-05	2.09606e-05	0	2.26925e-05
353910	k__Bacteria	p__Firmicutes	c__Clostridia	o__Clostridiales			0.000221329	0.00064204	0.00134846	0.00127902	0.00108924
354054	k__Bacteria	p__Firmicutes	c__Clostridia	o__Clostridiales	f__Clostridiaceae	g__Clostridium	0.000368881	0.0016051	0.000740606	0.000667806	0.000590004
354515	k__Bacteria	p__Firmicutes	c__Clostridia	o__Clostridiales			0.0001537	0.000378345	0.000391264	0.000305606	0.000226925
354591	k__Bacteria	p__Firmicutes	c__Clostridia	o__Clostridiales			3.07401e-05	2.293e-05	1.39737e-05	3.39562e-05	1.70193e-05
354599	k__Bacteria	p__Spirochaetes	c__Spirochaetes	o__Spirochaetales	f__Spirochaetaceae	g__Treponema	0.000461101	4.01275e-05	7.68554e-05	0	0.000397118
354741	k__Bacteria	p__Firmicutes	c__Clostridia	o__Clostridiales	f__Ruminococcaceae		0.000135256	7.45225e-05	0.000118776	7.92312e-05	5.67312e-05
354890	k__Bacteria	p__Firmicutes	c__Clostridia	o__Clostridiales	f__Ruminococcaceae		5.53322e-05	0.000149045	9.08291e-05	0.000169781	0.000158847
354920	k__Bacteria	p__Firmicutes	c__Clostridia	o__Clostridiales			3.68881e-05	0.000194905	6.98685e-05	6.79125e-05	0.000107789
355187	k__Bacteria	p__Firmicutes	c__Clostridia	o__Clostridiales			0.000264365	0.00018344	9.78159e-05	0.000158462	0.000107789
355269	k__Bacteria	p__Firmicutes	c__Clostridia	o__Clostridiales	f__Clostridiaceae		0	0	0	0	5.67312e-06
355277	k__Bacteria	p__Bacteroidetes	c__Bacteroidia	o__Bacteroidales	f__Bacteroidaceae	g__Bacteroides	0.000178293	0.000773887	0.000104803	0.000498025	3.40387e-05
355298	k__Bacteria	p__Firmicutes	c__Clostridia	o__Clostridiales	f__Clostridiaceae		0	5.7325e-05	9.78159e-05	3.39562e-05	3.97118e-05
355373	k__Bacteria	p__Firmicutes	c__Clostridia	o__Clostridiales	f__Ruminococcaceae		0.000104516	5.15925e-05	3.49343e-05	7.92312e-05	1.13462e-05
355503	k__Bacteria	p__Firmicutes	c__Clostridia	o__Clostridiales			2.45921e-05	5.7325e-05	2.09606e-05	6.79125e-05	3.97118e-05
355534	k__Bacteria	p__Firmicutes	c__Clostridia	o__Clostridiales			1.2296e-05	5.15925e-05	9.08291e-05	9.055e-05	6.24043e-05
355615	k__Bacteria	p__Firmicutes	c__Clostridia	o__Clostridiales			0	1.1465e-05	6.98685e-06	2.26375e-05	0
355625	k__Bacteria	p__Firmicutes	c__Clostridia	o__Clostridiales			0.000221329	0.000452867	0.000586895	0.000215056	0.00060135
355785	k__Bacteria	p__Firmicutes	c__Bacilli	o__Bacillales	f__Paenibacillaceae		0.000614802	0	0	0	0
355912	k__Bacteria	p__Firmicutes	c__Clostridia	o__Clostridiales	f__Ruminococcaceae		8.60723e-05	0.000103185	6.98685e-05	7.92312e-05	9.07698e-05
355922	k__Bacteria	p__Firmicutes	c__Clostridia	o__Clostridiales	f__Ruminococcaceae		0.000399621	4.586e-05	6.28817e-05	0.000169781	0.00018154
355959	k__Bacteria	p__Firmicutes	c__Clostridia	o__Clostridiales	f__Ruminococcaceae		0.000375029	0.000212102	0.000447158	0.00027165	0.000226925
356073	k__Bacteria	p__Firmicutes	c__Clostridia	o__Clostridiales			5.53322e-05	0.000189172	8.38422e-05	0.000305606	0.000226925
356138	k__Bacteria	p__Firmicutes	c__Clostridia	o__Clostridiales	f__Lachnospiraceae	g__Anaerostipes	0.000793095	9.172e-05	6.98685e-06	0.000147144	6.24043e-05
356148	k__Bacteria	p__Firmicutes	c__Clostridia	o__Clostridiales	f__Lachnospiraceae		0.000209033	0.000108917	0.000181658	0.000192419	0.000192886
356187	k__Bacteria	p__Firmicutes	c__Clostridia	o__Clostridiales	f__Ruminococcaceae	g__Oscillospira	0.000172145	0.000149045	9.78159e-05	0.000158462	8.50967e-05
356192	k__Bacteria	p__Firmicutes	c__Clostridia	o__Clostridiales			0	0	6.98685e-06	1.13187e-05	0
356357	k__Bacteria	p__Firmicutes	c__Clostridia	o__Clostridiales	f__Ruminococcaceae		0	2.86625e-05	1.39737e-05	1.13187e-05	2.83656e-05
356624	k__Bacteria	p__Firmicutes	c__Clostridia	o__Clostridiales	f__[Mogibacteriaceae]		0	0.00036688	0.000880343	0.000622531	0.000629716
357890	k__Bacteria	p__Firmicutes	c__Clostridia	o__Clostridiales			0	5.7325e-06	0	0	0
360415	k__Bacteria	p__Firmicutes	c__Clostridia	o__Clostridiales	f__[Tissierellaceae]	g__Sedimentibacter	0.000731614	0.00057325	0.000419211	0.000475387	0.000595677
360761	k__Bacteria	p__Firmicutes	c__Clostridia	o__Clostridiales	f__Ruminococcaceae		7.37762e-05	9.172e-05	0.000153711	5.65937e-05	9.6443e-05
360890	k__Bacteria	p__Firmicutes	c__Clostridia	o__Clostridiales			0	5.7325e-06	6.98685e-06	2.26375e-05	0
363519	k__Bacteria	p__Firmicutes	c__Clostridia	o__Clostridiales	f__Christensenellaceae		0.000129108	0.000280892	0.000216592	0.0001811	0.000283656
363997	k__Bacteria	p__Firmicutes	c__Clostridia	o__Clostridiales	f__Ruminococcaceae		4.30361e-05	0.000143312	0.000356329	0.000249012	0.000249617
366391	k__Bacteria	p__Firmicutes	c__Clostridia	o__Clostridiales	f__Christensenellaceae		0.000190589	0.000578982	0.000223579	0.000226375	0.000453849
366633	k__Bacteria	p__Firmicutes	c__Clostridia	o__Clostridiales	f__Ruminococcaceae		1.2296e-05	2.86625e-05	0	2.26375e-05	1.70193e-05
367304	k__Bacteria	p__Firmicutes	c__Clostridia	o__Clostridiales	f__Ruminococcaceae		0.00065169	0.0002293	0.000258513	0.000384837	0.000209905
368025	k__Bacteria	p__Firmicutes	c__Clostridia	o__Clostridiales			1.84441e-05	2.86625e-05	0.000104803	4.5275e-05	7.94236e-05
368236	k__Bacteria	p__Firmicutes	c__Clostridia	o__Clostridiales	f__Ruminococcaceae		0.000399621	0.000315287	0.000321395	0.000316925	0.000260963
369017	k__Bacteria	p__Firmicutes	c__Clostridia	o__Clostridiales	f__Lachnospiraceae	g__Dorea	0.000368881	0.00029809	0.000328382	0.000237694	0.000442503
369602	k__Bacteria	p__Firmicutes	c__Clostridia	o__Clostridiales	f__Ruminococcaceae	g__Ruminococcusbromii	6.14802e-06	0	0	0	0
370086	k__Bacteria	p__Firmicutes	c__Clostridia	o__Clostridiales	f__Ruminococcaceae		2.45921e-05	0	0	0	0
370190	k__Bacteria	p__Firmicutes	c__Clostridia	o__Clostridiales	f__Peptostreptococcaceae		0.000202885	6.879e-05	9.08291e-05	2.26375e-05	0.000754524
372348	k__Bacteria	p__Firmicutes	c__Clostridia	o__Clostridiales	f__Ruminococcaceae	g__Ruminococcus	0	0	6.98685e-06	0	0
375106	k__Bacteria	p__Firmicutes	c__Clostridia	o__Clostridiales	f__Ruminococcaceae		2.45921e-05	0	6.98685e-06	1.13187e-05	0
381219	k__Bacteria	p__Firmicutes	c__Clostridia	o__Clostridiales	f__Ruminococcaceae		1.84441e-05	0	0	0	1.13462e-05
392918	k__Bacteria	p__Firmicutes	c__Clostridia	o__Clostridiales	f__Ruminococcaceae		0	4.01275e-05	4.19211e-05	2.26375e-05	5.67312e-06
395587	k__Bacteria	p__Firmicutes	c__Clostridia	o__Clostridiales	f__Ruminococcaceae		0.000252069	0.000286625	0.000384277	0.000350881	0.000192886
397444	k__Bacteria	p__Firmicutes	c__Clostridia	o__Clostridiales	f__Ruminococcaceae		0.00143864	0.00180574	0.00168383	0.00178836	0.00182674
405780	k__Bacteria	p__Firmicutes	c__Clostridia	o__Clostridiales	f__Ruminococcaceae	g__Ruminococcus	0	1.1465e-05	0	0	1.70193e-05
406391	k__Bacteria	p__Firmicutes	c__Bacilli	o__Bacillales	f__Planococcaceae		6.14802e-06	0	0	0	0
416215	k__Bacteria	p__Firmicutes	c__Clostridia	o__Clostridiales			0.000104516	0.000349682	0.000146724	0.000384837	0.00016452
416286	k__Bacteria	p__Firmicutes	c__Clostridia	o__Clostridiales	f__Lachnospiraceae	g__[Ruminococcus]gnavus	0.000344289	0.000235032	0.000209606	0.000147144	0.00027231
421893	k__Bacteria	p__Firmicutes	c__Clostridia	o__Clostridiales			0.000393473	0.000361147	0.000167684	0.00027165	0.000306348
433722	k__Bacteria	p__Firmicutes	c__Clostridia	o__Clostridiales	f__Ruminococcaceae		6.14802e-06	5.7325e-06	6.98685e-06	0	1.13462e-05
434336	k__Bacteria	p__Firmicutes	c__Clostridia	o__Clostridiales			6.14802e-06	0	6.98685e-06	0	1.13462e-05
438014	k__Bacteria	p__Firmicutes	c__Bacilli	o__Bacillales	f__Bacillaceae	g__Bacillus	0	0	6.98685e-06	0	0
441934	k__Bacteria	p__Firmicutes	c__Clostridia	o__Clostridiales			8.60723e-05	0.000131847	0.000104803	0.000237694	6.24043e-05
450576	k__Bacteria	p__Firmicutes	c__Clostridia	o__Clostridiales	f__Ruminococcaceae		4.30361e-05	0.00013758	0.00013275	0.000215056	0.000136155
452061	k__Bacteria	p__Firmicutes	c__Bacilli	o__Bacillales	f__Bacillaceae	g__Bacillus	1.2296e-05	0	6.98685e-06	0	0
455805	k__Bacteria	p__Firmicutes	c__Clostridia	o__Clostridiales	f__Ruminococcaceae		6.14802e-06	5.7325e-06	0	0	2.26925e-05
457044	k__Bacteria	p__Firmicutes	c__Bacilli	o__Bacillales	f__Planococcaceae	g__Lysinibacillusboronitolerans	4.91842e-05	0	0	0	0
458550	k__Bacteria	p__Firmicutes	c__Clostridia	o__Clostridiales			1.84441e-05	2.293e-05	6.98685e-06	1.13187e-05	2.26925e-05
463007	k__Bacteria	p__Firmicutes	c__Clostridia	o__Clostridiales			1.2296e-05	2.86625e-05	0.00024454	4.5275e-05	0.000170193
494140	k__Bacteria	p__Firmicutes	c__Bacilli	o__Bacillales	f__Paenibacillaceae	g__Paenibacillus	3.68881e-05	0	0	0	0
496942	k__Bacteria	p__Actinobacteria	c__Actinobacteria	o__Actinomycetales	f__Micrococcaceae	g__Kocuriapalustris	6.14802e-06	0	0	0	0
508842	k__Bacteria	p__Firmicutes	c__Clostridia	o__Clostridiales	f__Lachnospiraceae		2.45921e-05	7.45225e-05	4.8908e-05	0.000169781	0.000215578
509101	k__Bacteria	p__Firmicutes	c__Clostridia	o__Clostridiales	f__Ruminococcaceae		9.22203e-05	0.00011465	9.08291e-05	6.79125e-05	7.94236e-05
509433	k__Bacteria	p__Firmicutes	c__Clostridia	o__Clostridiales	f__Ruminococcaceae		1.2296e-05	0	0	2.26375e-05	2.83656e-05
509596	k__Bacteria	p__Firmicutes	c__Clostridia	o__Clostridiales			6.14802e-06	0.000149045	0.00013275	5.65937e-05	0.000119135
509675	k__Bacteria	p__Firmicutes	c__Clostridia	o__Clostridiales			7.99243e-05	5.7325e-05	0.0002655	3.39562e-05	0.000170193
509723	k__Bacteria	p__Firmicutes	c__Clostridia	o__Clostridiales	f__Ruminococcaceae		2.45921e-05	0.000212102	0.000181658	0.000350881	8.50967e-05
509838	k__Bacteria	p__Firmicutes	c__Clostridia	o__Clostridiales			0.000165997	0.000257962	4.8908e-05	6.79125e-05	0.000187213
510094	k__Bacteria	p__Firmicutes	c__Clostridia	o__Clostridiales	f__[Mogibacteriaceae]		3.07401e-05	0.00125542	0.00152313	0.00105264	0.00118001
510377	k__Bacteria	p__Firmicutes	c__Clostridia	o__Clostridiales			0	1.1465e-05	2.09606e-05	0	6.24043e-05
510607	k__Bacteria	p__Firmicutes	c__Clostridia	o__Clostridiales	f__Ruminococcaceae		3.07401e-05	4.01275e-05	2.09606e-05	4.5275e-05	3.97118e-05
510723	k__Bacteria	p__Firmicutes	c__Clostridia	o__Clostridiales			0.0001537	0.00034395	0.000216592	0.000237694	0.000323368
510750	k__Bacteria	p__Firmicutes	c__Clostridia	o__Clostridiales			0.00146323	0.00143312	0.00202619	0.00117715	0.0017927
511180	k__Bacteria	p__Firmicutes	c__Clostridia	o__Clostridiales	f__Ruminococcaceae		0.000399621	0.000332485	0.000363316	0.000305606	0.000204232
511433	k__Bacteria	p__Firmicutes	c__Clostridia	o__Clostridiales			0.000104516	0.00029809	0.000216592	0.000101869	0.000107789
511510	k__Bacteria	p__Firmicutes	c__Clostridia	o__Clostridiales			6.14802e-06	0	6.98685e-06	0	5.67312e-06
511820	k__Bacteria	p__Firmicutes	c__Clostridia	o__Clostridiales			0.000178293	0.000762422	0.000726632	0.000441431	0.000629716
512114	k__Bacteria	p__Firmicutes	c__Clostridia	o__Clostridiales	f__Ruminococcaceae	g__Ruminococcus	3.68881e-05	6.879e-05	1.39737e-05	0.000101869	8.50967e-05
512177	k__Bacteria	p__Firmicutes	c__Clostridia	o__Clostridiales			1.2296e-05	1.1465e-05	0	2.26375e-05	1.13462e-05
512398	k__Bacteria	p__Firmicutes	c__Clostridia	o__Clostridiales			0.000110664	8.0255e-05	0.000293448	9.055e-05	5.67312e-06
512522	k__Bacteria	p__Firmicutes	c__Clostridia	o__Clostridiales			0.00388555	0.00358854	0.00712659	0.00303342	0.00511148
512546	k__Bacteria	p__Firmicutes	c__Clostridia	o__Clostridiales	f__Lachnospiraceae		9.83683e-05	0.000212102	6.98685e-05	0.000237694	0.000158847
512907	k__Bacteria	p__Firmicutes	c__Clostridia	o__Clostridiales			0.000977535	0.0011293	0.00243841	0.000826269	0.0015828
513307	k__Bacteria	p__Proteobacteria	c__Deltaproteobacteria	o__Desulfovibrionales	f__Desulfovibrionaceae	g__Desulfovibrio	1.2296e-05	7.45225e-05	0.000663751	0.000384837	0.000243944
513513	k__Bacteria	p__Firmicutes	c__Erysipelotrichi	o__Erysipelotrichales	f__Erysipelotrichaceae	g__Bulleidiahoa12_73A10	1.84441e-05	8.59875e-05	3.49343e-05	5.65937e-05	0.000153174
513742	k__Bacteria	p__Firmicutes	c__Clostridia	o__Clostridiales	f__Ruminococcaceae		0.000233625	7.45225e-05	0.000139737	9.055e-05	0.000107789
514059	k__Bacteria	p__Firmicutes	c__Clostridia	o__Clostridiales	f__Ruminococcaceae	g__Ruminococcus	0	0	0	1.13187e-05	1.70193e-05
514192	k__Bacteria	p__Firmicutes	c__Clostridia	o__Clostridiales	f__Ruminococcaceae	g__Oscillospira	6.76282e-05	5.7325e-06	4.19211e-05	3.39562e-05	2.26925e-05
514616	k__Bacteria	p__Firmicutes	c__Clostridia	o__Clostridiales			0.000405769	0.000796817	0.000391264	0.000373519	0.000669428
514988	k__Bacteria	p__Firmicutes	c__Clostridia	o__Clostridiales	f__Clostridiaceae	g__SMB53	0	5.7325e-06	0	1.13187e-05	1.70193e-05
515004	k__Bacteria	p__Firmicutes	c__Clostridia	o__Clostridiales	f__Ruminococcaceae		0.000725466	0.000601912	0.000747593	0.0005433	0.000317694
515043	k__Bacteria	p__Bacteroidetes	c__Bacteroidia	o__Bacteroidales			2.45921e-05	3.4395e-05	2.79474e-05	4.5275e-05	4.53849e-05
515088	k__Bacteria	p__Firmicutes	c__Clostridia	o__Clostridiales	f__Ruminococcaceae		4.91842e-05	2.86625e-05	3.49343e-05	0	1.13462e-05
515299	k__Bacteria	p__Firmicutes	c__Clostridia	o__Clostridiales			0	5.7325e-06	0	0	5.67312e-06
515362	k__Bacteria	p__Firmicutes	c__Clostridia	o__Clostridiales	f__Ruminococcaceae		0.000424213	0.000292357	0.000321395	0.0003622	0.000175867
515552	k__Bacteria	p__Firmicutes	c__Clostridia	o__Clostridiales	f__Ruminococcaceae		0.000307401	0.000395542	0.000146724	0.000316925	0.000249617
515589	k__Bacteria	p__Firmicutes	c__Clostridia	o__Clostridiales			6.14802e-06	4.586e-05	1.39737e-05	2.26375e-05	5.67312e-06
515638	k__Bacteria	p__Firmicutes	c__Bacilli	o__Bacillales	f__Planococcaceae	g__Solibacillus	6.14802e-06	0	0	0	0
515762	k__Bacteria	p__Firmicutes	c__Clostridia	o__Clostridiales	f__Ruminococcaceae		4.30361e-05	1.71975e-05	4.19211e-05	2.26375e-05	1.13462e-05
516029	k__Bacteria	p__Firmicutes	c__Clostridia	o__Clostridiales	f__Lachnospiraceae		0.000584062	5.7325e-05	2.09606e-05	3.39562e-05	2.26925e-05
516126	k__Bacteria	p__Firmicutes	c__Clostridia	o__Clostridiales	f__Ruminococcaceae		0.000750058	0.000407007	0.000496066	0.000260331	0.000521927
516331	k__Bacteria	p__Firmicutes	c__Clostridia	o__Clostridiales			3.68881e-05	8.0255e-05	4.19211e-05	4.5275e-05	6.24043e-05
516398	k__Bacteria	p__Firmicutes	c__Clostridia	o__Clostridiales	f__Eubacteriaceae		0.000116812	5.7325e-06	6.98685e-06	2.26375e-05	3.97118e-05
516761	k__Bacteria	p__Firmicutes	c__Clostridia	o__Clostridiales	f__Ruminococcaceae		3.07401e-05	5.15925e-05	2.79474e-05	4.5275e-05	2.83656e-05
517048	k__Bacteria	p__Firmicutes	c__Clostridia	o__Clostridiales	f__Ruminococcaceae		0.000116812	8.0255e-05	0.000104803	0.000101869	3.40387e-05
517347	k__Bacteria	p__Firmicutes	c__Clostridia	o__Clostridiales	f__Ruminococcaceae		0.000356585	0.000154777	0.000216592	0.000192419	0.000124809
518072	k__Bacteria	p__Bacteroidetes	c__Bacteroidia	o__Bacteroidales			2.45921e-05	0.000103185	2.79474e-05	2.26375e-05	0.000124809
518131	k__Bacteria	p__Firmicutes	c__Bacilli	o__Bacillales	f__Planococcaceae		1.2296e-05	0	0	0	0
518314	k__Bacteria	p__Firmicutes	c__Clostridia	o__Clostridiales	f__Ruminococcaceae		6.14802e-06	5.7325e-06	1.39737e-05	0	0
518438	k__Bacteria	p__Firmicutes	c__Clostridia	o__Clostridiales	f__Lachnospiraceae		0.000362733	0.00094013	0.000321395	0.000531981	0.000340387
518444	k__Bacteria	p__Firmicutes	c__Clostridia	o__Clostridiales	f__Ruminococcaceae		6.14802e-06	1.1465e-05	6.98685e-06	3.39562e-05	5.67312e-06
518598	k__Bacteria	p__Bacteroidetes	c__Bacteroidia	o__Bacteroidales	f__Rikenellaceae		0.000903759	0.00048153	0.000160698	0.000135825	7.94236e-05
518699	k__Bacteria	p__Firmicutes	c__Clostridia	o__Clostridiales	f__Ruminococcaceae		0.000215181	0.000103185	0.00013275	0.000226375	8.50967e-05
518881	k__Bacteria	p__Firmicutes	c__Clostridia	o__Clostridiales	f__Ruminococcaceae		3.07401e-05	2.293e-05	4.8908e-05	2.26375e-05	1.70193e-05
518967	k__Bacteria	p__Firmicutes	c__Clostridia	o__Clostridiales			0	0	0	0	5.67312e-06
519246	k__Bacteria	p__Firmicutes	c__Clostridia	o__Clostridiales	f__Ruminococcaceae		1.2296e-05	1.71975e-05	2.09606e-05	0	5.67312e-06
519864	k__Bacteria	p__Firmicutes	c__Clostridia	o__Clostridiales	f__Ruminococcaceae		9.83683e-05	6.30575e-05	2.09606e-05	5.65937e-05	8.50967e-05
520004	k__Bacteria	p__Firmicutes	c__Clostridia	o__Clostridiales			0.000178293	8.0255e-05	0.000237553	0.000158462	0.000209905
520081	k__Bacteria	p__Firmicutes	c__Clostridia	o__Clostridiales	f__Lachnospiraceae		0.000387325	0.000647772	0.000419211	0.000373519	0.000351733
520385	k__Bacteria	p__Firmicutes	c__Clostridia	o__Clostridiales	f__Ruminococcaceae		6.76282e-05	6.30575e-05	6.28817e-05	4.5275e-05	6.24043e-05
520720	k__Bacteria	p__Firmicutes	c__Clostridia	o__Clostridiales	f__Ruminococcaceae	g__Oscillospira	0	5.7325e-06	0	0	0
520840	k__Bacteria	p__Firmicutes	c__Clostridia	o__Clostridiales	f__Ruminococcaceae		0.000282809	8.59875e-05	0.000258513	0.000169781	0.000141828
520931	k__Bacteria	p__Firmicutes	c__Clostridia	o__Clostridiales	f__Ruminococcaceae	g__Oscillospira	7.37762e-05	1.1465e-05	2.79474e-05	9.055e-05	1.70193e-05
520948	k__Bacteria	p__Firmicutes	c__Clostridia	o__Clostridiales	f__Ruminococcaceae		3.07401e-05	6.30575e-05	6.98685e-06	1.13187e-05	0
521792	k__Bacteria	p__Firmicutes	c__Clostridia	o__Clostridiales	f__Ruminococcaceae		0.00192433	0.00170828	0.00159999	0.00161858	0.00119703
522135	k__Bacteria	p__Firmicutes	c__Clostridia	o__Clostridiales	f__Lachnospiraceae		7.99243e-05	0.00050446	0.000188645	0.000158462	0.000329041
522255	k__Bacteria	p__Firmicutes	c__Clostridia	o__Clostridiales	f__[Mogibacteriaceae]		6.14802e-06	0.000470065	0.00064279	0.000215056	0.000538946
522371	k__Bacteria	p__Bacteroidetes	c__Bacteroidia	o__Bacteroidales	f__Rikenellaceae		0.00165382	0.00553186	0.00139737	0.00141484	0.00115732
522602	k__Bacteria	p__Firmicutes	c__Clostridia	o__Clostridiales	f__Ruminococcaceae		0.0001537	8.0255e-05	9.78159e-05	0.000113187	0.000119135
522927	k__Bacteria	p__Firmicutes	c__Clostridia	o__Clostridiales			0.00258832	0.00375479	0.00742702	0.00311266	0.0050434
523023	k__Bacteria	p__Firmicutes	c__Clostridia	o__Clostridiales	f__Clostridiaceae	g__Caloramator	7.99243e-05	0.000126115	0.000146724	0.000101869	0.000147501
523036	k__Bacteria	p__Firmicutes	c__Bacilli	o__Gemellales	f__Gemellaceae		6.14802e-06	0	0	0	0
523064	k__Bacteria	p__Firmicutes	c__Clostridia	o__Clostridiales	f__Lachnospiraceae		0.000319697	0.00043567	0.000237553	0.000294287	0.000277983
523244	k__Bacteria	p__Firmicutes	c__Clostridia	o__Clostridiales	f__Ruminococcaceae		0.000387325	0.000286625	0.000565935	0.000475387	0.000312021
523499	k__Bacteria	p__Firmicutes	c__Clostridia	o__Clostridiales	f__Ruminococcaceae		0.00369496	0.00235032	0.00215894	0.00254672	0.00182674
523825	k__Bacteria	p__Firmicutes	c__Clostridia	o__Clostridiales	f__Ruminococcaceae		0.000282809	0.000212102	0.000293448	0.000158462	0.000124809
524111	k__Bacteria	p__Firmicutes	c__Clostridia	o__Clostridiales	f__Ruminococcaceae		0.00357815	0.00318154	0.00294146	0.00292024	0.00254156
524433	k__Bacteria	p__Proteobacteria	c__Gammaproteobacteria	o__Pseudomonadales	f__Moraxellaceae	g__Acinetobacter	6.14802e-06	0	0	0	0
524439	k__Bacteria	p__Firmicutes	c__Clostridia	o__Clostridiales	f__Ruminococcaceae		6.14802e-06	5.7325e-06	1.39737e-05	0	0
524471	k__Bacteria	p__Firmicutes	c__Clostridia	o__Clostridiales	f__Ruminococcaceae		0.000104516	8.59875e-05	4.19211e-05	0.000124506	7.37505e-05
524515	k__Bacteria	p__Firmicutes	c__Clostridia	o__Clostridiales	f__Lachnospiraceae		0.000202885	0.000326752	0.000195632	0.00027165	0.000221251
524644	k__Bacteria	p__Bacteroidetes	c__Bacteroidia	o__Bacteroidales			0.000270513	0.0004586	0.000370303	0.000339562	0.000249617
524706	k__Bacteria	p__Firmicutes	c__Clostridia	o__Clostridiales	f__Ruminococcaceae		0.000110664	0.000103185	5.58948e-05	0.000101869	5.67312e-05
525024	k__Bacteria	p__Firmicutes	c__Clostridia	o__Clostridiales	f__Clostridiaceae		5.53322e-05	6.879e-05	4.8908e-05	2.26375e-05	0.000119135
525143	k__Bacteria	p__Firmicutes	c__Clostridia	o__Clostridiales	f__Ruminococcaceae		0.00190589	0.0020293	0.00192837	0.00174309	0.00115164
525401	k__Bacteria	p__Firmicutes	c__Clostridia	o__Clostridiales	f__Lachnospiraceae		8.60723e-05	0.000246497	0.000104803	0.000113187	0.000187213
525436	k__Bacteria	p__Firmicutes	c__Clostridia	o__Clostridiales	f__Ruminococcaceae		1.2296e-05	1.1465e-05	4.19211e-05	3.39562e-05	1.13462e-05
525681	k__Bacteria	p__Firmicutes	c__Clostridia	o__Clostridiales	f__Ruminococcaceae		0	5.7325e-06	0	0	5.67312e-06
525763	k__Bacteria	p__Firmicutes	c__Clostridia	o__Clostridiales	f__Ruminococcaceae		1.2296e-05	5.7325e-06	6.98685e-06	3.39562e-05	1.70193e-05
525914	k__Bacteria	p__Firmicutes	c__Clostridia	o__Clostridiales	f__Ruminococcaceae		4.91842e-05	4.01275e-05	4.19211e-05	0.000101869	1.13462e-05
526278	k__Bacteria	p__Firmicutes	c__Clostridia	o__Clostridiales			8.60723e-05	0.000280892	0.00039825	0.000203737	0.000238271
526430	k__Bacteria	p__Proteobacteria	c__Gammaproteobacteria	o__Pseudomonadales	f__Moraxellaceae	g__Acinetobacterlwoffii	6.14802e-06	0	0	0	0
526468	k__Bacteria	p__Firmicutes	c__Clostridia	o__Clostridiales	f__Lachnospiraceae		0.000184441	0.00027516	0.000153711	0.000192419	0.000147501
526794	k__Bacteria	p__Firmicutes	c__Clostridia	o__Clostridiales	f__Ruminococcaceae		0.00456798	0.00290064	0.0024454	0.00285232	0.00216146
526983	k__Bacteria	p__Firmicutes	c__Clostridia	o__Clostridiales	f__Ruminococcaceae		0.000676282	1.1465e-05	8.38422e-05	0.000101869	2.26925e-05
527238	k__Bacteria	p__Firmicutes	c__Clostridia	o__Clostridiales	f__Ruminococcaceae		5.53322e-05	1.1465e-05	6.98685e-06	4.5275e-05	1.13462e-05
527837	k__Bacteria	p__Firmicutes	c__Clostridia	o__Clostridiales	f__Ruminococcaceae		3.68881e-05	2.293e-05	2.79474e-05	1.13187e-05	2.83656e-05
528362	k__Bacteria	p__Firmicutes	c__Clostridia	o__Clostridiales	f__Lachnospiraceae	g__Roseburia	3.07401e-05	0.000149045	0.00011179	4.5275e-05	0.000113462
528782	k__Bacteria	p__Firmicutes	c__Clostridia	o__Clostridiales	f__Ruminococcaceae		0.0082322	0.00511912	0.0058969	0.00462937	0.00431724
528955	k__Bacteria	p__Firmicutes	c__Clostridia	o__Clostridiales	f__Lachnospiraceae		0.000325845	0.00064204	0.000272487	0.000305606	0.000266636
529192	k__Bacteria	p__Firmicutes	c__Clostridia	o__Clostridiales			3.07401e-05	6.879e-05	6.28817e-05	0	7.37505e-05
529258	k__Bacteria	p__Firmicutes	c__Clostridia	o__Clostridiales			0	0	0	0	5.67312e-06
529263	k__Bacteria	p__Firmicutes	c__Clostridia	o__Clostridiales	f__[Mogibacteriaceae]		6.76282e-05	0.00025223	0.000230566	0.000124506	0.000414137
529740	k__Bacteria	p__Firmicutes	c__Clostridia	o__Clostridiales	f__Lachnospiraceae		3.68881e-05	0.000487262	0.000251527	0.000203737	0.000260963
529789	k__Bacteria	p__Firmicutes	c__Clostridia	o__Clostridiales	f__Ruminococcaceae	g__Ruminococcus	0	0	0	0	5.67312e-06
529796	k__Bacteria	p__Firmicutes	c__Clostridia	o__Clostridiales	f__Ruminococcaceae	g__Oscillospira	0	0	0	0	5.67312e-06
530049	k__Bacteria	p__Firmicutes	c__Clostridia	o__Clostridiales			0.000147552	0.000223567	0.000342356	0.0001811	0.000323368
530123	k__Bacteria	p__Firmicutes	c__Clostridia	o__Clostridiales	f__Ruminococcaceae		0.00596358	0.00338217	0.00392661	0.00379178	0.00236569
530561	k__Bacteria	p__Firmicutes	c__Clostridia	o__Clostridiales	f__Ruminococcaceae		6.14802e-06	0	0	1.13187e-05	0
530916	k__Bacteria	p__Firmicutes	c__Clostridia	o__Clostridiales	f__Ruminococcaceae		0.00829983	0.00548027	0.00543577	0.00512739	0.00425484
530926	k__Bacteria	p__Firmicutes	c__Clostridia	o__Clostridiales	f__Ruminococcaceae		0.00178907	0.00120956	0.00110392	0.00107528	0.000913372
531038	k__Bacteria	p__Firmicutes	c__Clostridia	o__Clostridiales			3.07401e-05	5.7325e-06	0	0	0
531238	k__Bacteria	p__Firmicutes	c__Clostridia	o__Clostridiales	f__Ruminococcaceae		1.2296e-05	0.000166242	5.58948e-05	7.92312e-05	8.50967e-05
531589	k__Bacteria	p__Tenericutes	c__Mollicutes	o__RF39			0	0	0	2.26375e-05	1.13462e-05
531867	k__Bacteria	p__Firmicutes	c__Clostridia	o__Clostridiales	f__Ruminococcaceae		0.00478931	0.00428791	0.00412923	0.00354277	0.00416974
532384	k__Bacteria	p__Firmicutes	c__Clostridia	o__Clostridiales	f__Ruminococcaceae		0.0114722	0.0130988	0.0103056	0.00970017	0.00980882
533802	k__Bacteria	p__Firmicutes	c__Clostridia	o__Clostridiales	f__Lachnospiraceae	g__Butyrivibrio	0.000165997	4.01275e-05	6.98685e-05	4.5275e-05	5.1058e-05
533847	k__Bacteria	p__Firmicutes	c__Clostridia	o__Clostridiales	f__Ruminococcaceae	g__Oscillospira	0.000159849	0.000103185	9.08291e-05	0.000101869	3.97118e-05
534204	k__Bacteria	p__Proteobacteria	c__Gammaproteobacteria	o__Pseudomonadales	f__Moraxellaceae	g__Acinetobacter	1.2296e-05	0	0	0	0
534766	k__Bacteria	p__Firmicutes	c__Clostridia	o__Clostridiales			0	0	0	0	5.67312e-06
534929	k__Bacteria	p__Bacteroidetes	c__Bacteroidia	o__Bacteroidales	f__S24-7		0	1.1465e-05	0	0	5.67312e-06
535399	k__Bacteria	p__Firmicutes	c__Clostridia	o__Clostridiales	f__Ruminococcaceae	g__Oscillospira	2.45921e-05	1.1465e-05	0	0	1.70193e-05
535469	k__Bacteria	p__Firmicutes	c__Clostridia	o__Clostridiales	f__Ruminococcaceae		0	5.7325e-06	0	0	5.67312e-06
535500	k__Bacteria	p__Firmicutes	c__Clostridia	o__Clostridiales	f__[Mogibacteriaceae]	g__Mogibacterium	0	5.7325e-06	0	0	0
535653	k__Bacteria	p__Firmicutes	c__Clostridia	o__Clostridiales	f__Dehalobacteriaceae		4.91842e-05	6.30575e-05	6.28817e-05	3.39562e-05	6.80774e-05
537959	k__Bacteria	p__Firmicutes	c__Clostridia	o__Clostridiales	f__Ruminococcaceae		0.00102672	0.000814015	0.000712659	0.000577256	0.0005276
538259	k__Bacteria	p__Firmicutes	c__Clostridia	o__Clostridiales	f__[Mogibacteriaceae]		1.84441e-05	0	0	0	0
538439	k__Bacteria	p__Firmicutes	c__Clostridia	o__Clostridiales			0	0	0	1.13187e-05	1.70193e-05
538805	k__Bacteria	p__Firmicutes	c__Clostridia	o__Clostridiales	f__Ruminococcaceae		0	5.7325e-06	0	0	0
539202	k__Bacteria	p__Firmicutes	c__Clostridia	o__Clostridiales	f__Ruminococcaceae		9.83683e-05	4.01275e-05	7.68554e-05	1.13187e-05	2.26925e-05
539472	k__Bacteria	p__Firmicutes	c__Clostridia	o__Clostridiales	f__Veillonellaceae	g__Succiniclasticum	6.14802e-06	4.586e-05	6.98685e-06	0	0.000204232
539506	k__Bacteria	p__Firmicutes	c__Clostridia	o__Clostridiales	f__Ruminococcaceae		0	0	0	0	1.13462e-05
539688	k__Bacteria	p__Firmicutes	c__Clostridia	o__Clostridiales			1.84441e-05	0	0	0	3.97118e-05
539939	k__Bacteria	p__Firmicutes	c__Clostridia	o__Clostridiales	f__Ruminococcaceae	g__Papillibactercinnamivorans	1.84441e-05	4.586e-05	3.49343e-05	2.26375e-05	6.24043e-05
540770	k__Bacteria	p__Firmicutes	c__Clostridia	o__Clostridiales			0	0	6.98685e-06	0	0
541334	k__Bacteria	p__Firmicutes	c__Clostridia	o__Clostridiales			0.00012296	9.74525e-05	9.08291e-05	0.000826269	0.000397118
541354	k__Bacteria	p__Firmicutes	c__Clostridia	o__Clostridiales			6.14802e-05	8.59875e-05	0.00013275	0.000147144	0.000153174
542251	k__Bacteria	p__Firmicutes	c__Clostridia	o__Clostridiales			0.000110664	0	2.09606e-05	0	5.67312e-06
542637	k__Bacteria	p__Firmicutes	c__Bacilli	o__Bacillales	f__Planococcaceae		0	0	0	2.26375e-05	1.70193e-05
542714	k__Bacteria	p__Firmicutes	c__Bacilli	o__Bacillales	f__Planococcaceae	g__Lysinibacillus	6.14802e-06	0	0	0	0
543168	k__Bacteria	p__Firmicutes	c__Clostridia	o__Clostridiales	f__Ruminococcaceae		0.000141404	0.000154777	0.000139737	0.000113187	0.000249617
543291	k__Bacteria	p__Firmicutes	c__Clostridia	o__Clostridiales	f__Ruminococcaceae		0.00830597	0.00748664	0.00577813	0.00681389	0.00617235
543509	k__Bacteria	p__Firmicutes	c__Clostridia	o__Clostridiales			4.30361e-05	4.01275e-05	0.000104803	0.000124506	4.53849e-05
544177	k__Bacteria	p__Proteobacteria	c__Gammaproteobacteria	o__Pseudomonadales	f__Pseudomonadaceae		0.000399621	0.000332485	0.00144628	0.0005433	0.000357406
544243	k__Bacteria	p__Firmicutes	c__Clostridia	o__Clostridiales	f__[Mogibacteriaceae]		0	0.000103185	0.000153711	0.000101869	0.000147501
544334	k__Bacteria	p__Firmicutes	c__Bacilli	o__Bacillales			0	0	6.98685e-06	0	5.67312e-06
544678	k__Bacteria	p__Firmicutes	c__Clostridia	o__Clostridiales	f__Lachnospiraceae		0	6.30575e-05	4.19211e-05	0.000203737	0.000283656
545126	k__Bacteria	p__Firmicutes	c__Bacilli	o__Bacillales	f__Alicyclobacillaceae	g__Alicyclobacillus	6.14802e-06	0	0	0	0
545286	k__Bacteria	p__Firmicutes	c__Clostridia	o__Thermoanaerobacterales			0.000116812	2.293e-05	6.98685e-06	0	5.67312e-06
545322	k__Bacteria	p__Firmicutes	c__Clostridia	o__Clostridiales	f__Veillonellaceae		1.2296e-05	4.586e-05	6.98685e-05	1.13187e-05	0.00034606
547714	k__Bacteria	p__Firmicutes	c__Clostridia	o__Clostridiales	f__Peptostreptococcaceae		0.00012296	4.586e-05	5.58948e-05	6.79125e-05	0.000419811
547872	k__Bacteria	p__Firmicutes	c__Clostridia	o__Clostridiales	f__Clostridiaceae	g__Oxobacter	0.000387325	0.000951595	0.000537988	0.000701762	0.000737505
547906	k__Bacteria	p__Firmicutes	c__Clostridia	o__Clostridiales			0.000221329	0.000647772	0.000419211	0.000645169	0.000391445
548654	k__Bacteria	p__Firmicutes	c__Clostridia	o__Clostridiales	f__Ruminococcaceae		3.07401e-05	2.293e-05	6.98685e-06	1.13187e-05	1.13462e-05
548796	k__Bacteria	p__Firmicutes	c__Clostridia	o__Clostridiales	f__Ruminococcaceae		0.000405769	0.00109491	0.000607856	0.000384837	0.000879333
549310	k__Bacteria	p__Firmicutes	c__Clostridia	o__Clostridiales	f__Ruminococcaceae		6.14802e-06	0	6.98685e-06	0	0
549793	k__Bacteria	p__Firmicutes	c__Clostridia	o__Clostridiales			0.000399621	0.000601912	0.000475106	0.000498025	0.000448176
549950	k__Bacteria	p__Firmicutes	c__Clostridia	o__Clostridiales	f__Ruminococcaceae	g__Oscillospira	0.000344289	0.000401275	0.000656764	0.00116583	0.000141828
550037	k__Bacteria	p__Firmicutes	c__Clostridia	o__Clostridiales	f__Ruminococcaceae	g__Ruminococcus	1.2296e-05	0	6.98685e-06	0	1.70193e-05
551562	k__Bacteria	p__Firmicutes	c__Clostridia	o__Clostridiales	f__Ruminococcaceae		2.45921e-05	0	0	2.26375e-05	2.83656e-05
551897	k__Bacteria	p__Firmicutes	c__Clostridia	o__Clostridiales	f__Veillonellaceae	g__Succiniclasticum	6.14802e-06	2.293e-05	2.79474e-05	0	0.000102116
552852	k__Bacteria	p__Firmicutes	c__Clostridia	o__Clostridiales	f__Ruminococcaceae		0.000252069	0.00052739	0.000517027	0.000294287	0.000363079
552988	k__Bacteria	p__Firmicutes	c__Clostridia	o__Clostridiales			8.60723e-05	4.01275e-05	0.000160698	7.92312e-05	0.000147501
553253	k__Bacteria	p__Firmicutes	c__Clostridia	o__Clostridiales	f__Clostridiaceae	g__Clostridium	0	0.000103185	5.58948e-05	6.79125e-05	8.50967e-05
553489	k__Bacteria	p__Firmicutes	c__Clostridia	o__Clostridiales	f__Eubacteriaceae	g__Anaerofustis	0	6.879e-05	6.98685e-06	0	1.70193e-05
553697	k__Bacteria	p__Firmicutes	c__Bacilli	o__Bacillales	f__Paenibacillaceae	g__Paenibacillus	6.14802e-06	0	0	0	0
554560	k__Bacteria	p__Firmicutes	c__Clostridia	o__Clostridiales	f__Ruminococcaceae		4.91842e-05	4.01275e-05	7.68554e-05	0	4.53849e-05
555101	k__Bacteria	p__Firmicutes	c__Clostridia	o__Clostridiales	f__Ruminococcaceae		0	0	6.98685e-06	1.13187e-05	0
555445	k__Bacteria	p__Firmicutes	c__Clostridia	o__Clostridiales	f__Lachnospiraceae	g__Clostridiumfimetarium	0.000393473	0.00016051	0.000125763	9.055e-05	0.000141828
555547	k__Bacteria	p__Firmicutes	c__Clostridia	o__Clostridiales	f__Christensenellaceae		8.60723e-05	4.01275e-05	0.00013275	3.39562e-05	0.000136155
555917	k__Bacteria	p__Proteobacteria	c__Deltaproteobacteria	o__Desulfovibrionales	f__Desulfovibrionaceae		0.00624024	0.00441402	0.00438076	0.00784389	0.00773813
556073	k__Bacteria	p__Firmicutes	c__Clostridia	o__Clostridiales	f__[Mogibacteriaceae]	g__Mogibacterium	0	2.86625e-05	8.38422e-05	6.79125e-05	5.1058e-05
556553	k__Bacteria	p__Firmicutes	c__Clostridia	o__Clostridiales	f__Clostridiaceae		4.30361e-05	0.000149045	0.00011179	4.5275e-05	0.000141828
557051	k__Bacteria	p__Firmicutes	c__Clostridia	o__Clostridiales	f__Ruminococcaceae		0.000430361	0.00128981	0.00251527	0.00528585	0.00450445
557130	k__Bacteria	p__Bacteroidetes	c__Bacteroidia	o__Bacteroidales			0	9.172e-05	0.000572922	9.055e-05	3.97118e-05
557275	k__Bacteria	p__Bacteroidetes	c__Bacteroidia	o__Bacteroidales	f__Bacteroidaceae		0.00065169	0.000951595	0.00104803	0.00164122	0.000567312
557810	k__Bacteria	p__Actinobacteria	c__Actinobacteria	o__Actinomycetales	f__Micrococcaceae	g__Arthrobacter	1.2296e-05	0	0	0	0
558420	k__Bacteria	p__Firmicutes	c__Clostridia	o__Clostridiales	f__Clostridiaceae	g__Clostridium	0.000829983	0.00105478	0.000824448	0.000645169	0.000748851
558444	k__Bacteria	p__Firmicutes	c__Clostridia	o__Clostridiales	f__Ruminococcaceae		0.00161078	0.00369173	0.00123667	0.00141484	0.00188915
559213	k__Bacteria	p__Firmicutes	c__Bacilli	o__Bacillales	f__Bacillaceae	g__Bacillus	1.2296e-05	0	2.09606e-05	0	5.67312e-06
559848	k__Bacteria	p__Firmicutes	c__Clostridia	o__Clostridiales	f__Ruminococcaceae	g__Ruminococcus	0.000129108	9.74525e-05	9.78159e-05	0.000282969	0.000119135
560491	k__Bacteria	p__Firmicutes	c__Clostridia	o__Clostridiales	f__Christensenellaceae		3.07401e-05	5.7325e-05	0.000160698	0.000147144	5.67312e-05
560669	k__Bacteria	p__Firmicutes	c__Clostridia	o__Clostridiales	f__Gracilibacteraceae	g__Gracilibacter	0.000375029	0.000217835	0.00013275	0.000203737	0.000107789
561027	k__Bacteria	p__Firmicutes	c__Clostridia	o__Clostridiales	f__Lachnospiraceae		6.76282e-05	0.000699365	8.38422e-05	0.000124506	0.000119135
561133	k__Bacteria	p__Firmicutes	c__Clostridia	o__Clostridiales	f__Ruminococcaceae		0.000116812	0.000126115	4.8908e-05	7.92312e-05	0.000119135
561202	k__Bacteria	p__Firmicutes	c__Clostridia	o__Clostridiales	f__Peptococcaceae	g__Peptococcus	0.000344289	0.000452867	0.000677725	0.00027165	0.000652408
561312	k__Bacteria	p__Firmicutes	c__Clostridia	o__Clostridiales			7.37762e-05	0.000171975	6.28817e-05	2.26375e-05	0.00027231
561398	k__Bacteria	p__Firmicutes	c__Bacilli	o__Bacillales	f__Bacillaceae	g__Bacillus	6.14802e-05	4.01275e-05	6.98685e-05	4.5275e-05	8.50967e-05
561585	k__Bacteria	p__Firmicutes	c__Clostridia	o__Clostridiales			0.000209033	0.00011465	0.000139737	0.000124506	0.000147501
561916	k__Bacteria	p__Firmicutes	c__Clostridia	o__Clostridiales			0.00121116	0.00203504	0.00288557	0.00127902	0.00194588
562376	k__Bacteria	p__Firmicutes	c__Clostridia	o__Clostridiales			0.000264365	0.000240765	0.000167684	0.000169781	0.000243944
562379	k__Bacteria	p__Verrucomicrobia	c__Verrucomicrobiae	o__Verrucomicrobiales	f__Verrucomicrobiaceae	g__Akkermansia	1.2296e-05	7.45225e-05	0.000118776	9.055e-05	0.000187213
562417	k__Bacteria	p__Firmicutes	c__Clostridia	o__Clostridiales			1.84441e-05	5.7325e-06	3.49343e-05	1.13187e-05	2.83656e-05
562511	k__Bacteria	p__Firmicutes	c__Clostridia	o__Clostridiales			0.000135256	0.00041274	0.000524014	0.00045275	0.000260963
562720	k__Bacteria	p__Firmicutes	c__Bacilli	o__Bacillales	f__Bacillaceae	g__Bacillus	4.30361e-05	1.71975e-05	5.58948e-05	1.13187e-05	6.80774e-05
562797	k__Bacteria	p__Firmicutes	c__Clostridia	o__Clostridiales	f__Ruminococcaceae		1.2296e-05	1.71975e-05	1.39737e-05	2.26375e-05	0
562900	k__Bacteria	p__Firmicutes	c__Clostridia	o__Clostridiales			4.30361e-05	0.000120382	0.000153711	5.65937e-05	0.000153174
563635	k__Bacteria	p__Firmicutes	c__Clostridia	o__Clostridiales	f__Veillonellaceae	g__Succiniclasticum	0	5.7325e-06	0	0	1.13462e-05
563764	k__Bacteria	p__Firmicutes	c__Bacilli	o__Bacillales			6.14802e-06	0	0	0	0
564026	k__Bacteria	p__Firmicutes	c__Clostridia	o__Clostridiales	f__Ruminococcaceae	g__Ruminococcus	0	5.7325e-06	1.39737e-05	0	5.67312e-06
564081	k__Bacteria	p__Firmicutes	c__Bacilli	o__Bacillales	f__Bacillaceae	g__Virgibacillushalodenitrificans	6.76282e-05	4.01275e-05	9.78159e-05	3.39562e-05	0.000198559
564400	k__Bacteria	p__Firmicutes	c__Clostridia	o__Clostridiales	f__Lachnospiraceae	g__[Ruminococcus]	0.000264365	0.00016051	0.000223579	0.000135825	0.000277983
564617	k__Bacteria	p__Firmicutes	c__Clostridia	o__Clostridiales	f__[Mogibacteriaceae]		3.68881e-05	0.00016051	0.000272487	0.000237694	0.000215578
564771	k__Bacteria	p__Firmicutes	c__Clostridia	o__Clostridiales	f__Lachnospiraceae		0.000436509	0.000544587	0.000335369	0.000215056	0.000538946
564941	k__Bacteria	p__Firmicutes	c__Clostridia	o__Clostridiales	f__Ruminococcaceae		0.00012296	5.7325e-05	5.58948e-05	0.000101869	6.80774e-05
565292	k__Bacteria	p__Firmicutes	c__Clostridia	o__Clostridiales	f__Lachnospiraceae		5.53322e-05	0.000217835	0.00013275	0.000215056	0.000187213
565452	k__Bacteria	p__Firmicutes	c__Clostridia	o__Clostridiales	f__[Mogibacteriaceae]		0	1.71975e-05	1.39737e-05	1.13187e-05	3.40387e-05
565730	k__Archaea	p__Euryarchaeota	c__Methanomicrobia	o__Methanomicrobiales	f__Methanocorpusculaceae		0.000750058	0	6.98685e-06	0	0
566022	k__Bacteria	p__Firmicutes	c__Clostridia	o__Clostridiales			0.000245921	0.000194905	0.000146724	0.000113187	0.00016452
566434	k__Bacteria	p__Firmicutes	c__Clostridia	o__Clostridiales			0.000209033	0.000154777	0.000328382	0.0003622	0.00025529
567595	k__Bacteria	p__Firmicutes	c__Clostridia	o__Clostridiales			0.00105746	0.000814015	0.000684711	0.00117715	0.00087366
567974	k__Bacteria	p__Firmicutes	c__Clostridia	o__Clostridiales	f__Ruminococcaceae	g__Oscillospira	0	5.7325e-06	6.98685e-06	0	0
568719	k__Bacteria	p__Actinobacteria	c__Coriobacteriia	o__Coriobacteriales	f__Coriobacteriaceae		6.14802e-06	0.000217835	0.000160698	0.000316925	0.00018154
569017	k__Bacteria	p__Firmicutes	c__Clostridia	o__Clostridiales	f__Ruminococcaceae		0.0074637	0.00730894	0.00710563	0.00613476	0.00650706
569210	k__Bacteria	p__Firmicutes	c__Clostridia	o__Clostridiales	f__Lachnospiraceae		0.000737762	0.00057325	0.000761567	0.0007244	0.000476542
569522	k__Bacteria	p__Firmicutes	c__Clostridia	o__Clostridiales			0.000491842	0.000355415	0.000139737	0.000407475	0.000368752
570052	k__Bacteria	p__Firmicutes	c__Clostridia	o__Clostridiales	f__Christensenellaceae		0	2.293e-05	8.38422e-05	1.13187e-05	7.94236e-05
570341	k__Bacteria	p__Firmicutes	c__Clostridia	o__Clostridiales			0.000270513	0.00018344	0.000146724	0.000135825	0.000351733
570367	k__Bacteria	p__Firmicutes	c__Clostridia	o__Clostridiales	f__Lachnospiraceae		0.000209033	0.00025223	0.000174671	0.000328244	0.000232598
570471	k__Bacteria	p__Firmicutes	c__Clostridia	o__Clostridiales	f__[Mogibacteriaceae]		0	5.7325e-06	0	0	5.67312e-06
571004	k__Bacteria	p__Firmicutes	c__Bacilli	o__Bacillales	f__Planococcaceae		1.84441e-05	0	0	1.13187e-05	0
571165	k__Bacteria	p__Firmicutes	c__Clostridia	o__Clostridiales	f__Ruminococcaceae		2.45921e-05	2.293e-05	4.19211e-05	2.26375e-05	6.80774e-05
571277	k__Bacteria	p__Firmicutes	c__Clostridia	o__Clostridiales			0	0	1.39737e-05	0	1.13462e-05
571497	k__Bacteria	p__Firmicutes	c__Bacilli	o__Bacillales	f__Planococcaceae	g__Lysinibacillusboronitolerans	1.2296e-05	0	0	0	0
571731	k__Bacteria	p__Firmicutes	c__Clostridia	o__Clostridiales	f__Gracilibacteraceae	g__Gracilibacter	0.00113738	0.000269427	0.000160698	0.000203737	0.000312021
572263	k__Bacteria	p__Firmicutes	c__Clostridia	o__Clostridiales	f__Ruminococcaceae	g__Ruminococcus	2.45921e-05	0	1.39737e-05	0	1.13462e-05
572351	k__Bacteria	p__Firmicutes	c__Bacilli	o__Bacillales	f__Paenibacillaceae	g__Paenibacillus	0.000147552	5.7325e-06	0	0	0
573068	k__Bacteria	p__Firmicutes	c__Clostridia	o__Clostridiales	f__Ruminococcaceae		0.000288957	0.000143312	0.000202619	0.00027165	0.00018154
573110	k__Bacteria	p__Firmicutes	c__Clostridia	o__Clostridiales	f__Lachnospiraceae		0.000959091	0.000934397	0.000901304	0.0007244	0.000720486
573293	k__Bacteria	p__Firmicutes	c__Clostridia	o__Clostridiales			0.000731614	0.000728027	0.000447158	0.000509344	0.000493561
573407	k__Bacteria	p__Firmicutes	c__Clostridia	o__Clostridiales			0.000282809	0.00016051	9.78159e-05	6.79125e-05	6.24043e-05
573551	k__Bacteria	p__Firmicutes	c__Clostridia	o__Clostridiales			0	5.7325e-06	2.79474e-05	2.26375e-05	5.67312e-06
573757	k__Bacteria	p__Actinobacteria	c__Actinobacteria	o__Actinomycetales	f__Micrococcaceae		6.14802e-06	0	0	0	0
573792	k__Bacteria	p__Firmicutes	c__Clostridia	o__Clostridiales	f__[Mogibacteriaceae]		0.000104516	0.000235032	0.000314408	9.055e-05	0.000516253
573969	k__Bacteria	p__Firmicutes	c__Clostridia	o__Clostridiales	f__Lachnospiraceae		6.14802e-06	5.7325e-06	0	1.13187e-05	1.13462e-05
574421	k__Bacteria	p__Firmicutes	c__Clostridia	o__Clostridiales	f__Ruminococcaceae	g__Ruminococcus	4.91842e-05	2.293e-05	7.68554e-05	5.65937e-05	3.97118e-05
574493	k__Bacteria	p__Firmicutes	c__Bacilli	o__Bacillales	f__Bacillaceae	g__Bacillusforaminis	1.84441e-05	5.7325e-06	4.19211e-05	0	2.83656e-05
574551	k__Bacteria	p__Firmicutes	c__Clostridia	o__Clostridiales			0.000375029	0.00038981	0.000314408	0.000430112	0.000317694
574989	k__Bacteria	p__Firmicutes	c__Bacilli	o__Bacillales	f__Bacillaceae	g__Bacillushorikoshii	1.2296e-05	0	0	0	0
575261	k__Bacteria	p__Firmicutes	c__Clostridia	o__Clostridiales	f__Lachnospiraceae		0.000381177	0.000212102	8.38422e-05	0.000282969	0.000238271
575553	k__Bacteria	p__Firmicutes	c__Clostridia	o__Clostridiales	f__Ruminococcaceae		0	1.1465e-05	2.09606e-05	0	0
575559	k__Bacteria	p__Firmicutes	c__Clostridia	o__Clostridiales	f__Ruminococcaceae		0	1.1465e-05	0.000125763	7.92312e-05	6.24043e-05
575645	k__Bacteria	p__Firmicutes	c__Clostridia	o__Clostridiales	f__[Mogibacteriaceae]	g__Mogibacterium	0	5.7325e-06	0	0	0
576400	k__Bacteria	p__Firmicutes	c__Clostridia	o__Clostridiales			2.45921e-05	5.7325e-06	0	2.26375e-05	0
576458	k__Bacteria	p__Firmicutes	c__Clostridia	o__Clostridiales	f__Clostridiaceae		0	5.7325e-06	1.39737e-05	0	2.83656e-05
576712	k__Bacteria	p__Firmicutes	c__Clostridia	o__Clostridiales	f__Ruminococcaceae		9.22203e-05	5.7325e-05	5.58948e-05	4.5275e-05	6.24043e-05
576713	k__Bacteria	p__Firmicutes	c__Clostridia	o__Clostridiales	f__Ruminococcaceae		0.000233625	0.000154777	0.000202619	0.000260331	0.00025529
576833	k__Bacteria	p__Firmicutes	c__Clostridia	o__Clostridiales	f__Lachnospiraceae	g__Coprococcus	6.14802e-06	0	0	0	0
576919	k__Bacteria	p__Firmicutes	c__Clostridia	o__Clostridiales	f__Ruminococcaceae	g__Ruminococcus	9.22203e-05	0.000108917	0.000118776	0.000124506	0.000192886
577206	k__Bacteria	p__Firmicutes	c__Clostridia	o__Clostridiales	f__Lachnospiraceae		5.53322e-05	2.86625e-05	2.79474e-05	3.39562e-05	5.67312e-06
577266	k__Bacteria	p__Proteobacteria	c__Gammaproteobacteria	o__Pseudomonadales	f__Pseudomonadaceae		0.000282809	8.59875e-05	0.000328382	0.000158462	7.94236e-05
577316	k__Bacteria	p__Firmicutes	c__Clostridia	o__Clostridiales			0	1.1465e-05	6.98685e-06	0	0
578147	k__Bacteria	p__Firmicutes	c__Clostridia	o__Clostridiales	f__Ruminococcaceae		1.2296e-05	2.293e-05	6.98685e-06	1.13187e-05	2.83656e-05
578457	k__Bacteria	p__Firmicutes	c__Clostridia	o__Clostridiales	f__Lachnospiraceae		0	2.293e-05	1.39737e-05	1.13187e-05	1.70193e-05
578588	k__Bacteria	p__Firmicutes	c__Clostridia	o__Clostridiales	f__Clostridiaceae		3.68881e-05	0.000131847	6.98685e-05	3.39562e-05	0.000277983
578649	k__Bacteria	p__Firmicutes	c__Clostridia	o__Clostridiales	f__Lachnospiraceae		0.00367652	0.00281466	0.00192138	0.0038031	0.00295569
578661	k__Bacteria	p__Bacteroidetes	c__Bacteroidia	o__Bacteroidales			0	0	0	0	5.1058e-05
578740	k__Bacteria	p__Firmicutes	c__Clostridia	o__Clostridiales	f__Ruminococcaceae		0.000282809	0.000326752	0.000335369	5.65937e-05	4.53849e-05
578754	k__Bacteria	p__Firmicutes	c__Clostridia	o__Clostridiales			0.000104516	0.000235032	0.000237553	0.000192419	0.000277983
578908	k__Bacteria	p__Firmicutes	c__Clostridia	o__Clostridiales	f__Clostridiaceae	g__Clostridium	3.07401e-05	0.000263695	0.000314408	0.000135825	0.00016452
579128	k__Bacteria	p__Firmicutes	c__Bacilli	o__Bacillales	f__Planococcaceae	g__Solibacillus	6.14802e-06	0	0	0	0
579278	k__Bacteria	p__Firmicutes	c__Clostridia	o__Clostridiales	f__Ruminococcaceae		6.14802e-06	0	0	1.13187e-05	0
579326	k__Bacteria	p__Firmicutes	c__Clostridia	o__Clostridiales	f__Veillonellaceae		0	9.172e-05	9.08291e-05	4.5275e-05	0.000380099
579431	k__Bacteria	p__Firmicutes	c__Clostridia	o__Clostridiales	f__Lachnospiraceae		3.07401e-05	5.7325e-06	0	0	1.70193e-05
579452	k__Bacteria	p__Firmicutes	c__Clostridia	o__Clostridiales	f__Lachnospiraceae	g__[Ruminococcus]	0.0014079	0.00121529	0.00147423	0.000882862	0.00136155
579462	k__Bacteria	p__Firmicutes	c__Clostridia	o__Clostridiales	f__Ruminococcaceae		6.14802e-06	5.7325e-06	0	0	0
579750	k__Bacteria	p__Firmicutes	c__Clostridia	o__Clostridiales			0.0029449	0.00190319	0.00180261	0.00254672	0.00196857
579866	k__Bacteria	p__Firmicutes	c__Clostridia	o__Clostridiales			1.2296e-05	3.4395e-05	2.79474e-05	3.39562e-05	1.13462e-05
579952	k__Bacteria	p__Firmicutes	c__Clostridia	o__Clostridiales	f__Veillonellaceae		0.000350437	0.00124968	0.000908291	0.000701762	0.00170193
580044	k__Bacteria	p__Firmicutes	c__Clostridia	o__Clostridiales	f__Lachnospiraceae		0.00222558	0.00255096	0.0013834	0.00212792	0.00210473
580305	k__Bacteria	p__Firmicutes	c__Clostridia	o__Clostridiales	f__Ruminococcaceae		1.84441e-05	0	4.19211e-05	3.39562e-05	1.13462e-05
580342	k__Bacteria	p__Firmicutes	c__Bacilli	o__Bacillales	f__Planococcaceae	g__Lysinibacillusboronitolerans	6.14802e-06	0	0	0	0
580421	k__Bacteria	p__Firmicutes	c__Clostridia	o__Clostridiales	f__Veillonellaceae		0.000670134	0.000515925	0.000517027	0.000282969	0.000442503
580703	k__Bacteria	p__Firmicutes	c__Bacilli	o__Bacillales	f__Bacillaceae	g__Bacillus	1.84441e-05	0	1.39737e-05	1.13187e-05	2.83656e-05
581109	k__Bacteria	p__Firmicutes	c__Clostridia	o__Clostridiales			1.84441e-05	0.000326752	0.000167684	6.79125e-05	0.000260963
581463	k__Bacteria	p__Firmicutes	c__Clostridia	o__Clostridiales	f__Clostridiaceae	g__Clostridium	0.000165997	0.000108917	4.19211e-05	0.000124506	6.24043e-05
581549	k__Bacteria	p__Firmicutes	c__Clostridia	o__Clostridiales	f__Lachnospiraceae		6.76282e-05	0.000235032	0.000468119	0.000158462	0.000113462
582089	k__Bacteria	p__Firmicutes	c__Clostridia	o__Clostridiales	f__Ruminococcaceae		6.14802e-06	2.293e-05	0	0	0
582101	k__Bacteria	p__Firmicutes	c__Clostridia	o__Clostridiales	f__Ruminococcaceae		0	4.586e-05	5.58948e-05	1.13187e-05	2.26925e-05
582103	k__Bacteria	p__Bacteroidetes	c__Bacteroidia	o__Bacteroidales	f__Rikenellaceae		0.000141404	8.59875e-05	0.000146724	0.000373519	8.50967e-05
582272	k__Bacteria	p__Firmicutes	c__Clostridia	o__Clostridiales			6.14802e-06	0.000108917	0.000258513	6.79125e-05	0.000102116
582846	k__Bacteria	p__Firmicutes	c__Clostridia	o__Clostridiales	f__[Mogibacteriaceae]	g__Anaerovorax	0.000221329	0.000699365	0.000649777	0.000565937	0.00103818
582955	k__Bacteria	p__Firmicutes	c__Clostridia	o__Clostridiales			0.000356585	0.000613377	0.000202619	0.000282969	0.000533273
583069	k__Bacteria	p__Firmicutes	c__Clostridia	o__Clostridiales	f__Christensenellaceae		0.000227477	0.00101465	0.000985146	0.000396156	0.00108356
583089	k__Bacteria	p__Firmicutes	c__Clostridia	o__Clostridiales	f__Lachnospiraceae	g__Blautia	0.000141404	0.000171975	0.000335369	0.000203737	0.000187213
583116	k__Bacteria	p__Firmicutes	c__Clostridia	o__Clostridiales	f__Ruminococcaceae		0.000129108	0.000240765	0.000230566	0.000396156	0.000277983
583266	k__Bacteria	p__Firmicutes	c__Clostridia	o__Clostridiales	f__Lachnospiraceae		0.000252069	0.00038981	0.000279474	0.00045275	0.000431157
584137	k__Bacteria	p__Firmicutes	c__Clostridia	o__Clostridiales	f__Lachnospiraceae		0.000295105	0.000177707	0.000181658	0.000147144	0.000249617
584524	k__Bacteria	p__Firmicutes	c__Clostridia	o__Clostridiales	f__Ruminococcaceae		5.53322e-05	6.879e-05	7.68554e-05	3.39562e-05	0.000102116
584765	k__Bacteria	p__Firmicutes	c__Clostridia	o__Clostridiales			0.000159849	9.172e-05	9.78159e-05	0.000147144	0.000175867
585178	k__Bacteria	p__Firmicutes	c__Clostridia	o__Clostridiales	f__Lachnospiraceae	g__Shuttleworthia	0.00144478	0.00113503	0.000908291	0.000826269	0.00106655
585277	k__Bacteria	p__Firmicutes	c__Clostridia	o__Clostridiales	f__Gracilibacteraceae		0.000940647	0.000705097	0.000607856	0.000656487	0.000697793
585881	k__Bacteria	p__Firmicutes	c__Clostridia	o__Clostridiales	f__Lachnospiraceae	g__Coprococcus	0.000331993	0.000126115	0.000202619	0.000158462	0.000391445
586290	k__Bacteria	p__Firmicutes	c__Clostridia	o__Clostridiales	f__Lachnospiraceae		0.000368881	0.000292357	0.000230566	0.000192419	0.000306348
586562	k__Bacteria	p__Firmicutes	c__Clostridia	o__Clostridiales	f__Ruminococcaceae		0.000104516	0.000103185	6.98685e-05	0.000124506	7.37505e-05
586802	k__Bacteria	p__Actinobacteria	c__Actinobacteria	o__Actinomycetales	f__Micrococcaceae	g__Microbisporarosea	6.14802e-06	0	0	0	0
586920	k__Bacteria	p__Firmicutes	c__Clostridia	o__Clostridiales	f__Lachnospiraceae		0.00071317	0.000877072	0.000558948	0.000735719	0.000811255
587962	k__Bacteria	p__Firmicutes	c__Clostridia	o__Clostridiales			0	5.15925e-05	6.98685e-06	2.26375e-05	2.83656e-05
588038	k__Bacteria	p__Firmicutes	c__Clostridia	o__Clostridiales			0.000577914	0.000378345	0.000307421	0.000305606	0.000368752
588045	k__Bacteria	p__Firmicutes	c__Clostridia	o__Clostridiales	f__Ruminococcaceae		1.84441e-05	1.71975e-05	1.39737e-05	2.26375e-05	2.26925e-05
588414	k__Bacteria	p__Firmicutes	c__Clostridia	o__Clostridiales	f__Lachnospiraceae	g__Coprococcus	0	0.000149045	0	0	0.00018154
589475	k__Bacteria	p__Firmicutes	c__Clostridia	o__Clostridiales	f__Lachnospiraceae	g__Coprococcus	1.2296e-05	1.1465e-05	0	0	1.70193e-05
589658	k__Bacteria	p__Firmicutes	c__Clostridia	o__Clostridiales			0.00201655	0.00142739	0.000936238	0.000894181	0.000533273
590015	k__Bacteria	p__Firmicutes	c__Clostridia	o__Clostridiales			6.76282e-05	0.000200637	0.000104803	6.79125e-05	0.000204232
590085	k__Bacteria	p__Firmicutes	c__Clostridia	o__Clostridiales			0	0	0	1.13187e-05	5.67312e-06
590137	k__Bacteria	p__Firmicutes	c__Clostridia	o__Clostridiales	f__Gracilibacteraceae		0.000418065	0.000217835	0.000188645	0.000226375	0.000198559
590209	k__Bacteria	p__Firmicutes	c__Clostridia	o__Clostridiales			0.00065169	0.000384077	0.000468119	0.000328244	0.000675101
590513	k__Bacteria	p__Firmicutes	c__Clostridia	o__Clostridiales	f__Ruminococcaceae		0.000331993	0.000223567	0.000118776	0.000192419	0.000238271
590547	k__Bacteria	p__Firmicutes	c__Clostridia	o__Clostridiales	f__Ruminococcaceae		1.2296e-05	0.000126115	0.00024454	0.000237694	0.000221251
590980	k__Bacteria	p__Firmicutes	c__Clostridia	o__Clostridiales			0.000196737	0.000355415	0.000475106	0.00112056	0.000238271
591265	k__Bacteria	p__Firmicutes	c__Clostridia	o__Clostridiales			6.14802e-06	5.7325e-05	0.000181658	5.65937e-05	9.07698e-05
591548	k__Bacteria	p__Firmicutes	c__Clostridia	o__Clostridiales	f__Ruminococcaceae		6.76282e-05	5.7325e-05	0.00037729	0.000396156	0.000277983
591671	k__Bacteria	p__Firmicutes	c__Clostridia	o__Clostridiales			0	0	0	0	5.67312e-06
592139	k__Bacteria	p__Firmicutes	c__Clostridia	o__Clostridiales	f__Ruminococcaceae		5.53322e-05	2.293e-05	2.09606e-05	2.26375e-05	5.67312e-06
592365	k__Bacteria	p__Firmicutes	c__Clostridia	o__Clostridiales	f__Lachnospiraceae		0.00118042	0.000699365	0.000440172	0.000611212	0.000641062
592649	k__Bacteria	p__Firmicutes	c__Clostridia	o__Clostridiales			7.37762e-05	0.000292357	0.00024454	9.055e-05	0.000414137
592857	k__Bacteria	p__Firmicutes	c__Clostridia	o__Clostridiales	f__Ruminococcaceae		2.45921e-05	0.000521657	0.00099912	0.00177704	0.00139559
593175	k__Bacteria	p__Proteobacteria	c__Gammaproteobacteria	o__Thiotrichales	f__Thiotrichaceae	g__Thioploca	0.000227477	0.00087134	0.000803488	0.000577256	0.000867987
593686	k__Bacteria	p__Firmicutes	c__Clostridia	o__Clostridiales	f__Lachnospiraceae	g__Coprococcus	6.14802e-06	0.000785352	0.000412224	0.000735719	0.000408464
593824	k__Bacteria	p__Firmicutes	c__Clostridia	o__Clostridiales	f__Ruminococcaceae		0.000362733	0.00029809	0.000104803	0.000203737	0.000221251
593965	k__Bacteria	p__Firmicutes	c__Clostridia	o__Clostridiales	f__Ruminococcaceae	g__Ruminococcus	6.14802e-06	2.293e-05	7.68554e-05	6.79125e-05	0.000198559
593977	k__Bacteria	p__Firmicutes	c__Clostridia	o__Clostridiales			0.00226247	0.00216688	0.00126462	0.00114319	0.00159415
594119	k__Bacteria	p__Firmicutes	c__Clostridia	o__Clostridiales	f__Ruminococcaceae		0.000694726	0.00077962	0.000663751	0.000939456	0.000737505
606419	k__Bacteria	p__Firmicutes	c__Bacilli	o__Bacillales	f__Planococcaceae	g__Solibacillus	6.14802e-06	0	0	0	0
607825	k__Bacteria	p__Firmicutes	c__Clostridia	o__Clostridiales			1.84441e-05	0.000143312	0.000286461	0.000282969	0.000334714
609295	k__Bacteria	p__Firmicutes	c__Clostridia	o__Clostridiales	f__Ruminococcaceae		0.000399621	0.000309555	0.000328382	0.00027165	0.00027231
609513	k__Bacteria	p__Firmicutes	c__Clostridia	o__Clostridiales	f__Ruminococcaceae		1.84441e-05	5.15925e-05	1.39737e-05	3.39562e-05	2.26925e-05
609589	k__Bacteria	p__Firmicutes	c__Clostridia	o__Clostridiales			2.45921e-05	1.1465e-05	0	0	1.70193e-05
610842	k__Bacteria	p__Firmicutes	c__Clostridia	o__Clostridiales			2.45921e-05	2.86625e-05	6.98685e-06	0	5.67312e-06
612308	k__Bacteria	p__Firmicutes	c__Clostridia	o__Clostridiales	f__Ruminococcaceae		0.000135256	0.000120382	2.79474e-05	9.055e-05	6.24043e-05
613697	k__Bacteria	p__Tenericutes	c__Mollicutes	o__RF39			0	0	0	0	5.67312e-06
614318	k__Bacteria	p__Firmicutes	c__Clostridia	o__Clostridiales	f__Ruminococcaceae		0.000104516	0.00036688	1.39737e-05	1.13187e-05	6.24043e-05
615455	k__Bacteria	p__Firmicutes	c__Clostridia	o__Clostridiales	f__Ruminococcaceae		0.000313549	0.000607645	0.000384277	0.000531981	0.000329041
617098	k__Bacteria	p__Firmicutes	c__Clostridia	o__Clostridiales	f__Ruminococcaceae		0.00012296	9.172e-05	0.000300435	0.000226375	0.000141828
617806	k__Bacteria	p__Firmicutes	c__Clostridia	o__Clostridiales	f__Ruminococcaceae		3.68881e-05	0.000235032	0.000104803	0.000135825	0.000158847
619756	k__Bacteria	p__Firmicutes	c__Bacilli	o__Bacillales	f__Planococcaceae	g__Solibacillus	0.000356585	0	0	0	0
620926	k__Bacteria	p__Bacteroidetes	c__Bacteroidia	o__Bacteroidales			0.000110664	0.000556052	3.49343e-05	1.13187e-05	0
622256	k__Bacteria	p__Firmicutes	c__Clostridia	o__Clostridiales	f__Ruminococcaceae	g__Ruminococcus	6.76282e-05	3.4395e-05	6.28817e-05	4.5275e-05	3.40387e-05
623204	k__Bacteria	p__Firmicutes	c__Bacilli	o__Bacillales	f__Planococcaceae	g__Lysinibacillusboronitolerans	6.14802e-06	0	0	0	0
630896	k__Bacteria	p__Firmicutes	c__Clostridia	o__Clostridiales	f__Veillonellaceae	g__Selenomonas	6.14802e-06	4.586e-05	5.58948e-05	5.65937e-05	0.000249617
632932	k__Bacteria	p__Firmicutes	c__Clostridia	o__Clostridiales			0.000104516	6.30575e-05	0.000139737	0.000113187	0.000249617
634450	k__Bacteria	p__Firmicutes	c__Clostridia	o__Clostridiales	f__Ruminococcaceae		7.37762e-05	6.30575e-05	9.78159e-05	0.000113187	5.1058e-05
635495	k__Bacteria	p__Firmicutes	c__Clostridia	o__Clostridiales	f__Ruminococcaceae		0	0	6.98685e-06	0	5.67312e-06
637934	k__Bacteria	p__Firmicutes	c__Clostridia	o__Clostridiales			6.14802e-06	0	0	0	0
641783	k__Bacteria	p__Firmicutes	c__Clostridia	o__Clostridiales	f__Ruminococcaceae		0	0	0	1.13187e-05	0
642049	k__Bacteria	p__Firmicutes	c__Bacilli	o__Bacillales	f__Planococcaceae		6.14802e-06	0	0	0	0
644244	k__Bacteria	p__Firmicutes	c__Clostridia	o__Clostridiales	f__Christensenellaceae		0	0	0	0	1.70193e-05
646321	k__Bacteria	p__Firmicutes	c__Clostridia	o__Clostridiales	f__Lachnospiraceae	g__Coprococcus	0	1.71975e-05	2.79474e-05	3.39562e-05	6.24043e-05
648559	k__Bacteria	p__Firmicutes	c__Clostridia	o__Clostridiales	f__Ruminococcaceae		8.60723e-05	0.000292357	0.000167684	0.000124506	0.000187213
649107	k__Bacteria	p__Firmicutes	c__Clostridia	o__Clostridiales			0.0021887	0.00246497	0.00141134	0.00187891	0.00201396
649475	k__Bacteria	p__Firmicutes	c__Clostridia	o__Clostridiales	f__Peptococcaceae	g__Dehalobacter_Syntrophobotulus	0.000178293	0.0002293	0.000146724	0.000124506	0.000323368
651458	k__Bacteria	p__Bacteroidetes	c__Bacteroidia	o__Bacteroidales			0.000129108	0.00027516	0.000104803	0.000147144	7.94236e-05
652272	k__Bacteria	p__Firmicutes	c__Clostridia	o__Clostridiales	f__Lachnospiraceae		5.53322e-05	0.000154777	4.19211e-05	0.0001811	0.00025529
655725	k__Bacteria	p__Firmicutes	c__Clostridia	o__Clostridiales	f__Lachnospiraceae	g__Coprococcus	0.000282809	0.00016051	0.000125763	0.000169781	0.00018154
655793	k__Bacteria	p__Firmicutes	c__Clostridia	o__Clostridiales	f__Ruminococcaceae	g__Oscillospira	0.000897611	0.000556052	0.000852396	0.00115451	0.000465195
657266	k__Bacteria	p__Firmicutes	c__Clostridia	o__Clostridiales	f__Ruminococcaceae		0.000104516	0.000166242	0.000146724	0.000113187	8.50967e-05
659047	k__Bacteria	p__Firmicutes	c__Clostridia	o__Clostridiales			3.07401e-05	2.293e-05	6.28817e-05	6.79125e-05	2.83656e-05
659831	k__Bacteria	p__Firmicutes	c__Clostridia	o__Clostridiales			0.000307401	0.000475797	0.000153711	0.000237694	0.000323368
660214	k__Bacteria	p__Firmicutes	c__Clostridia	o__Clostridiales	f__Lachnospiraceae	g__Coprococcus	0.00357815	0.00313568	0.00187248	0.00219584	0.00259261
661278	k__Bacteria	p__Firmicutes	c__Bacilli	o__Bacillales	f__Bacillaceae		9.22203e-05	1.1465e-05	5.58948e-05	2.26375e-05	7.37505e-05
662124	k__Bacteria	p__Firmicutes	c__Clostridia	o__Clostridiales	f__Ruminococcaceae		0.000258217	0.000223567	8.38422e-05	0.000124506	0.000124809
662310	k__Bacteria	p__Firmicutes	c__Bacilli	o__Bacillales	f__Planococcaceae	g__Planomicrobium	6.14802e-06	0	0	0	0
662422	k__Bacteria	p__Firmicutes	c__Clostridia	o__Clostridiales	f__Ruminococcaceae		0.000227477	5.15925e-05	7.68554e-05	0.000113187	0.000153174
662852	k__Bacteria	p__Firmicutes	c__Clostridia	o__Clostridiales			0.00198581	0.000900002	0.00259212	0.000860225	0.00123674
663718	k__Bacteria	p__Firmicutes	c__Bacilli	o__Bacillales	f__Planococcaceae	g__Lysinibacillusboronitolerans	6.14802e-06	0	0	0	0
665703	k__Bacteria	p__Firmicutes	c__Clostridia	o__Clostridiales			7.99243e-05	0.000131847	3.49343e-05	2.26375e-05	0.000136155
667184	k__Bacteria	p__Firmicutes	c__Clostridia	o__Clostridiales	f__Ruminococcaceae		0.000356585	0.000189172	0.000314408	0.000226375	0.000198559
668257	k__Bacteria	p__Firmicutes	c__Clostridia	o__Clostridiales			6.14802e-06	5.7325e-06	1.39737e-05	1.13187e-05	0
668513	k__Bacteria	p__Firmicutes	c__Clostridia	o__Clostridiales	f__Ruminococcaceae		0.00287727	0.00642613	0.00282269	0.00288628	0.00310887
671376	k__Bacteria	p__Firmicutes	c__Bacilli	o__Bacillales	f__Planococcaceae	g__Ureibacillus	0.000252069	3.4395e-05	9.78159e-05	0.000124506	0.000476542
671672	k__Bacteria	p__Firmicutes	c__Clostridia	o__Clostridiales	f__Ruminococcaceae		6.76282e-05	0.000103185	7.68554e-05	0.000124506	5.1058e-05
672440	k__Bacteria	p__Firmicutes	c__Clostridia	o__Clostridiales			0.000209033	0.000103185	0.000104803	3.39562e-05	0.000266636
672442	k__Bacteria	p__Firmicutes	c__Clostridia	o__Clostridiales	f__Ruminococcaceae	g__Ruminococcus	0.00049799	0.000567517	0.000314408	0.00110924	0.000970103
674324	k__Bacteria	p__Firmicutes	c__Clostridia	o__Clostridiales	f__Ruminococcaceae		8.60723e-05	0.000171975	3.49343e-05	3.39562e-05	0.000102116
676195	k__Bacteria	p__Firmicutes	c__Clostridia	o__Clostridiales	f__Clostridiaceae		6.14802e-06	0	0	0	0
676509	k__Bacteria	p__Actinobacteria	c__Actinobacteria	o__Actinomycetales	f__Micrococcaceae	g__Microbisporarosea	0.000418065	0	0	0	5.67312e-06
686711	k__Bacteria	p__Firmicutes	c__Clostridia	o__Clostridiales	f__Christensenellaceae		1.2296e-05	2.293e-05	0.000314408	0.000135825	0.000266636
686748	k__Bacteria	p__Firmicutes	c__Clostridia	o__Clostridiales	f__Ruminococcaceae		4.91842e-05	9.74525e-05	0.000174671	0.000113187	0.000158847
686768	k__Bacteria	p__Firmicutes	c__Clostridia	o__Clostridiales	f__Ruminococcaceae		0	5.15925e-05	7.68554e-05	3.39562e-05	8.50967e-05
687245	k__Bacteria	p__Firmicutes	c__Clostridia	o__Clostridiales	f__Veillonellaceae	g__Mitsuokella	0.000405769	0.00136433	0.00113187	0.000758356	0.00149203
687676	k__Bacteria	p__Actinobacteria	c__Actinobacteria	o__Actinomycetales	f__Micrococcaceae		0.000282809	0	0	0	0
693231	k__Bacteria	p__Firmicutes	c__Bacilli	o__Bacillales	f__Bacillaceae	g__Anaerobacillus	0	0	0	1.13187e-05	0
693893	k__Bacteria	p__Bacteroidetes	c__Bacteroidia	o__Bacteroidales			0.0038794	0.00557199	0.00391962	0.00294287	0.00274579
703321	k__Bacteria	p__Firmicutes	c__Clostridia	o__Clostridiales	f__Ruminococcaceae		0	5.7325e-06	1.39737e-05	0	5.67312e-06
704387	k__Bacteria	p__Firmicutes	c__Clostridia	o__Clostridiales	f__Peptostreptococcaceae		0.000288957	0.000470065	0.000230566	0.000249012	0.000550292
707653	k__Bacteria	p__Firmicutes	c__Clostridia	o__Clostridiales	f__Lachnospiraceae	g__Coprococcus	0.00802317	1.71975e-05	2.09606e-05	2.26375e-05	0
709056	k__Bacteria	p__Firmicutes	c__Clostridia	o__Clostridiales	f__Ruminococcaceae		0.000848427	0.000349682	0.00178863	0.00101869	0.000919045
712388	k__Bacteria	p__Firmicutes	c__Clostridia	o__Clostridiales	f__Ruminococcaceae		1.2296e-05	4.01275e-05	9.78159e-05	6.79125e-05	3.97118e-05
712797	k__Bacteria	p__Actinobacteria	c__Actinobacteria	o__Actinomycetales	f__Micrococcaceae		6.14802e-06	0	0	0	0
715152	k__Bacteria	p__Firmicutes	c__Clostridia	o__Clostridiales	f__Ruminococcaceae		0	5.7325e-05	0.000251527	5.65937e-05	2.83656e-05
720093	k__Bacteria	p__Firmicutes	c__Clostridia	o__Clostridiales	f__Ruminococcaceae		0.000448805	0.000257962	0.000258513	0.000565937	0.000578658
724271	k__Bacteria	p__Firmicutes	c__Bacilli	o__Bacillales	f__Planococcaceae	g__Lysinibacillusboronitolerans	0	0	0	1.13187e-05	5.67312e-06
730733	k__Bacteria	p__Bacteroidetes	c__Bacteroidia	o__Bacteroidales	f__Rikenellaceae		0.000178293	0.00104905	0.000971172	0.00129034	0.000754524
730939	k__Bacteria	p__Firmicutes	c__Clostridia	o__Clostridiales			4.30361e-05	7.45225e-05	4.19211e-05	2.26375e-05	0.00018154
731422	k__Bacteria	p__Firmicutes	c__Clostridia	o__Clostridiales	f__Veillonellaceae	g__Phascolarctobacterium	0	5.7325e-06	0	0	0
731499	k__Bacteria	p__Bacteroidetes	c__Bacteroidia	o__Bacteroidales			0.000959091	0.000515925	0.000300435	0.000147144	0.000226925
733028	k__Bacteria	p__Firmicutes	c__Clostridia	o__Clostridiales	f__Lachnospiraceae	g__Coprococcus	0.00192433	0.00154777	0.00115982	0.00114319	0.0014977
733799	k__Bacteria	p__Bacteroidetes	c__Bacteroidia	o__Bacteroidales			8.60723e-05	7.45225e-05	0.000125763	0.000260331	0.00016452
736044	k__Bacteria	p__Firmicutes	c__Clostridia	o__Clostridiales	f__Christensenellaceae		6.14802e-06	0	0	0	0
739826	k__Bacteria	p__Firmicutes	c__Clostridia	o__Clostridiales	f__Lachnospiraceae		0.00163537	0.00101465	0.000684711	0.000950775	0.00116299
740158	k__Bacteria	p__Firmicutes	c__Clostridia	o__Clostridiales	f__Veillonellaceae	g__Phascolarctobacterium	0	5.7325e-06	6.98685e-06	0	5.67312e-06
742248	k__Bacteria	p__Firmicutes	c__Bacilli	o__Bacillales	f__Paenibacillaceae	g__Paenibacillus	1.84441e-05	0	0	0	0
742605	k__Bacteria	p__Bacteroidetes	c__Bacteroidia	o__Bacteroidales			6.14802e-06	5.7325e-06	4.8908e-05	5.65937e-05	5.67312e-06
743693	k__Bacteria	p__Firmicutes	c__Clostridia	o__Clostridiales			0.000110664	5.15925e-05	2.09606e-05	1.13187e-05	0.000130482
743923	k__Bacteria	p__Firmicutes	c__Clostridia	o__Clostridiales			3.07401e-05	5.15925e-05	4.19211e-05	1.13187e-05	0.000198559
745960	k__Bacteria	p__Firmicutes	c__Clostridia	o__Clostridiales	f__Christensenellaceae		0	0	2.79474e-05	0	5.67312e-06
747987	k__Bacteria	p__Firmicutes	c__Clostridia	o__Clostridiales			0.000221329	0.000510192	0.000195632	0.000249012	0.000329041
749151	k__Bacteria	p__Firmicutes	c__Clostridia	o__Clostridiales	f__Ruminococcaceae		0.00055947	0.00150191	0.00124366	0.000871544	0.00188915
749770	k__Bacteria	p__Verrucomicrobia	c__Verrucomicrobiae	o__Verrucomicrobiales	f__Verrucomicrobiaceae	g__Akkermansia	0.00012296	0.000905735	0.00263404	0.001811	0.00294435
749798	k__Bacteria	p__Firmicutes	c__Clostridia	o__Clostridiales	f__Lachnospiraceae		0	0.000395542	0.000363316	0.000249012	0.000470869
752354	k__Bacteria	p__Firmicutes	c__Clostridia	o__Clostridiales	f__Lachnospiraceae	g__Coprococcus	0.000418065	0.00111784	0.000447158	0.000690444	0.000482215
753891	k__Bacteria	p__Firmicutes	c__Clostridia	o__Clostridiales	f__Lachnospiraceae		0.000288957	0.000269427	0.000258513	0.000226375	0.000260963
754911	k__Bacteria	p__Firmicutes	c__Bacilli	o__Bacillales	f__Bacillaceae	g__Bacillus	0	0	0	0	5.67312e-06
755631	k__Bacteria	p__Firmicutes	c__Clostridia	o__Clostridiales	f__Lachnospiraceae	g__Butyrivibrio	4.91842e-05	0.000217835	0.000125763	0.000282969	0.000192886
757903	k__Bacteria	p__Firmicutes	c__Clostridia	o__Clostridiales	f__Clostridiaceae	g__Clostridium	7.37762e-05	0.000349682	0.0002655	0.000260331	0.000260963
758482	k__Bacteria	p__Firmicutes	c__Clostridia	o__Clostridiales	f__Ruminococcaceae		1.84441e-05	1.71975e-05	2.09606e-05	1.13187e-05	1.13462e-05
759751	k__Bacteria	p__Firmicutes	c__Clostridia	o__Clostridiales	f__Lachnospiraceae		0.000793095	0.000584715	0.000433185	0.000486706	0.000675101
760544	k__Bacteria	p__Firmicutes	c__Clostridia	o__Clostridiales	f__Ruminococcaceae		0.00012296	0.00052739	0.000251527	4.5275e-05	0.000243944
761968	k__Bacteria	p__Firmicutes	c__Clostridia	o__Clostridiales	f__Ruminococcaceae		0.00102057	0.00179427	0.000901304	0.000894181	0.000998468
762699	k__Bacteria	p__Firmicutes	c__Clostridia	o__Clostridiales	f__Ruminococcaceae		4.30361e-05	2.86625e-05	0.000223579	0.00027165	8.50967e-05
764046	k__Bacteria	p__Firmicutes	c__Clostridia	o__Clostridiales	f__JTB215		0.000104516	7.45225e-05	7.68554e-05	5.65937e-05	0.000124809
765240	k__Bacteria	p__Firmicutes	c__Clostridia	o__Clostridiales	f__Ruminococcaceae		0.000116812	0.000154777	3.49343e-05	3.39562e-05	0.000153174
766113	k__Bacteria	p__Firmicutes	c__Clostridia	o__Clostridiales	f__Ruminococcaceae		0.00236699	0.00084841	0.0019144	0.00168649	0.000845294
766351	k__Bacteria	p__Firmicutes	c__Clostridia	o__Clostridiales	f__Clostridiaceae	g__Clostridium	0.000313549	0.00155924	0.00100611	0.000871544	0.00123674
772972	k__Bacteria	p__Firmicutes	c__Clostridia	o__Clostridiales			5.53322e-05	0.000263695	0.000202619	0.0001811	0.0005276
773823	k__Bacteria	p__Firmicutes	c__Clostridia	o__Clostridiales	f__Veillonellaceae	g__Anaerovibrio	1.2296e-05	0.000108917	2.09606e-05	7.92312e-05	0.000329041
774047	k__Bacteria	p__Firmicutes	c__Clostridia	o__Clostridiales	f__Lachnospiraceae	g__Coprococcus	0.00126649	0	6.98685e-06	0	0
774561	k__Bacteria	p__Actinobacteria	c__Actinobacteria	o__Actinomycetales	f__Micrococcaceae	g__Microbisporarosea	0.00074391	5.7325e-06	6.98685e-06	1.13187e-05	5.67312e-06
776119	k__Bacteria	p__Firmicutes	c__Clostridia	o__Clostridiales	f__[Tissierellaceae]	g__Dethiosulfatibacter	3.68881e-05	0.000108917	0.000195632	0.000215056	0.00034606
782283	k__Bacteria	p__Firmicutes	c__Bacilli	o__Bacillales	f__Bacillaceae	g__Bacillus	0	0	0	0	5.67312e-06
783291	k__Bacteria	p__Firmicutes	c__Clostridia	o__Clostridiales	f__Ruminococcaceae		0.000190589	0.00050446	0.000447158	0.000373519	3.97118e-05
784040	k__Bacteria	p__Firmicutes	c__Clostridia	o__Clostridiales			4.30361e-05	9.172e-05	2.79474e-05	3.39562e-05	3.40387e-05
784643	k__Bacteria	p__Actinobacteria	c__Actinobacteria	o__Actinomycetales	f__Micrococcaceae	g__Arthrobacternasiphocae	0.000344289	0	0	0	5.67312e-06
785522	k__Bacteria	p__Firmicutes	c__Bacilli	o__Bacillales	f__Planococcaceae	g__Paenisporosarcina	6.14802e-06	0	0	0	0
786081	k__Bacteria	p__Firmicutes	c__Clostridia	o__Clostridiales	f__Ruminococcaceae		0.000995979	0.000332485	0.000782527	0.000882862	0.00060135
786449	k__Bacteria	p__Firmicutes	c__Clostridia	o__Clostridiales	f__Lachnospiraceae		0.00100828	0.000739492	0.000600869	0.000667806	0.000953083
787663	k__Bacteria	p__Firmicutes	c__Clostridia	o__Clostridiales	f__[Mogibacteriaceae]	g__Mogibacterium	0	0.00027516	0.000279474	0.000226375	0.000312021
789561	k__Bacteria	p__Firmicutes	c__Clostridia	o__Clostridiales			7.37762e-05	9.74525e-05	0.000517027	0.000169781	0.000243944
791522	k__Bacteria	p__Firmicutes	c__Clostridia	o__Clostridiales	f__Lachnospiraceae		0.0012419	0.000859875	0.000468119	0.000792312	0.00078289
791560	k__Bacteria	p__Bacteroidetes	c__Bacteroidia	o__Bacteroidales	f__[Paraprevotellaceae]	g__CF231	0	5.7325e-06	0	0	5.67312e-06
792436	k__Bacteria	p__Firmicutes	c__Clostridia	o__Clostridiales	f__Ruminococcaceae		0.000104516	0.000103185	6.98685e-05	7.92312e-05	8.50967e-05
793109	k__Bacteria	p__Firmicutes	c__Clostridia	o__Clostridiales	f__Ruminococcaceae		0.000325845	0.000223567	0.000335369	0.000237694	0.000283656
796871	k__Bacteria	p__Firmicutes	c__Clostridia	o__Clostridiales			0.000209033	0.000361147	0.000579909	0.0001811	0.000136155
797183	k__Bacteria	p__Firmicutes	c__Clostridia	o__Clostridiales	f__Ruminococcaceae		0.000584062	0.00041274	0.000635803	0.000599894	0.000658081
798164	k__Bacteria	p__Firmicutes	c__Clostridia	o__Clostridiales			6.14802e-06	5.7325e-06	1.39737e-05	0	5.67312e-06
801554	k__Bacteria	p__Bacteroidetes	c__Bacteroidia	o__Bacteroidales			1.2296e-05	2.293e-05	1.39737e-05	1.13187e-05	5.67312e-06
801844	k__Bacteria	p__Firmicutes	c__Clostridia	o__Clostridiales			0.000227477	0.000745225	0.000663751	0.00124506	0.000408464
805066	k__Bacteria	p__Firmicutes	c__Clostridia	o__Clostridiales	f__Lachnospiraceae		0.00055947	0.000424205	0.000272487	0.000441431	0.000329041
805099	k__Bacteria	p__Firmicutes	c__Clostridia	o__Clostridiales			1.84441e-05	4.01275e-05	2.79474e-05	3.39562e-05	1.13462e-05
806497	k__Bacteria	p__Firmicutes	c__Clostridia	o__Clostridiales	f__Veillonellaceae	g__Succiniclasticum	6.14802e-06	1.1465e-05	0	0	5.67312e-06
806675	k__Bacteria	p__Firmicutes	c__Clostridia	o__Clostridiales	f__Lachnospiraceae	g__Butyrivibrio	0.000762354	0.0013586	0.00150916	0.0016299	0.0030181
806742	k__Bacteria	p__Firmicutes	c__Clostridia	o__Clostridiales	f__Ruminococcaceae		0.000202885	0.000131847	0.000125763	0.000147144	0.000153174
806775	k__Bacteria	p__Firmicutes	c__Clostridia	o__Clostridiales	f__Lachnospiraceae		6.14802e-06	5.7325e-05	4.19211e-05	7.92312e-05	0.000363079
807554	k__Bacteria	p__Firmicutes	c__AHT28				0.000104516	0	0	0	5.67312e-06
808609	k__Bacteria	p__Firmicutes	c__Clostridia	o__Clostridiales	f__Ruminococcaceae	g__Ruminococcus	6.14802e-06	1.1465e-05	6.98685e-06	0	0.000136155
809489	k__Bacteria	p__Firmicutes	c__Bacilli	o__Bacillales	f__Bacillaceae	g__Bacillusmuralis	0.000110664	5.7325e-06	1.39737e-05	2.26375e-05	3.97118e-05
809772	k__Bacteria	p__Firmicutes	c__Bacilli	o__Bacillales	f__Bacillaceae	g__Bacillus	6.14802e-05	5.7325e-06	0	0	0
810119	k__Bacteria	p__Verrucomicrobia	c__Verrucomicrobiae	o__Verrucomicrobiales	f__Verrucomicrobiaceae	g__Akkermansia	6.14802e-06	2.293e-05	6.98685e-06	0	5.67312e-06
810319	k__Bacteria	p__Bacteroidetes	c__Bacteroidia	o__Bacteroidales	f__Prevotellaceae	g__Prevotella	6.14802e-06	2.86625e-05	1.39737e-05	0	2.26925e-05
810754	k__Bacteria	p__Firmicutes	c__Clostridia	o__Clostridiales	f__[Tissierellaceae]		0.000135256	0.000441402	0.000181658	0.000305606	0.000226925
811108	k__Bacteria	p__Firmicutes	c__Clostridia	o__Clostridiales	f__Lachnospiraceae	g__Syntrophococcussucromutans	1.2296e-05	0	6.98685e-06	0	2.83656e-05
811453	k__Bacteria	p__Firmicutes	c__Clostridia	o__Clostridiales	f__Ruminococcaceae	g__Oscillospira	0.0001537	5.7325e-05	0.000139737	0.000135825	0.000107789
813614	k__Bacteria	p__Firmicutes	c__Clostridia	o__Clostridiales			5.53322e-05	0.000246497	0.000286461	0.000249012	0.000209905
815828	k__Bacteria	p__Firmicutes	c__Clostridia	o__Clostridiales			6.14802e-06	5.7325e-06	0	0	1.70193e-05
816746	k__Bacteria	p__Bacteroidetes	c__Bacteroidia	o__Bacteroidales			0	1.71975e-05	0.000314408	0.000418794	0.000482215
817241	k__Bacteria	p__Firmicutes	c__Clostridia	o__Clostridiales			0.000141404	0.000194905	0.000356329	0.000384837	0.000198559
818186	k__Bacteria	p__Firmicutes	c__Clostridia	o__Clostridiales	f__[Mogibacteriaceae]	g__Mogibacterium	0	0	6.98685e-06	0	1.13462e-05
818614	k__Bacteria	p__Bacteroidetes	c__Bacteroidia	o__Bacteroidales	f__S24-7		6.14802e-06	1.1465e-05	0	0	0.000158847
819353	k__Bacteria	p__Firmicutes	c__Clostridia	o__Clostridiales	f__Ruminococcaceae		0	5.7325e-06	0	0	0
820362	k__Bacteria	p__Firmicutes	c__Clostridia	o__Clostridiales	f__Lachnospiraceae	g__Coprococcus	0.00161693	4.586e-05	6.98685e-06	0	5.67312e-06
820963	k__Bacteria	p__Firmicutes	c__Bacilli	o__Bacillales	f__Bacillaceae	g__Bacillus	0.000442657	0	0	0	0
821325	k__Bacteria	p__Firmicutes	c__Bacilli	o__Bacillales	f__Planococcaceae	g__Solibacillus	6.14802e-06	0	0	0	0
821401	k__Bacteria	p__Firmicutes	c__Clostridia	o__Clostridiales	f__Lachnospiraceae	g__Butyrivibrio	0.00077465	0.00189172	0.00236854	0.00177704	0.00283088
821947	k__Bacteria	p__Firmicutes	c__Bacilli	o__Bacillales	f__Bacillaceae	g__Bacillus	3.68881e-05	0	0	0	0
823124	k__Bacteria	p__Bacteroidetes	c__Bacteroidia	o__Bacteroidales			0	0	2.79474e-05	0	5.1058e-05
823657	k__Bacteria	p__Firmicutes	c__Clostridia	o__Clostridiales	f__[Mogibacteriaceae]	g__Mogibacterium	7.37762e-05	0.00284905	0.00354233	0.00242221	0.00314291
823924	k__Bacteria	p__Firmicutes	c__Clostridia	o__Clostridiales	f__[Mogibacteriaceae]	g__Mogibacterium	9.22203e-05	0.00260829	0.00272487	0.00103001	0.002343
824723	k__Bacteria	p__Actinobacteria	c__Actinobacteria	o__Actinomycetales	f__Micrococcaceae	g__Arthrobacternitroguajacolicus	6.14802e-06	0	0	0	0
826541	k__Bacteria	p__Firmicutes	c__Clostridia	o__Clostridiales			2.45921e-05	5.15925e-05	2.79474e-05	2.26375e-05	3.40387e-05
827522	k__Bacteria	p__Firmicutes	c__Clostridia	o__Clostridiales			0.000147552	0.000108917	4.19211e-05	1.13187e-05	0.000130482
828353	k__Bacteria	p__Firmicutes	c__Clostridia	o__Clostridiales	f__Peptostreptococcaceae		0	0	6.98685e-06	0	7.94236e-05
833216	k__Bacteria	p__Firmicutes	c__Clostridia	o__Clostridiales	f__Lachnospiraceae	g__Coprococcus	1.84441e-05	1.1465e-05	1.39737e-05	1.13187e-05	1.13462e-05
833816	k__Bacteria	p__Firmicutes	c__Clostridia	o__Clostridiales			0.000276661	0.0002293	0.00024454	0.000226375	0.000357406
835456	k__Bacteria	p__Firmicutes	c__Clostridia	o__Clostridiales			1.84441e-05	0.000269427	0.000447158	0.000260331	0.000425484
837056	k__Bacteria	p__Firmicutes	c__Clostridia	o__Clostridiales	f__Veillonellaceae	g__BSV43	6.14802e-06	5.7325e-06	2.09606e-05	0	0
837396	k__Bacteria	p__Firmicutes	c__Clostridia	o__Clostridiales			0	0	0	0	2.83656e-05
837859	k__Bacteria	p__Firmicutes	c__Clostridia	o__Clostridiales	f__Ruminococcaceae		1.84441e-05	1.1465e-05	6.98685e-06	5.65937e-05	1.70193e-05
838685	k__Bacteria	p__Firmicutes	c__Clostridia	o__Clostridiales	f__Ruminococcaceae	g__Oscillospira	0.000541026	7.45225e-05	0.000167684	0.000192419	0.000107789
839200	k__Bacteria	p__Firmicutes	c__Clostridia	o__Clostridiales	f__Lachnospiraceae	g__Dorea	0.0001537	0.000361147	0.00013275	0.000294287	0.000187213
839277	k__Bacteria	p__Verrucomicrobia	c__Verruco-5	o__WCHB1-41	f__RFP12		0.000104516	4.01275e-05	7.68554e-05	0.0001811	0.000306348
842596	k__Bacteria	p__Firmicutes	c__Clostridia	o__Clostridiales	f__Lachnospiraceae	g__Coprococcus	0.000110664	0.00020637	4.8908e-05	0.000147144	0.000102116
842598	k__Archaea	p__Euryarchaeota	c__Methanobacteria	o__Methanobacteriales	f__Methanobacteriaceae	g__Methanobrevibacter	0.00145708	0.00380065	0.00174671	0.000509344	0.00201963
843454	k__Bacteria	p__Firmicutes	c__Clostridia	o__Clostridiales	f__Lachnospiraceae		6.14802e-06	2.86625e-05	6.98685e-06	2.26375e-05	1.13462e-05
845291	k__Bacteria	p__Firmicutes	c__Clostridia	o__Clostridiales			6.14802e-06	1.1465e-05	1.39737e-05	4.5275e-05	2.26925e-05
847896	k__Bacteria	p__Firmicutes	c__Clostridia	o__Clostridiales	f__Lachnospiraceae	g__Butyrivibrio	0	2.86625e-05	3.49343e-05	0	7.94236e-05
854151	k__Bacteria	p__Firmicutes	c__Clostridia	o__Clostridiales			1.84441e-05	4.586e-05	4.19211e-05	5.65937e-05	0.000170193
863612	k__Bacteria	p__Firmicutes	c__Clostridia	o__Clostridiales			1.84441e-05	4.586e-05	2.09606e-05	0.000147144	8.50967e-05
879327	k__Bacteria	p__Firmicutes	c__Clostridia	o__Clostridiales	f__Lachnospiraceae		6.14802e-06	2.86625e-05	6.98685e-06	2.26375e-05	6.80774e-05
881726	k__Bacteria	p__Firmicutes	c__Bacilli	o__Bacillales	f__Paenibacillaceae	g__Paenibacillus	2.45921e-05	0	0	0	0
909065	k__Bacteria	p__Firmicutes	c__Clostridia	o__Clostridiales	f__Lachnospiraceae	g__Dorea	4.91842e-05	0.000103185	5.58948e-05	0.000101869	1.70193e-05
911243	k__Bacteria	p__Proteobacteria	c__Gammaproteobacteria	o__Pseudomonadales	f__Moraxellaceae	g__Acinetobacterlwoffii	1.84441e-05	0	0	0	0
918313	k__Bacteria	p__Firmicutes	c__Clostridia	o__Clostridiales			7.37762e-05	6.879e-05	2.09606e-05	1.13187e-05	7.94236e-05
919806	k__Bacteria	p__Firmicutes	c__Clostridia	o__Clostridiales	f__Peptostreptococcaceae		0.000325845	5.7325e-05	0.000125763	5.65937e-05	0.00141828
922397	k__Bacteria	p__Firmicutes	c__Clostridia	o__Clostridiales	f__Lachnospiraceae		6.14802e-06	0	0	0	0
941087	k__Bacteria	p__Tenericutes	c__Mollicutes	o__RF39			0	1.71975e-05	0	1.13187e-05	1.70193e-05
947930	k__Bacteria	p__Firmicutes	c__Bacilli	o__Bacillales	f__Paenibacillaceae	g__Paenibacillus	0.000547174	0	0	0	0
958505	k__Bacteria	p__Firmicutes	c__Clostridia	o__Clostridiales	f__Ruminococcaceae		0.000602506	0.000246497	0.000852396	0.000690444	0.000385772
964067	k__Bacteria	p__Firmicutes	c__Clostridia	o__Clostridiales			3.07401e-05	5.7325e-06	2.09606e-05	0	2.26925e-05
970805	k__Bacteria	p__Firmicutes	c__Clostridia	o__Clostridiales	f__Ruminococcaceae	g__Ruminococcus	3.68881e-05	4.586e-05	4.19211e-05	5.65937e-05	0.000113462
997267	k__Bacteria	p__Firmicutes	c__Clostridia	o__Clostridiales	f__Ruminococcaceae		9.83683e-05	0.000246497	0.00011179	0.000124506	0.000215578
[truncated: 570 more rows]

## Sheet: phylum
Phylum	Sheep_1	Sheep_2	Sheep_3	Sheep_4	Sheep_5
Actinobacteria	0.0103041	0.000819747	0.00136244	0.00130166	0.000953083
Bacteroidetes	0.121085	0.180321	0.1174	0.136538	0.120344
Cyanobacteria	0.000215181	9.172e-05	6.98685e-05	6.79125e-05	0.00016452
Elusimicrobia	0.000725466	5.15925e-05	2.79474e-05	0.000215056	7.37505e-05
Euryarchaeota	0.00494916	0.0176504	0.00556153	0.00123374	0.00625177
Firmicutes	0.834649	0.774827	0.8311	0.80311	0.827668
Lentisphaerae	0.00204729	3.4395e-05	2.09606e-05	2.26375e-05	0.000113462
Planctomycetes	0.000221329	0.000728027	0.00104104	0.000645169	0.0011176
Proteobacteria	0.013249	0.00788792	0.0146165	0.0146465	0.0124071
Spirochaetes	0.00540411	0.00303822	0.00173274	0.00122242	0.00532706
Synergistetes	1.84441e-05	0.000315287	0.00024454	0.000113187	0.000260963
Tenericutes	0.000522582	0.00084841	0.000635803	0.000837587	0.000975776
Verrucomicrobia	0.00618491	0.0132363	0.0260819	0.0399552	0.0242526
WS2	0.000424213	0.000149045	0.000104803	9.055e-05	9.07698e-05

## Sheet: class
Class	Sheep_1	Sheep_2	Sheep_3	Sheep_4	Sheep_5
[Lentisphaeria]	0.00204729	3.4395e-05	2.09606e-05	2.26375e-05	0.000113462
4C0d-2	0.000215181	7.45225e-05	5.58948e-05	6.79125e-05	0.000102116
Actinobacteria	0.0101873	2.293e-05	0.000202619	4.5275e-05	0.000136155
AHT28	0.000104516	0	0	0	5.67312e-06
Alphaproteobacteria	0.000381177	0.000154777	6.28817e-05	0.000192419	6.80774e-05
Bacilli	0.0316131	0.00238472	0.00579909	0.00438036	0.0130085
Bacteroidia	0.121085	0.180321	0.1174	0.136538	0.120344
Chloroplast	0	1.71975e-05	1.39737e-05	0	6.24043e-05
CK-1C4-19	2.45921e-05	0.00013758	0.00011179	0.000169781	9.6443e-05
Clostridia	0.802876	0.772019	0.82477	0.798255	0.813871
Coriobacteriia	0.000116812	0.000796817	0.00115982	0.00125638	0.000816929
Deltaproteobacteria	0.00678127	0.00538282	0.00864972	0.0110018	0.00954218
Elusimicrobia	0.000725466	5.15925e-05	2.79474e-05	0.000215056	7.37505e-05
Epsilonproteobacteria	0.000190589	0.000200637	6.98685e-05	0.000928137	0.000476542
Erysipelotrichia	5.53322e-05	0.000424205	0.000531001	0.000475387	0.00078289
Gammaproteobacteria	0.00589595	0.00214969	0.00583402	0.00252408	0.0023203
Methanobacteria	0.0041991	0.0176504	0.00555455	0.00123374	0.00625177
Methanomicrobia	0.000750058	0	6.98685e-06	0	0
Mollicutes	0.00049799	0.00071083	0.000524014	0.000667806	0.000879333
Planctomycetia	0.000221329	0.000728027	0.00104104	0.000645169	0.0011176
SHA-109	0.000424213	0.000149045	0.000104803	9.055e-05	9.07698e-05
Spirochaetia	0.00540411	0.00303822	0.00173274	0.00122242	0.00532706
Synergistia	1.84441e-05	0.000315287	0.00024454	0.000113187	0.000260963
Verruco-5	0.00183826	0.00075669	0.00211003	0.00533113	0.00333012
Verrucomicrobiae	0.00434665	0.0124796	0.0239719	0.034624	0.0209224

## Sheet: order
Order	Sheep_1	Sheep_2	Sheep_3	Sheep_4	Sheep_5
Actinomycetales	0.010194	2.29438e-05	0.000202716	4.53073e-05	0.000136214
Alteromonadales	0.00103355	0	6.99022e-06	0	0
Bacillales	0.024516	0.000705522	0.00170561	0.00112136	0.00293996
Bacteroidales	0.121165	0.18043	0.117457	0.136635	0.120396
Campylobacterales	0.000190714	0.000200758	6.99022e-05	0.0009288	0.00047675
Clostridiales	0.803288	0.772461	0.825161	0.798824	0.814221
Coriobacteriales	0.000116889	0.000797297	0.00116038	0.00125728	0.000817286
Desulfovibrionales	0.00678573	0.00538606	0.00865389	0.0110097	0.00954635
Elusimicrobiales	0.000725944	5.16236e-05	2.79609e-05	0.00021521	7.37827e-05
Erysipelotrichales	5.53686e-05	0.00042446	0.000531257	0.000475727	0.000783232
Gemellales	6.15207e-06	0	0	0	0
Lactobacillales	0.000732096	0.000653898	0.000615139	0.000634302	0.00061864
Methanobacteriales	0.00420186	0.017661	0.00555723	0.00123462	0.00625451
Methanomicrobiales	0.000750552	0	6.99022e-06	0	0
Pirellulales	0.000221474	0.000728466	0.00104154	0.000645629	0.00111809
Pseudomonadales	0.00463866	0.00127912	0.00502597	0.00194821	0.00145295
RF32	0.000381428	0.000154871	6.2912e-05	0.000192556	6.81071e-05
RF39	0.000393732	0.000395781	0.000258638	0.00021521	0.000635667
Spirochaetales	0.00540767	0.00304005	0.00173357	0.0012233	0.00532938
Streptophyta	0	1.72079e-05	1.39804e-05	0	6.24315e-05
Synergistales	1.84562e-05	0.000315477	0.000244658	0.000113268	0.000261077
Thermoanaerobacterales	0.000116889	2.29438e-05	6.99022e-06	0	5.67559e-06
Thiotrichales	0.000227626	0.000871865	0.000803875	0.000577668	0.000868366
Turicibacterales	0.00637969	0.00102674	0.00348113	0.00262782	0.00945554
Verrucomicrobiales	0.00434951	0.0124872	0.0239834	0.0346488	0.0209316
Victivallales	0.00204864	3.44157e-05	2.09707e-05	2.26536e-05	0.000113512
WCHB1-41	0.00183947	0.000757146	0.00211105	0.00533493	0.00333157
YS2	0.000215322	7.45674e-05	5.59218e-05	6.79609e-05	0.000102161

## Sheet: family
Family	Sheep_1	Sheep_2	Sheep_3	Sheep_4	Sheep_5
Actinomycetaceae	0	0	0	0	7.38062e-06
Alicyclobacillaceae	7.55938e-06	0	0	0	0
Bacillaceae	0.00514794	0.000577688	0.001636	0.00080078	0.00230275
Bacteroidaceae	0.0357634	0.0830093	0.052646	0.0596654	0.0520555
BS11	0.00155723	0.00253294	0.00478066	0.00291193	0.00362388
Campylobacteraceae	0.000234341	0.000259219	9.79643e-05	0.00119389	0.000619972
Carnobacteriaceae	7.55938e-06	0	0	0	0
Christensenellaceae	0.00285745	0.00529547	0.00815063	0.00516867	0.00814082
Chromatiaceae	0.00126998	0	9.79643e-06	0	0
Clostridiaceae	0.05411	0.0541249	0.0634809	0.0459648	0.0631633
Coriobacteriaceae	0.000143628	0.00102947	0.00162621	0.00161612	0.00106281
Dehalobacteriaceae	0.000551835	0.000555469	0.00169478	0.000698863	0.00106281
Desulfovibrionaceae	0.00833799	0.00695447	0.012128	0.014152	0.0124142
Dethiosulfovibrionaceae	2.26781e-05	0.000407344	0.000342875	0.000145596	0.000339508
Elusimicrobiaceae	0.000892007	6.66563e-05	3.91857e-05	0.000276633	9.5948e-05
Enterococcaceae	4.53563e-05	0	0	0	0
Erysipelotrichaceae	6.80344e-05	0.000548063	0.000744529	0.000611505	0.00101853
EtOH8	0	0	9.79643e-06	0	7.38062e-06
Eubacteriaceae	0.000211663	0.000192563	0.000127354	0.000174716	0.00157207
Exiguobacteraceae	0.000257019	0	0	0	7.38062e-06
Gemellaceae	7.55938e-06	0	0	0	0
Gracilibacteraceae	0.00371166	0.00228853	0.00208664	0.00189275	0.00226585
JTB215	0.000128509	9.62813e-05	0.000107761	7.27982e-05	0.000162374
Kineosporiaceae	7.55938e-06	0	0	0	0
Lachnospiraceae	0.110231	0.124551	0.096005	0.0982194	0.118702
Methanobacteriaceae	0.00516306	0.0228039	0.00778816	0.001587	0.00813344
Methanocorpusculaceae	0.000922244	0	9.79643e-06	0	0
Microbacteriaceae	0.000113391	0	1.95929e-05	0	0
Micrococcaceae	0.0124049	2.9625e-05	0.000264504	5.82386e-05	0.000169754
Mogibacteriaceae	0.00261555	0.0335503	0.0466212	0.0257997	0.0395823
Moraxellaceae	0.000634988	0	0	0	0
p-2534-18B5	0.000952482	0.00419935	0.00276259	0.00195099	0.00436195
Paenibacillaceae	0.0104546	7.40626e-06	3.91857e-05	1.45596e-05	2.95225e-05
Paraprevotellaceae	0.00439956	0.017975	0.014773	0.0126669	0.00303343
Peptococcaceae	0.00641035	0.00700632	0.00721997	0.00889594	0.0078825
Peptostreptococcaceae	0.00761985	0.0042586	0.00546641	0.00329048	0.0371614
Pirellulaceae	0.000272138	0.000940594	0.00145967	0.0008299	0.00145398
Planococcaceae	0.0140831	0.000148125	0.000391857	0.00040767	0.000974242
Porphyromonadaceae	0.0067732	0.00159234	0.000519211	0.00042223	0.000789726
Prevotellaceae	0.000287256	0.000962813	0.000401654	0.000786221	0.000989003
Pseudomonadaceae	0.00506478	0.00165159	0.00704363	0.00250426	0.00188944
RF16	0.00669761	0.000925782	0.000852289	0.00345064	0.00111447
RFP12	0.00219222	0.000918376	0.00263524	0.00352343	0.00386006
Rikenellaceae	0.0212948	0.0339058	0.0213366	0.0257997	0.0243487
Ruminococcaceae	0.622787	0.524852	0.564999	0.596538	0.504864
S24-7	1.51188e-05	5.18438e-05	2.93893e-05	1.45596e-05	0.000841391
SBYG_4172	0.000188984	0.000288844	0.000146946	0.000131037	0.000214038
Spirochaetaceae	0.00664469	0.00392532	0.00242951	0.00157244	0.0069304
Staphylococcaceae	1.51188e-05	0	0	0	0
Streptococcaceae	0.00084665	0.000844313	0.000862086	0.00081534	0.000804487
Thermoactinomycetaceae	0.000113391	0.00017775	0.000313486	0.000218395	0.000501882
Thiotrichaceae	0.000279697	0.00112575	0.00112659	0.000742542	0.00112923
Tissierellaceae	0.00111123	0.00145163	0.00111679	0.00128125	0.00152041
Turicibacteraceae	0.00783908	0.00132572	0.00487862	0.00337784	0.0122961
Veillonellaceae	0.0183315	0.0363647	0.0249221	0.021854	0.0386818
Verrucomicrobiaceae	0.00534448	0.0161234	0.0336116	0.0445379	0.0272197
Victivallaceae	0.00251727	4.44375e-05	2.93893e-05	2.91193e-05	0.000147612
WCHB1-25	3.77969e-05	5.925e-05	0.000215521	0.00333416	0.000450218

## Sheet: genus
Genus	Sheep_1	Sheep_2	Sheep_3	Sheep_4	Sheep_5
02d06	0.00348065	0.00148216	0.00302469	0.00184322	0.00275744
5-7N15	0.0922107	0.158752	0.108862	0.102461	0.108254
Acidaminococcus	0.00646029	0.00783143	0.00438716	0.00534895	0.0031542
Acinetobacter	0.00221496	0	0	0	0
Actinomyces	0	0	0	0	1.98377e-05
Akkermansia	0.0186425	0.0436037	0.0934928	0.110557	0.0731615
Alicyclobacillus	2.63685e-05	0	0	0	0
Alkaliphilus	0.00361249	0.000200292	0.000299744	0.000216849	0.00138864
Anaerobacillus	0	0	0	3.61415e-05	0
Anaerofustis	0	0.000240351	2.72494e-05	0	5.95132e-05
Anaerostipes	0.00366523	0.00254371	0.000899232	0.00155409	0.000912535
Anaerovibrio	7.91056e-05	0.00134196	0.000381492	0.000686689	0.00368982
Anaerovorax	0.000949267	0.00244357	0.0025342	0.00180708	0.0036303
Arthrobacter	0.0303502	6.00877e-05	0.000408742	0.000108425	0.000376917
Bacillus	0.0171659	0.00138202	0.00395117	0.00177093	0.00523716
Bacteroides	0.0152146	0.038356	0.0110088	0.0206368	0.0180722
Blautia	0.00617024	0.00648947	0.00629462	0.00455383	0.00737963
Brevibacillus	7.91056e-05	0	2.72494e-05	3.61415e-05	0
BSV43	2.63685e-05	2.00292e-05	8.17483e-05	0	0
Bulleidia	0.000237317	0.00148216	0.00207096	0.00151794	0.00273761
Butyrivibrio	0.0115758	0.0251968	0.0333533	0.0225885	0.0432462
Caloramator	0.000632845	0.00134196	0.00223445	0.000975821	0.00208296
Campylobacter	0.000817424	0.000701023	0.000272494	0.00296361	0.00166637
Carnobacterium	2.63685e-05	0	0	0	0
CF231	0.0148718	0.044545	0.0396752	0.0246847	0.00787558
Clostridium	0.158976	0.121317	0.143605	0.0958112	0.0875836
Cohnella	0.00493091	0	0	0	1.98377e-05
Coprococcus	0.0979327	0.0572836	0.0288027	0.0305035	0.0358468
Curtobacterium	0	0	2.72494e-05	0	0
Dehalobacter_Syntrophobotulus	0.000764687	0.00080117	0.000572238	0.000397557	0.00113075
Desulfosporosinus	0.000843793	0.000220322	0.000517739	0.000361415	0.000376917
Desulfovibrio	0.000474633	0.00310453	0.0157774	0.0074813	0.00513797
Dethiosulfatibacter	0.000158211	0.000380556	0.000762984	0.000686689	0.0012101
Dorea	0.0193809	0.0132994	0.0183389	0.0128302	0.0114464
Epulopiscium	0.0100728	0.000160234	5.44989e-05	7.22831e-05	0.000297566
Ethanoligenens	5.27371e-05	2.00292e-05	2.72494e-05	0.000144566	0.000218215
Faecalibacterium	0.00108111	0.000821199	0.00397842	0.000795114	0.00206312
Gracilibacter	0.00648666	0.00170249	0.00114448	0.0013011	0.00146799
Jeotgalicoccus	5.27371e-05	0	0	0	0
Kocuriapalustris	2.63685e-05	0	0	0	0
Kurthia	0.00471997	2.00292e-05	0	3.61415e-05	0
Lachnospira	0.00208311	0.0019829	0.00177121	0.000903538	0.00255907
Lysinibacillus	0.00160848	2.00292e-05	0	3.61415e-05	5.95132e-05
Megasphaera	0	2.00292e-05	0	3.61415e-05	0
Methanobrevibacter	0.017245	0.0416809	0.0197558	0.00365029	0.0188855
Methanosphaera	0.000764687	0.0199892	0.00190746	0.000289132	0.00297566
Microbisporarosea	0.00501002	2.00292e-05	5.44989e-05	3.61415e-05	3.96755e-05
Mitsuokella	0.00174032	0.00476696	0.00441441	0.00242148	0.00521732
Mogibacterium	0.00271596	0.065095	0.0857267	0.0426109	0.0704834
Moryella	2.63685e-05	0.000120175	8.17483e-05	7.22831e-05	0.000972049
Oscillospira	0.104498	0.0604683	0.105401	0.116846	0.0675673
Oxobacter	0.00166122	0.00332485	0.00209821	0.00224077	0.0025789
Paenibacillus	0.0288208	2.00292e-05	8.17483e-05	0	5.95132e-05
Paenisporosarcina	5.27371e-05	0	2.72494e-05	0	0
Paludibacter	0.0232834	0.00332485	0.00108998	0.000722831	0.00166637
Papillibacter	7.91056e-05	0.000160234	0.000136247	7.22831e-05	0.000218215
Parabacteroides	0.000342791	0.000981433	0.000354243	0.000325274	0.000456268
Peptococcus	0.00147664	0.00158231	0.0026432	0.000867397	0.00228134
Peptostreptococcus	0	0	0	0	1.98377e-05
Phascolarctobacterium	0.0427434	0.0603882	0.0344433	0.0336839	0.027257
Planomicrobium	7.91056e-05	0	2.72494e-05	0	3.96755e-05
Prevotella	0.00110748	0.00626915	0.00196196	0.00824027	0.00275744
Proteiniclasticum	7.91056e-05	0.00292427	0.00463241	0.00231306	0.00398738
Pseudobutyrivibrio	0	0.000340497	0.000108998	0.000108425	0.000337241
Pseudomonas	0.01474	0.000660965	0.00228895	0.00093968	0.00061497
Pseudoramibacter_Eubacterium	0.000237317	0.00026038	0.000299744	0.000361415	0.00402706
rc4-4	0.0138962	0.0120175	0.011145	0.0161553	0.0120613
Rikenella	0	2.00292e-05	0	0	0
Roseburia	0.000131843	0.00052076	0.000435991	0.000144566	0.000396755
Rothia	0.000395528	0	2.72494e-05	0	0
Ruminococcus	0.0884137	0.134937	0.142787	0.285627	0.202305
Rummeliibacillus	0.00667124	2.00292e-05	8.17483e-05	7.22831e-05	0.000138864
Sedimentibacter	0.00313785	0.00200292	0.00163497	0.00151794	0.00208296
Selenomonas	0.00018458	0.00148216	0.000899232	0.000686689	0.00597116
Shuttleworthia	0.00624934	0.00422617	0.00365143	0.00263833	0.00412625
SMB53	0.00406075	0.0019829	0.00277944	0.00169865	0.0188458
Solibacillus	0.0308775	6.00877e-05	5.44989e-05	0.000180708	0.000119026
Sporosarcina	0.000501002	6.00877e-05	0.000245245	0	7.93509e-05
Streptococcus	0.00295327	0.00228333	0.00239795	0.00202393	0.00216231
Succiniclasticum	0.00345428	0.00921345	0.011145	0.00162637	0.0394969
Syntrophococcus	5.27371e-05	0	2.72494e-05	0	9.91886e-05
Tepidibacter	0.000659213	0.000580848	0.000599488	0.000614406	0.00634807
TG5	7.91056e-05	0.00110161	0.00095373	0.000361415	0.000912535
Thioploca	0.000975635	0.00304444	0.00313369	0.00184322	0.00303517
Treponema	0.0231779	0.0106155	0.00675786	0.00390329	0.0186276
Turicibacter	0.0273442	0.00358523	0.0135702	0.00838484	0.0330497
Ureibacillus	0.00110748	0.000160234	0.000517739	0.000397557	0.00170604
Vagococcus	0.000158211	0	0	0	0
Virgibacillus	0.000290054	0.000140205	0.000381492	0.000108425	0.00069432
YRC22	0.000369159	0.000400585	0.000572238	0.00046984	0.00017854
