# Supplementary material for: Diversity and functions of the sheep faecal microbiota: a multi‐omic characterization
Source: Microb Biotechnol. 2017 Feb 6;10(3):541–54. doi: 10.1111/1751-7915.12462 (PMC5404191; doi:10.1111/1751-7915.12462)
Supplement: Supplementary file 7 — Data S2. Shotgun metagenomics data, aggregated at different taxonomic levels (phylum, class, order, family, genus), according to different functional categories (KOG, gene family, pathway) and based on a combined functional–taxonomic classification (gene family + phylum, pathway + phylum). [file MBT2-10-541-s007.xlsx]

## Sheet: phylum
Phylum	Sheep_1	Sheep_2	Sheep_3	Sheep_4	Sheep_5
Acetothermia	0	9.93209e-06	2.34301e-06	9.684e-06	3.48008e-06
Acidobacteria	0.000120482	0.000163879	0.000164011	0.00012105	9.86023e-05
Actinobacteria	0.111446	0.165985	0.0424812	0.0443079	0.016524
Aminicenantes	4.01606e-05	3.47623e-05	4.45172e-05	2.05785e-05	1.91405e-05
Apicomplexa	0	1.48981e-05	7.02904e-06	8.4735e-06	1.10203e-05
Aquificae	4.01606e-05	1.98642e-05	4.68602e-05	4.47885e-05	3.65409e-05
Armatimonadetes	0	6.70416e-05	0.000114808	5.68935e-05	5.74214e-05
Ascomycota	0.000722892	0.000325276	0.000281161	0.000285678	0.000864801
Atribacteria	8.03213e-05	3.97284e-05	3.74882e-05	3.6315e-05	3.01607e-05
Bacteroidetes	0.132008	0.113047	0.194997	0.211951	0.341808
Basidiomycota	0.000120482	3.72453e-05	3.74882e-05	4.47885e-05	5.91614e-05
Caldiserica	0	2.48302e-06	2.34301e-06	9.684e-06	1.16003e-06
Calescamantes	0	0	2.34301e-06	2.421e-06	0
CandidatusSaccharibacteria	0.000682731	0.000243336	0.000974693	0.0014066	0.0010301
Chlamydiae	0	6.70416e-05	0.00010075	4.96305e-05	2.49406e-05
Chlorobi	4.01606e-05	7.20076e-05	6.79474e-05	9.07875e-05	6.43815e-05
Chloroflexi	0.000200803	0.000340174	0.00029522	0.00024331	0.000210545
Chrysiogenetes	8.03213e-05	4.96604e-06	4.68602e-06	1.2105e-06	2.32006e-06
Chytridiomycota	0	7.44907e-06	9.37205e-06	2.29995e-05	2.90007e-06
Cloacimonetes	8.03213e-05	1.98642e-05	4.92033e-05	4.5999e-05	2.49406e-05
Crenarchaeota	0.000120482	4.46944e-05	4.68602e-05	3.99465e-05	3.36408e-05
Cyanobacteria	0.00060241	0.000424597	0.000449858	0.000352255	0.000265066
Deferribacteres	4.01606e-05	3.72453e-05	3.51452e-05	3.8736e-05	3.07407e-05
Deinococcus-Thermus	0.000160643	0.000126634	0.000112465	9.80505e-05	8.64221e-05
Dictyoglomi	0	2.48302e-05	3.51452e-05	2.78415e-05	1.68204e-05
Elusimicrobia	0	3.72453e-05	3.74882e-05	6.0525e-05	2.90007e-05
Euryarchaeota	0.00522088	0.0013011	0.0025328	0.00419317	0.00281191
Fervidibacteria	0	2.23472e-05	3.74882e-05	1.2105e-05	1.10203e-05
Fibrobacteres	0.000321285	0.000250785	0.000325679	0.000567724	0.000888581
Firmicutes	0.701165	0.661651	0.718173	0.674304	0.608963
Fusobacteria	0.000562249	0.00061579	0.00063027	0.000516883	0.000573634
Gemmatimonadetes	0	2.48302e-05	2.57731e-05	1.6947e-05	1.33403e-05
Glomeromycota	8.03213e-05	2.48302e-05	1.17151e-05	2.29995e-05	2.20405e-05
Hydrogenedentes	0.000120482	3.22793e-05	3.04592e-05	3.02625e-05	2.32006e-05
Ignavibacteriae	0	1.73812e-05	2.34301e-05	4.72095e-05	4.69811e-05
Korarchaeota	0	4.96604e-06	4.68602e-06	2.421e-06	2.90007e-06
Latescibacteria	0	3.72453e-05	2.81161e-05	2.6631e-05	1.27603e-05
Lentisphaerae	0.000120482	0.00010677	9.60635e-05	9.1998e-05	3.71209e-05
Marinimicrobia	8.03213e-05	1.98642e-05	3.28022e-05	2.6631e-05	2.08805e-05
Microgenomates	0	0	9.37205e-06	1.2105e-06	1.16003e-06
Microsporidia	0	9.93209e-06	4.68602e-06	6.0525e-06	1.04402e-05
Nanoarchaeota	0	2.48302e-06	0	6.0525e-06	5.80014e-07
Nanohaloarchaeota	0	0	0	2.421e-06	5.80014e-07
Neocallimastigomycota	0	0	9.37205e-06	6.0525e-06	1.50804e-05
Nitrospinae	0	1.98642e-05	1.40581e-05	4.842e-06	2.90007e-06
Nitrospirae	0	1.48981e-05	2.34301e-05	2.421e-05	1.33403e-05
Omnitrophica	0	1.24151e-05	4.68602e-06	7.263e-06	1.74004e-06
Parcubacteria	0	7.44907e-06	1.17151e-05	9.684e-06	4.64011e-06
Parvarchaeota	0	0	0	2.421e-06	5.80014e-07
Planctomycetes	0.00124498	0.000710144	0.000534207	0.000429727	0.000245926
Poribacteria	8.03213e-05	6.20756e-05	3.28022e-05	4.47885e-05	3.19008e-05
Proteobacteria	0.0193574	0.0274324	0.0172657	0.0343661	0.0100076
Spirochaetes	0.00381526	0.00484438	0.0065206	0.0107153	0.00889683
Synergistetes	0.000923695	0.000633171	0.000588096	0.00053262	0.00043559
Tenericutes	0.000562249	0.000419631	0.000775537	0.00111608	0.000535353
Thaumarchaeota	0	9.93209e-06	9.37205e-06	7.263e-06	3.48008e-06
Thermodesulfobacteria	0	3.22793e-05	2.81161e-05	1.81575e-05	1.33403e-05
Thermotogae	0.000160643	0.000158913	0.000117151	0.000106524	0.000109043
Verrucomicrobia	0.0195984	0.0203235	0.0116588	0.0133567	0.00490634

## Sheet: class
Class	Sheep_1	Sheep_2	Sheep_3	Sheep_4	Sheep_5
Acidobacteriia	0.000146638	9.94978e-05	0.000163129	0.000180939	0.00011493
Aconoidasida	0	5.85281e-06	4.07824e-06	8.41577e-06	3.70743e-06
Actinobacteria	0.203461	0.0277901	0.0739425	0.281289	0.0678516
Agaricomycetes	0	2.92641e-05	2.44694e-05	8.41577e-06	3.52206e-05
Alphaproteobacteria	0.00740523	0.00409502	0.00440042	0.00616876	0.00546105
Anaerolineae	0	1.95094e-05	4.89388e-05	7.15341e-05	3.33669e-05
Aquificae	7.33192e-05	6.14545e-05	8.15647e-05	3.36631e-05	6.85875e-05
Archaeoglobi	7.33192e-05	1.07302e-05	1.63129e-05	0	7.41486e-06
Bacilli	0.0365129	0.0370034	0.153537	0.0260047	0.244611
Bacteroidia	0.196935	0.497496	0.28922	0.16298	0.276676
Betaproteobacteria	0.00271281	0.00189534	0.00278544	0.00635391	0.00267491
Caldilineae	0	3.02395e-05	5.70953e-05	5.04946e-05	2.03909e-05
Caldisericia	0	1.95094e-06	4.07824e-06	4.20789e-06	1.48297e-05
Chitinivibrionia	7.33192e-05	6.82828e-06	8.15647e-06	2.94552e-05	1.85372e-05
Chlamydiia	0	4.19452e-05	0.000175364	0.000113613	7.60024e-05
Chlorobia	7.33192e-05	0.000108277	0.000118269	0.000122029	0.000139029
Chloroflexia	0.000146638	4.97489e-05	8.5643e-05	0.000126237	6.30263e-05
Chrysiogenetes	0.000146638	3.90188e-06	8.15647e-06	8.41577e-06	1.85372e-06
Chthonomonadetes	0	2.53622e-05	8.97212e-05	3.36631e-05	2.22446e-05
Chytridiomycetes	0	4.87734e-06	1.63129e-05	1.26237e-05	3.52206e-05
Clostridia	0.450693	0.354747	0.389663	0.424193	0.28902
Coccidia	0	1.26811e-05	4.07824e-06	1.68315e-05	9.26858e-06
Cryptophyta	0	6.82828e-06	8.15647e-06	8.41577e-06	1.11223e-05
Cytophagia	0.00109979	0.00139395	0.00120716	0.000866825	0.00114374
Dacrymycetes	0	9.75469e-07	0	0	1.85372e-06
Deferribacteres	7.33192e-05	5.16999e-05	6.11736e-05	6.31183e-05	5.93189e-05
Dehalococcoidia	0.000146638	9.07186e-05	6.933e-05	6.73262e-05	8.71246e-05
Deinococci	0.000293277	0.000144369	0.000195755	0.000214602	0.000150151
Deltaproteobacteria	0.0107046	0.00235283	0.00536288	0.00436358	0.00329405
Dictyoglomia	0	2.82886e-05	6.11736e-05	4.20789e-05	4.26355e-05
Dothideomycetes	0.000146638	7.99885e-05	3.67041e-05	5.89104e-05	4.63429e-05
Elusimicrobia	0	4.48716e-05	6.52518e-05	6.31183e-05	7.41486e-05
Epsilonproteobacteria	0.00102647	0.000461397	0.000403745	0.000315591	0.000578359
Erysipelotrichia	0.00989809	0.011293	0.0107829	0.0088576	0.00840475
Eurotiomycetes	0.000146638	0.000110228	7.34083e-05	4.20789e-05	4.63429e-05
Fibrobacteria	0.000513234	0.00148564	0.000558718	0.000391333	0.000849002
Flavobacteriia	0.0019063	0.00178121	0.00161498	0.0011193	0.00162571
Fusobacteriia	0.00102647	0.000964739	0.00109705	0.00104356	0.000791537
Gammaproteobacteria	0.00923821	0.00563723	0.0128832	0.0238755	0.03642
Gemmatimonadetes	0	2.24358e-05	4.48606e-05	4.20789e-05	2.5952e-05
Gloeobacteria	0	3.90188e-06	8.15647e-06	1.68315e-05	9.26858e-06
Glomeromycetes	0.000146638	3.70678e-05	2.03912e-05	4.20789e-05	3.52206e-05
Gregarinasina	0	0	4.07824e-06	0	0
Halobacteria	0	8.58413e-05	0.000228381	0.000117821	8.52709e-05
Heterolobosea	0	5.85281e-06	8.15647e-06	4.20789e-06	1.85372e-06
Ignavibacteria	0	7.9013e-05	4.07824e-05	2.94552e-05	7.22949e-05
Ktedonobacteria	7.33192e-05	3.02395e-05	4.48606e-05	5.47025e-05	3.52206e-05
Lentisphaeria	0.000219957	6.243e-05	0.000167208	0.000180939	0.000140882
Leotiomycetes	0.000366596	0.000300444	6.52518e-05	6.73262e-05	2.96595e-05
Litostomatea	0	0	0	4.20789e-06	1.85372e-06
Malasseziomycetes	0.000146638	2.92641e-05	0	2.10394e-05	9.26858e-06
Methanobacteria	0.00857834	0.00397699	0.0030913	0.00122029	0.00516074
Methanococci	7.33192e-05	3.1215e-05	4.07824e-05	3.7871e-05	4.07817e-05
Methanomicrobia	0.000219957	0.000197045	0.000513858	0.000403957	0.00051904
Methanopyri	0	5.85281e-06	4.07824e-06	4.20789e-06	1.85372e-06
Microbotryomycetes	0	0	8.15647e-06	4.20789e-06	3.70743e-06
Mollicutes	0.00102647	0.000900358	0.0013499	0.000711133	0.00170913
Nanohaloarchaea	0	9.75469e-07	0	0	3.70743e-06
Negativicutes	0.0120243	0.0200673	0.0139272	0.0074143	0.0153895
Neocallimastigomycetes	0	2.53622e-05	1.63129e-05	0	9.26858e-06
Nitrospinia	0	4.87734e-06	2.44694e-05	3.36631e-05	7.41486e-06
Nitrospira	0	2.24358e-05	4.07824e-05	2.52473e-05	3.70743e-05
Oligohymenophorea	0	1.6583e-05	2.03912e-05	1.68315e-05	9.26858e-06
Opitutae	0.000733192	0.00041555	0.00111336	0.000904696	0.000676606
Orbiliomycetes	0	8.77922e-06	8.15647e-06	1.68315e-05	3.70743e-06
Pezizomycetes	0	1.26811e-05	0	8.41577e-06	1.66834e-05
Phycisphaerae	7.33192e-05	5.85281e-06	4.07824e-05	5.47025e-05	2.78057e-05
Planctomycetia	0.00219957	0.000405795	0.000880899	0.00113613	0.00062841
Pneumocystidomycetes	0	0	0	0	3.70743e-06
Pucciniomycetes	7.33192e-05	1.95094e-06	0	0	0
Saccharomycetes	0	4.87734e-05	2.85477e-05	8.41577e-06	1.66834e-05
Schizosaccharomycetes	0	9.75469e-07	0	0	0
Solibacteres	7.33192e-05	2.24358e-05	5.70953e-05	4.62868e-05	2.96595e-05
Sordariomycetes	0.000439915	0.000107302	4.89388e-05	5.47025e-05	7.04412e-05
Spartobacteria	0.000586553	0.000115105	0.000273242	0.000433412	0.000218738
Sphingobacteriia	0.00131974	0.000970592	0.00099509	0.00067747	0.000895345
Spirochaetia	0.00696532	0.0149627	0.0113497	0.00820959	0.0164091
Spirotrichea	0	8.77922e-06	0	8.41577e-06	1.11223e-05
Synergistia	0.00168634	0.000723798	0.000999168	0.00106039	0.000810074
Thermococci	0	4.7798e-05	5.30171e-05	7.15341e-05	3.52206e-05
Thermodesulfobacteria	0	2.24358e-05	4.89388e-05	5.47025e-05	2.78057e-05
Thermomicrobia	0	2.24358e-05	5.70953e-05	7.5742e-05	3.15132e-05
Thermoplasmata	0.000146638	0.000151198	0.00027732	0.000223018	0.000213177
Thermoprotei	0.000146638	5.56017e-05	7.74865e-05	7.15341e-05	6.11726e-05
Thermotogae	0.000293277	0.000183388	0.000203912	0.000269305	0.000163127
Tremellomycetes	0	3.90188e-06	8.15647e-06	8.41577e-06	0
Ustilaginomycetes	0	3.90188e-06	4.07824e-06	8.41577e-06	3.70743e-06
Verrucomicrobiae	0.0276413	0.00630348	0.0148325	0.0269136	0.0156973
Wallemiomycetes	0	8.77922e-06	4.07824e-06	4.20789e-06	3.70743e-06
Zetaproteobacteria	7.33192e-05	1.36566e-05	3.26259e-05	2.52473e-05	2.22446e-05

## Sheet: order
Order	Sheep_1	Sheep_2	Sheep_3	Sheep_4	Sheep_5
Acholeplasmatales	0.000150263	0.000251469	0.00027922	0.000384702	0.000218982
Acidilobales	0	0	0	1.89508e-06	9.86407e-07
Acidimicrobiales	7.51315e-05	3.46853e-05	4.16747e-06	9.47542e-06	1.57825e-05
Acidithiobacillales	0	1.3007e-05	8.33493e-06	5.68525e-06	4.93204e-06
Acidobacteriales	0.000150263	0.000186434	0.000166699	0.000117495	0.000100614
Actinomycetales	0.118407	0.236428	0.0552898	0.0534262	0.0101876
Aeromonadales	0.000225394	0.000277483	0.000304225	0.000426394	0.00057113
Agaricales	0	0	0	1.70558e-05	5.91844e-06
Alteromonadales	0.000375657	0.000286154	0.000333397	0.00022362	0.000233779
Anaerolineales	0	7.37063e-05	5.00096e-05	3.41115e-05	1.97281e-05
Anaeroplasmatales	0	0	0	0	1.97281e-06
Aquificales	0	3.03497e-05	6.2512e-05	5.11673e-05	4.34019e-05
Archaeoglobales	7.51315e-05	0	1.66699e-05	7.58034e-06	1.08505e-05
Auriculariales	0	0	0	0	9.86407e-07
Bacillales	0.0277235	0.0181534	0.143678	0.233455	0.0295163
Bacteroidales	0.201803	0.167929	0.295548	0.282851	0.503075
Bacteroidetes Order II. Incertae sedis	0.000150263	4.76923e-05	2.08373e-05	2.84263e-05	2.26874e-05
Bdellovibrionales	0	7.37063e-05	5.41771e-05	6.25378e-05	3.25514e-05
Bifidobacteriales	0.00165289	0.00114028	0.00095435	0.000576106	0.00138492
Boletales	0	4.33567e-06	8.33493e-06	1.13705e-05	2.95922e-06
Botryosphaeriales	0	0	0	1.89508e-06	5.91844e-06
Burkholderiales	0.00180316	0.00517679	0.00203372	0.0021585	0.0015674
Caldilineales	0	5.2028e-05	5.83445e-05	2.08459e-05	3.05786e-05
Caldisericales	0	4.33567e-06	4.16747e-06	1.51607e-05	1.97281e-06
Calosphaeriales	0	0	0	0	9.86407e-07
Campylobacterales	0.00105184	0.000299161	0.000391742	0.000543889	0.000447829
Candidatus Actinomarinales	0	0	8.33493e-06	3.79017e-06	9.86407e-07
Candidatus Brocadiales	7.51315e-05	2.16783e-05	3.33397e-05	1.89508e-05	1.87417e-05
Cantharellales	0	0	4.16747e-06	1.89508e-06	3.94563e-06
Capnodiales	7.51315e-05	2.6014e-05	1.66699e-05	5.68525e-06	1.77553e-05
Cardiobacteriales	0	1.3007e-05	8.33493e-06	7.58034e-06	4.93204e-06
Caulobacterales	0	0.000117063	7.08469e-05	7.76985e-05	6.60893e-05
Chaetothyriales	0	4.33567e-06	2.91723e-05	1.89508e-06	1.08505e-05
Chitinivibrionales	7.51315e-05	3.03497e-05	8.33493e-06	1.89508e-05	6.90485e-06
Chlamydiales	0	0.000117063	0.000179201	7.76985e-05	4.24155e-05
Chlorobiales	7.51315e-05	0.000125734	0.000120856	0.000142131	0.000109491
Chloroflexales	7.51315e-05	0.000117063	7.08469e-05	5.30624e-05	4.43883e-05
Choanoflagellida	0	0	0	7.58034e-06	7.89126e-06
Chromatiales	0.000225394	0.000169091	0.000154196	0.000132656	0.000104559
Chroococcales	0.000225394	0.000216783	0.000191703	0.000117495	0.000109491
Chrysiogenales	0.000150263	8.67133e-06	8.33493e-06	1.89508e-06	3.94563e-06
Chthonomonadales	0	3.46853e-05	9.16842e-05	2.2741e-05	2.56466e-05
Clostridiales	0.451315	0.424059	0.388112	0.288817	0.351847
Coriobacteriales	0.0784373	0.0383316	0.0154696	0.0118746	0.0150703
Corticiales	0	0	4.16747e-06	0	9.86407e-07
Cytophagales	0.00112697	0.000893147	0.00123357	0.00116927	0.00140859
Dacrymycetales	0	0	0	1.89508e-06	9.86407e-07
Deferribacterales	7.51315e-05	6.5035e-05	6.2512e-05	6.06427e-05	5.22796e-05
Dehalococcoidales	0.000150263	4.33567e-05	6.2512e-05	7.39083e-05	8.4831e-05
Deinococcales	0.000150263	0.000134406	0.000100019	7.58034e-05	9.56815e-05
Desulfarculales	0	3.46853e-05	5.00096e-05	2.84263e-05	1.18369e-05
Desulfobacterales	0.000225394	0.0006807	0.000866833	0.000560945	0.000384699
Desulfovibrionales	0.00999249	0.00228056	0.0029464	0.00164114	0.00109491
Desulfurellales	7.51315e-05	3.46853e-05	1.25024e-05	1.32656e-05	1.57825e-05
Desulfurobacteriales	7.51315e-05	4.33567e-06	2.08373e-05	1.89508e-05	1.57825e-05
Desulfurococcales	0	2.6014e-05	1.25024e-05	1.13705e-05	1.47961e-05
Desulfuromonadales	0.000225394	0.000294825	0.000241713	0.000164872	0.000120342
Dictyoglomales	0	4.33567e-05	6.2512e-05	4.35869e-05	2.86058e-05
Dictyosteliida	0	0	1.66699e-05	1.89508e-06	8.87767e-06
Elusimicrobiales	0	6.5035e-05	6.66794e-05	7.58034e-05	4.53747e-05
Enterobacteriales	0.00105184	0.016714	0.00321728	0.00207322	0.000833514
Entodiniomorphida	0	4.33567e-06	0	1.89508e-06	0
Entomoplasmatales	0	1.3007e-05	1.25024e-05	1.89508e-05	1.57825e-05
Erysipelotrichales	0.0101427	0.00912658	0.0110188	0.00859231	0.0114196
Eucoccidiorida	0	1.73427e-05	4.16747e-06	9.47542e-06	1.28233e-05
Euglenales	0	0	4.16747e-06	0	0
Eugregarinorida	0	0	4.16747e-06	0	0
Eurotiales	0.000150263	3.9021e-05	1.66699e-05	2.84263e-05	6.60893e-05
Fervidicoccales	0	0	8.33493e-06	7.58034e-06	4.93204e-06
Fibrobacterales	0.00052592	0.000403217	0.000570943	0.000867949	0.0015023
Flavobacteriales	0.00180316	0.00106224	0.00151279	0.00159187	0.00168774
Fusobacteriales	0.00105184	0.00107525	0.00112105	0.000809201	0.000975557
Gallionellales	0	0	8.33493e-06	3.79017e-06	3.94563e-06
Gemmatimonadales	0	1.3007e-05	8.33493e-06	7.58034e-06	8.87767e-06
Gloeobacterales	0	1.73427e-05	8.33493e-06	9.47542e-06	3.94563e-06
Gloeophyllales	0	0	0	1.89508e-06	0
Glomerales	0.000150263	4.33567e-05	2.08373e-05	3.60066e-05	3.74835e-05
Glomerellales	7.51315e-05	0	1.66699e-05	9.47542e-06	4.93204e-06
Haemosporida	0	8.67133e-06	4.16747e-06	1.89508e-06	4.93204e-06
Halanaerobiales	0.000150263	0.000238462	0.000158364	0.000134551	0.000138097
Halobacteriales	0	0.000121399	0.000233378	8.71739e-05	8.68038e-05
Haloplasmatales	7.51315e-05	0.000134406	7.50144e-05	7.76985e-05	7.10213e-05
Helotiales	7.51315e-05	1.73427e-05	8.33493e-06	1.89508e-06	4.34019e-05
Herpetosiphonales	7.51315e-05	1.3007e-05	1.25024e-05	5.68525e-06	5.91844e-06
Hydrogenophilales	0	1.3007e-05	0	5.68525e-06	4.93204e-06
Hymenostomatida	0	8.67133e-06	4.16747e-06	3.79017e-06	4.93204e-06
Hypocreales	0.000225394	3.03497e-05	1.66699e-05	2.84263e-05	4.63611e-05
Ignavibacteriales	0	3.03497e-05	4.16747e-05	7.39083e-05	7.9899e-05
Isochrysidales	7.51315e-05	2.6014e-05	3.33397e-05	1.13705e-05	2.46602e-05
Kiloniellales	0	0	4.16747e-06	3.79017e-06	0
Kinetoplastida	0	1.3007e-05	8.33493e-06	3.79017e-06	3.94563e-06
Kordiimonadales	0	1.3007e-05	0	5.68525e-06	5.91844e-06
Ktedonobacterales	7.51315e-05	5.63637e-05	4.58421e-05	3.60066e-05	3.05786e-05
Lactobacillales	0.00773854	0.00672028	0.00690966	0.00662521	0.00579021
Legionellales	0.000300526	7.37063e-05	0.000100019	6.8223e-05	3.94563e-05
Lentisphaerales	0.000225394	0.000186434	0.000170866	0.000144026	6.31301e-05
Longamoebia	0	4.33567e-06	4.16747e-06	9.47542e-06	6.90485e-06
Magnaporthales	0	0	0	0	1.97281e-06
Magnetococcales	0	4.33567e-06	2.91723e-05	5.68525e-06	6.90485e-06
Malasseziales	0.000150263	2.16783e-05	0	9.47542e-06	2.95922e-05
Mariprofundales	0	4.33567e-06	1.25024e-05	0	3.94563e-06
Methanobacteriales	0.00879038	0.00125734	0.00315894	0.00527591	0.00402158
Methanocellales	0	2.6014e-05	2.50048e-05	1.89508e-05	1.67689e-05
Methanococcales	7.51315e-05	3.9021e-05	4.16747e-05	4.16919e-05	3.1565e-05
Methanomassiliicoccales	0.000150263	9.97203e-05	0.000175034	0.000128866	7.79262e-05
Methanomicrobiales	7.51315e-05	0.000221119	0.000308392	0.000377122	8.77903e-05
Methanopyrales	0	4.33567e-06	4.16747e-06	1.89508e-06	5.91844e-06
Methanosarcinales	0.000150263	0.000156084	0.000170866	0.0001156	8.87767e-05
Methylacidiphilales	0	4.76923e-05	2.91723e-05	2.84263e-05	1.08505e-05
Methylococcales	0.000225394	0.000108392	8.75168e-05	5.49574e-05	3.94563e-05
Methylophilales	0	2.16783e-05	2.08373e-05	1.89508e-05	1.08505e-05
Mucorales	0	4.33567e-06	4.16747e-06	7.58034e-06	5.91844e-06
Mycoplasmatales	0.000676183	0.000437902	0.0010377	0.0013114	0.000653988
Myxococcales	7.51315e-05	0.000502937	0.000400077	0.000358171	0.000410345
Natranaerobiales	0	3.9021e-05	5.00096e-05	2.46361e-05	2.76194e-05
Nautiliales	0	1.3007e-05	1.25024e-05	1.70558e-05	6.90485e-06
Neisseriales	0.000225394	0.000177762	0.000133359	0.00011939	0.00011245
Neocallimastigales	0	0	1.66699e-05	9.47542e-06	2.56466e-05
Nitrosomonadales	0	8.67133e-06	1.25024e-05	3.79017e-06	2.95922e-06
Nitrosopumilales	0	0	4.16747e-06	3.79017e-06	3.94563e-06
Nitrososphaerales	0	4.33567e-06	8.33493e-06	5.68525e-06	0
Nitrospinales	0	3.46853e-05	2.50048e-05	7.58034e-06	4.93204e-06
Nitrospirales	0	2.6014e-05	4.16747e-05	3.79017e-05	2.26874e-05
Nostocales	0.000150263	5.63637e-05	7.50144e-05	5.11673e-05	6.21437e-05
Oceanospirillales	0.000300526	0.000169091	0.000116689	0.000145921	0.000104559
Onygenales	0	0	8.33493e-06	5.68525e-06	5.91844e-06
Ophiostomatales	0	0	0	1.89508e-06	2.95922e-06
Opitutales	0.000225394	0.000494266	0.000525101	0.00032785	0.000211091
Orbales	0	0	8.33493e-06	5.68525e-06	6.90485e-06
Orbiliales	0	1.73427e-05	8.33493e-06	3.79017e-06	8.87767e-06
Oscillatoriales	0.000150263	0.000156084	0.000175034	0.000161082	0.000107518
Parvularculales	0	4.33567e-06	0	0	9.86407e-07
Pasteurellales	0.000300526	0.000264476	0.000208373	0.000185718	0.000174594
Peniculida	0	8.67133e-06	1.66699e-05	5.68525e-06	1.08505e-05
Perkinsida	0	0	0	1.89508e-06	5.91844e-06
Pezizales	0	8.67133e-06	0	1.70558e-05	1.28233e-05
Phycisphaerales	7.51315e-05	5.63637e-05	4.16747e-05	2.84263e-05	5.91844e-06
Planctomycetales	0.00217881	0.00114462	0.000850163	0.000612112	0.000387658
Pleosporales	7.51315e-05	3.03497e-05	1.66699e-05	3.60066e-05	5.12932e-05
Pleurocapsales	0	1.73427e-05	4.16747e-05	1.70558e-05	1.77553e-05
Pneumocystidales	0	0	0	3.79017e-06	0
Polyporales	0	0	4.16747e-06	0	2.95922e-06
Prochlorales	0	8.67133e-06	2.50048e-05	9.47542e-06	1.57825e-05
Pseudomonadales	0.00338092	0.00424028	0.00670962	0.0317976	0.00233581
Pucciniales	7.51315e-05	0	0	0	1.97281e-06
Puniceicoccales	0.00052592	0.00039021	0.000545938	0.0003468	0.000187417
Pyrenomonadales	0	8.67133e-06	8.33493e-06	1.13705e-05	6.90485e-06
Rhizobiales	0.00315552	0.00320406	0.00138777	0.00190456	0.0012192
Rhizophydiales	0	1.3007e-05	1.66699e-05	3.60066e-05	4.93204e-06
Rhodobacterales	0.000300526	0.000320839	0.00027922	0.000206564	0.000188404
Rhodocyclales	0.000150263	4.33567e-05	7.91818e-05	5.68525e-05	4.63611e-05
Rhodospirillales	0.00300526	0.00119664	0.00154613	0.00193488	0.00167097
Rickettsiales	7.51315e-05	4.76923e-05	1.66699e-05	5.87476e-05	4.14291e-05
Rubrobacterales	0	0.000264476	8.75168e-05	3.60066e-05	2.1701e-05
Saccharomycetales	0	8.67133e-06	2.91723e-05	1.70558e-05	4.93204e-05
Salinisphaerales	0	0	0	1.89508e-06	1.97281e-06
Schizopyrenida	0	4.33567e-06	8.33493e-06	1.89508e-06	5.91844e-06
Schizosaccharomycetales	0	0	0	0	9.86407e-07
Sebacinales	0	0	4.16747e-06	0	4.93204e-06
Selenomonadales	0.0123216	0.00763945	0.0142319	0.015733	0.0202924
Solibacterales	7.51315e-05	4.76923e-05	5.83445e-05	3.03213e-05	2.26874e-05
Solirubrobacterales	0.000150263	0.000312168	5.83445e-05	3.97968e-05	1.77553e-05
Sordariales	7.51315e-05	1.73427e-05	4.16747e-06	9.47542e-06	1.38097e-05
Sphaerobacterales	0	4.76923e-05	4.16747e-05	1.51607e-05	2.07146e-05
Sphingobacteriales	0.00135237	0.000698042	0.00101686	0.000915326	0.000981475
Sphingomonadales	0.000300526	0.000346853	0.000316727	0.000257731	0.00022786
Spirochaetales	0.00713749	0.00845889	0.0115981	0.0167753	0.0151305
Sporadotrichida	0	8.67133e-06	0	1.13705e-05	8.87767e-06
Sporidiobolales	0	4.33567e-06	8.33493e-06	3.79017e-06	0
Stigonematales	0	2.16783e-05	1.25024e-05	5.68525e-06	1.77553e-05
Sulfolobales	0	8.67133e-06	8.33493e-06	1.70558e-05	8.87767e-06
Sulfuricellales	0	0	4.16747e-06	1.89508e-06	0
Synergistales	0.00172802	0.00109259	0.00102103	0.000828152	0.000731914
Syntrophobacterales	0.000150263	6.93707e-05	0.000108354	6.25378e-05	4.73476e-05
Thermales	0.000150263	7.37063e-05	9.16842e-05	7.39083e-05	4.73476e-05
Thermoanaerobacterales	0.00157776	0.00204643	0.00161281	0.00102903	0.00108209
Thermococcales	0	7.37063e-05	5.41771e-05	3.60066e-05	4.8334e-05
Thermodesulfobacteriales	0	5.63637e-05	5.00096e-05	2.84263e-05	2.26874e-05
Thermomicrobiales	0	3.03497e-05	1.66699e-05	1.32656e-05	1.97281e-06
Thermoplasmatales	0	0.000117063	9.16842e-05	7.39083e-05	7.00349e-05
Thermoproteales	0.000150263	3.9021e-05	3.75072e-05	1.89508e-05	2.6633e-05
Thermotogales	0.000300526	0.000277483	0.000208373	0.000166767	0.000185445
Thiotrichales	7.51315e-05	0.000134406	9.16842e-05	7.76985e-05	5.03068e-05
Tremellales	0	8.67133e-06	8.33493e-06	0	3.94563e-06
Ustilaginales	0	8.67133e-06	4.16747e-06	3.79017e-06	3.94563e-06
Verrucariales	0	0	4.16747e-06	1.89508e-06	3.94563e-06
Verrucomicrobiales	0.0283246	0.0277309	0.0151571	0.0160476	0.00637416
Vibrionales	0.000450789	0.000307832	0.000320895	0.000257731	0.00021701
Wallemiales	0	4.33567e-06	4.16747e-06	3.79017e-06	8.87767e-06
Xanthomonadales	0.000450789	0.000182098	0.000116689	0.000288053	0.000218982
Xylariales	7.51315e-05	4.33567e-06	4.16747e-06	5.68525e-06	2.95922e-06

## Sheet: family
Family	Sheep_1	Sheep_2	Sheep_3	Sheep_4	Sheep_5
Acetobacteraceae	0.00341172	0.00171404	0.00161021	0.00111613	0.00151312
Acholeplasmataceae	0.000243694	0.000406971	0.000513733	0.00040972	0.000721039
Acidaminococcaceae	0.00865115	0.0261726	0.0155423	0.00560186	0.0141366
Acidilobaceae	0	1.8332e-06	0	0	3.55192e-06
Acidimicrobiaceae	0.000121847	2.93312e-05	7.66765e-06	5.65131e-05	1.77596e-05
Acidithiobacillaceae	0	9.166e-06	1.53353e-05	2.11924e-05	1.06558e-05
Acidobacteriaceae	0.000243694	0.00018332	0.000299038	0.000296694	0.000220219
Acidothermaceae	0	1.8332e-06	0	0	3.55192e-06
Actinomycetaceae	0.00353357	0.000793776	0.00108114	0.00122916	0.000550547
Actinopolysporaceae	0	5.4996e-06	3.83383e-05	2.11924e-05	3.19673e-05
Aerococcaceae	0.000243694	0.00032631	0.000276036	0.000211924	0.000291257
Aeromonadaceae	0.000121847	5.13296e-05	3.83383e-05	2.11924e-05	7.81422e-05
Agaricaceae	0	0	0	0	3.55192e-06
Ajellomycetaceae	0	5.4996e-06	7.66765e-06	0	0
Alcaligenaceae	0	0.000161322	0.000145685	0.000282566	0.000188252
Alcanivoracaceae	0	2.7498e-05	5.36736e-05	2.82566e-05	6.39345e-05
Alicyclobacillaceae	0.000121847	0.00014299	0.000268368	0.000218988	0.000170492
Alteromonadaceae	0.000121847	0.000199819	0.000306706	0.00020486	0.0001847
Amoebophilaceae	0	1.8332e-05	0	2.11924e-05	2.13115e-05
Amphisphaeriaceae	0.000121847	3.6664e-06	0	7.06414e-06	7.10384e-06
Anaerolineaceae	0	3.6664e-05	9.20118e-05	0.00012009	6.39345e-05
Anaeromyxobacteraceae	0	2.38316e-05	3.06706e-05	2.82566e-05	3.90711e-05
Anaeroplasmataceae	0	3.6664e-06	0	0	0
Anaplasmataceae	0.000121847	1.46656e-05	7.66765e-06	7.06414e-06	3.55192e-05
Aquificaceae	0	4.583e-05	6.90089e-05	2.82566e-05	4.97269e-05
Archaeoglobaceae	0.000121847	2.01652e-05	3.06706e-05	0	1.42077e-05
Arthrodermataceae	0	3.6664e-06	7.66765e-06	0	7.10384e-06
Ascobolaceae	0	1.8332e-06	0	0	0
Aspergillaceae	0.000243694	9.89928e-05	3.06706e-05	4.23849e-05	3.19673e-05
Aurantimonadaceae	0.000121847	2.93312e-05	6.13412e-05	9.18339e-05	6.74864e-05
Auriculariaceae	0	1.8332e-06	0	0	0
Babesiidae	0	1.8332e-06	0	0	3.55192e-06
Bacillaceae	0.0115755	0.0118113	0.0326412	0.00723368	0.0566815
Bacteriovoracaceae	0	1.64988e-05	6.90089e-05	9.8898e-05	6.74864e-05
Bacteroidaceae	0.0721335	0.211689	0.114363	0.0533484	0.100874
Bartonellaceae	0.000121847	1.8332e-05	7.66765e-06	2.82566e-05	1.42077e-05
Bdellovibrionaceae	0	4.03304e-05	3.06706e-05	2.11924e-05	4.97269e-05
Beijerinckiaceae	0	9.166e-06	3.83383e-05	4.9449e-05	2.13115e-05
Beutenbergiaceae	0	5.86624e-05	0.000107347	0.000324951	9.59018e-05
Bifidobacteriaceae	0.00268064	0.00257381	0.00175589	0.00185787	0.00107978
Blattabacteriaceae	0	7.3328e-06	0	0	7.10384e-06
Botryosphaeriaceae	0	1.09992e-05	0	0	3.55192e-06
Brachyspiraceae	0.000609236	0.000287813	0.000245365	0.000275502	0.000291257
Bradyrhizobiaceae	0.00109662	0.000823107	0.000406386	0.00145521	0.000983881
Brevibacteriaceae	0.000365542	3.6664e-05	0.000153353	0.000473298	0.000113661
Brucellaceae	0	3.84972e-05	4.60059e-05	2.11924e-05	4.61749e-05
Burkholderiaceae	0.000609236	0.000942265	0.000329709	0.000558067	0.000909291
Caldilineaceae	0	5.68292e-05	0.000107347	8.47697e-05	3.90711e-05
Caldisericaceae	0	3.6664e-06	7.66765e-06	7.06414e-06	2.84153e-05
Calosphaeriaceae	0	1.8332e-06	0	0	0
Campylobacteraceae	0.000487389	0.000333643	0.000299038	0.00028963	0.000287705
Candidatus Actinomarinaceae	0	1.8332e-06	1.53353e-05	0	7.10384e-06
Candidatus Brocadiaceae	0.000121847	3.48308e-05	6.13412e-05	3.53207e-05	3.55192e-05
Candidatus Methanoperedenaceae	0	9.166e-06	7.66765e-06	2.11924e-05	1.42077e-05
Candidatus Midichloriaceae	0	1.8332e-06	0	0	0
Cardiobacteriaceae	0	9.166e-06	1.53353e-05	2.11924e-05	1.42077e-05
Carnobacteriaceae	0.000121847	0.00054996	0.000590409	0.000324951	0.00171913
Catenulisporaceae	0	5.4996e-06	7.66765e-06	2.82566e-05	1.77596e-05
Caulobacteraceae	0	0.000122824	0.00013035	0.000190732	0.000145629
Cellulomonadaceae	0.000609236	3.48308e-05	0.000299038	0.000777056	0.00025929
Ceratobasidiaceae	0	7.3328e-06	7.66765e-06	0	3.55192e-06
Chaetomiaceae	0	1.64988e-05	0	7.06414e-06	3.55192e-06
Chitinivibrionaceae	0.000121847	1.28324e-05	1.53353e-05	4.9449e-05	3.55192e-05
Chitinophagaceae	0.000731083	0.000542627	0.000529068	0.000296694	0.000483061
Chlamydiaceae	0	2.01652e-05	8.43442e-05	3.53207e-05	1.06558e-05
Chlorobiaceae	0.000121847	0.000203485	0.000222362	0.00020486	0.000266394
Chloroflexaceae	0	3.11644e-05	3.06706e-05	4.23849e-05	3.19673e-05
Chromatiaceae	0	0.000106326	0.000168688	0.000141283	0.00016694
Chromobacteriaceae	0.000121847	2.38316e-05	2.3003e-05	5.65131e-05	5.32788e-05
Chrysiogenaceae	0.000243694	7.3328e-06	1.53353e-05	1.41283e-05	3.55192e-06
Chthonomonadaceae	0	4.76632e-05	0.000168688	5.65131e-05	4.2623e-05
Clavicipitaceae	0	9.166e-06	0	0	3.55192e-06
Clostridiaceae	0.090898	0.0759623	0.0922802	0.0724993	0.0840668
Clostridiales Family XIII. Incertae Sedis	0.0220543	0.00709082	0.0133264	0.0102006	0.00513963
Clostridiales Family XVII. Incertae Sedis	0.000487389	5.68292e-05	0.000122682	9.18339e-05	5.32788e-05
Codonosigidae	0	7.3328e-06	0	0	0
Colwelliaceae	0.000121847	5.4996e-06	7.66765e-06	0	3.55192e-06
Comamonadaceae	0.00085293	0.000460133	0.000207027	0.000254309	0.000447542
Competibacteraceae	0.000121847	1.46656e-05	6.90089e-05	5.65131e-05	4.2623e-05
Conexibacteraceae	0.000243694	1.8332e-05	3.83383e-05	0.00020486	7.10384e-06
Coniophoraceae	0	0	0	0	7.10384e-06
Cordycipitaceae	0	9.166e-06	0	0	7.10384e-06
Coriobacteriaceae	0.127208	0.0280076	0.0284623	0.0624541	0.0222563
Coriolaceae	0	0	7.66765e-06	0	0
Corynebacteriaceae	0.00085293	0.000571959	0.000667086	0.00136338	0.000497269
Coxiellaceae	0.000243694	1.09992e-05	1.53353e-05	2.11924e-05	1.77596e-05
Criblamydiaceae	0	0	0	0	3.55192e-06
Cryomorphaceae	0.000487389	0.00013199	0.000191691	5.65131e-05	0.000230875
Cryptosporangiaceae	0	3.6664e-06	1.53353e-05	2.82566e-05	1.06558e-05
Cryptosporidiidae	0	1.8332e-06	7.66765e-06	0	0
Cyclobacteriaceae	0.000487389	0.000639787	0.000544403	0.000473298	0.000486613
Cyphellophoraceae	0	0	0	7.06414e-06	0
Cystobacteraceae	0	3.84972e-05	7.66765e-05	7.06414e-05	2.13115e-05
Cytophagaceae	0.000974778	0.0013254	0.00123449	0.000706414	0.00110465
Dacrymycetaceae	0	1.8332e-06	0	0	3.55192e-06
Debaryomycetaceae	0	7.3328e-05	1.53353e-05	0	1.42077e-05
Deferribacteraceae	0.000121847	9.71596e-05	0.000115015	0.000105962	0.000113661
Dehalococcoidaceae	0.000243694	0.000157655	0.000115015	7.06414e-05	0.000138525
Deinococcaceae	0.000243694	0.000164988	0.000161021	0.000197796	0.000127869
Dermabacteraceae	0.000121847	5.31628e-05	0.000191691	0.000388528	9.23499e-05
Dermacoccaceae	0.000121847	4.03304e-05	2.3003e-05	9.8898e-05	2.84153e-05
Dermateaceae	0	1.8332e-05	0	1.41283e-05	0
Dermatophilaceae	0	1.46656e-05	5.36736e-05	0.000127155	4.97269e-05
Desulfarculaceae	0	2.19984e-05	9.20118e-05	5.65131e-05	5.32788e-05
Desulfobacteraceae	0.000243694	0.000557293	0.0012805	0.000883018	0.000884428
Desulfobulbaceae	0.000121847	6.78284e-05	0.000191691	0.000134219	0.000110109
Desulfohalobiaceae	0	2.38316e-05	2.3003e-05	3.53207e-05	3.90711e-05
Desulfomicrobiaceae	0	9.166e-06	9.20118e-05	4.9449e-05	3.90711e-05
Desulfovibrionaceae	0.0160838	0.0018717	0.00509899	0.00349675	0.0028664
Desulfurellaceae	0.000121847	2.93312e-05	2.3003e-05	5.65131e-05	2.48634e-05
Desulfurobacteriaceae	0.000121847	2.93312e-05	3.83383e-05	7.06414e-06	3.55192e-05
Desulfurococcaceae	0	2.38316e-05	1.53353e-05	2.82566e-05	1.42077e-05
Desulfuromonadaceae	0	3.29976e-05	7.66765e-05	4.23849e-05	3.19673e-05
Diatrypaceae	0	1.8332e-06	7.66765e-06	0	3.55192e-06
Dictyoglomaceae	0	5.31628e-05	0.000115015	7.06414e-05	8.16941e-05
Dietziaceae	0.000121847	1.09992e-05	4.60059e-05	0.000233117	7.10384e-05
Dipodascaceae	0	3.6664e-06	0	7.06414e-06	0
Ectothiorhodospiraceae	0.000243694	7.69944e-05	9.20118e-05	0.000134219	6.74864e-05
Eimeriidae	0	9.166e-06	0	2.11924e-05	1.06558e-05
Elusimicrobiaceae	0	8.43272e-05	0.000122682	0.000105962	0.000142077
Enterobacteriaceae	0.00170586	0.00154905	0.00591943	0.0272323	0.0038858
Enterococcaceae	0.00194956	0.00152522	0.00216228	0.00191438	0.00192514
Enterocytozoonidae	0	2.93312e-05	1.53353e-05	2.82566e-05	1.42077e-05
Entomoplasmataceae	0	9.166e-06	7.66765e-06	0	3.55192e-06
Erysipelotrichaceae	0.0164494	0.021223	0.0202733	0.01487	0.0161044
Erythrobacteraceae	0	9.166e-06	2.3003e-05	0	1.77596e-05
Eubacteriaceae	0.0255879	0.0234411	0.0216688	0.0167915	0.0182355
Euglenaceae	0	0	7.66765e-06	0	0
Ferrimonadaceae	0	5.4996e-06	0	0	0
Ferroplasmaceae	0	5.4996e-06	7.66765e-06	0	0
Fervidicoccaceae	0	9.166e-06	1.53353e-05	0	1.42077e-05
Fibrobacteraceae	0.00085293	0.00279196	0.00105047	0.000656965	0.00162678
Flammeovirgaceae	0.000365542	0.000331809	0.000268368	0.000127155	0.000355192
Flavobacteriaceae	0.00194956	0.0027003	0.00235397	0.00162475	0.00250055
Francisellaceae	0	1.09992e-05	1.53353e-05	2.82566e-05	1.42077e-05
Frankiaceae	0.000121847	5.4996e-05	6.90089e-05	0.000127155	9.59018e-05
Fusobacteriaceae	0.000731083	0.000925766	0.00098146	0.00108788	0.000856012
Gallionellaceae	0	7.3328e-06	1.53353e-05	0	7.10384e-06
Geminigeraceae	0	1.28324e-05	1.53353e-05	1.41283e-05	2.13115e-05
Gemmatimonadaceae	0	1.64988e-05	7.66765e-06	2.11924e-05	1.42077e-05
Geobacteraceae	0.000121847	0.00014299	0.00023003	0.000282566	0.000198907
Geodermatophilaceae	0.000121847	4.03304e-05	0.000168688	0.000402656	8.5246e-05
Gloeophyllaceae	0	0	0	0	3.55192e-06
Glomeraceae	0.000243694	6.96616e-05	3.83383e-05	7.06414e-05	6.74864e-05
Glomerellaceae	0.000121847	1.8332e-06	3.06706e-05	0	1.77596e-05
Glycomycetaceae	0	3.6664e-06	7.66765e-06	7.06414e-06	1.42077e-05
Gordoniaceae	0	0.000109992	0.000184024	0.000423849	0.00025929
Gregarinidae	0	0	7.66765e-06	0	0
Hahellaceae	0.000243694	2.56648e-05	2.3003e-05	2.11924e-05	4.61749e-05
Halanaerobiaceae	0	0.000153989	0.000145685	0.000183668	0.000134973
Halobacteriaceae	0	0.000159488	0.000421721	0.000197796	0.000152732
Halobacteroidaceae	0.000243694	9.53264e-05	0.000138018	0.000197796	0.000110109
Halomonadaceae	0.000121847	5.86624e-05	0.000107347	0.000155411	8.5246e-05
Haloplasmataceae	0.000121847	0.00013199	0.000138018	0.000218988	0.000145629
Halothiobacillaceae	0.000121847	1.8332e-06	7.66765e-06	0	7.10384e-06
Helicobacteraceae	0.00121847	0.000469299	0.000329709	0.000183668	0.000671313
Heliobacteriaceae	0.000243694	0.000298812	0.000306706	0.000282566	0.000305465
Helotiaceae	0.000121847	9.166e-06	0	0	0
Herpetosiphonaceae	0.000121847	1.09992e-05	2.3003e-05	2.11924e-05	1.06558e-05
Herpotrichiellaceae	0	1.8332e-05	5.36736e-05	0	3.55192e-06
Hexamitidae	0	7.3328e-06	7.66765e-06	1.41283e-05	3.55192e-06
Holosporaceae	0	3.6664e-06	0	0	7.10384e-06
Hydrogenophilaceae	0	9.166e-06	0	2.11924e-05	1.06558e-05
Hydrogenothermaceae	0	3.11644e-05	4.60059e-05	2.11924e-05	4.61749e-05
Hyphomicrobiaceae	0.000121847	9.34932e-05	8.43442e-05	7.77056e-05	0.000170492
Hyphomonadaceae	0	6.59952e-05	0.000107347	7.77056e-05	7.45903e-05
Hypocreaceae	0	2.56648e-05	7.66765e-06	7.06414e-06	2.13115e-05
Idiomarinaceae	0	1.8332e-05	3.06706e-05	1.41283e-05	4.2623e-05
Ignavibacteriaceae	0	5.68292e-05	3.83383e-05	2.11924e-05	8.5246e-05
Intrasporangiaceae	0.000243694	8.06608e-05	0.000283703	0.000748799	0.000284153
Jonesiaceae	0	7.3328e-06	7.66765e-06	5.65131e-05	3.90711e-05
Kiloniellaceae	0	0	7.66765e-06	0	7.10384e-06
Kineosporiaceae	0	1.8332e-05	5.36736e-05	5.65131e-05	5.32788e-05
Kofleriaceae	0	2.38316e-05	6.13412e-05	3.53207e-05	5.32788e-05
Kordiimonadaceae	0	1.09992e-05	0	2.11924e-05	1.06558e-05
Ktedonobacteraceae	0.000121847	5.68292e-05	8.43442e-05	9.18339e-05	6.74864e-05
Lachnospiraceae	0.101255	0.0908388	0.0858547	0.074343	0.0748531
Lactobacillaceae	0.00280249	0.00191936	0.00291371	0.00218988	0.00227678
Lasiosphaeriaceae	0	0	0	0	3.55192e-06
Legionellaceae	0.000243694	6.23288e-05	0.000161021	9.8898e-05	0.000110109
Lentisphaeraceae	0.000365542	0.000117325	0.000314374	0.000303758	0.000269946
Leptosphaeriaceae	0	7.3328e-06	0	7.06414e-06	3.55192e-06
Leptospiraceae	0.000365542	0.000153989	0.000291371	0.000339079	0.000284153
Leptotrichiaceae	0.000974778	0.000834106	0.00102747	0.000621645	0.000607378
Leuconostocaceae	0.000121847	0.000115492	0.000207027	0.000162475	0.000149181
Listeriaceae	0.000121847	0.000359307	0.00075143	0.000395592	0.000763662
Magnaporthaceae	0	3.6664e-06	0	0	0
Magnetococcaceae	0	1.28324e-05	5.36736e-05	7.06414e-06	1.06558e-05
Malasseziaceae	0.000243694	5.4996e-05	0	3.53207e-05	1.77596e-05
Marasmiaceae	0	3.6664e-06	0	0	7.10384e-06
Marinilabiliaceae	0.000243694	0.00208985	0.00075143	0.000487426	0.00123962
Mariprofundaceae	0	7.3328e-06	2.3003e-05	7.06414e-06	0
Melampsoraceae	0.000121847	1.8332e-06	0	0	0
Melioribacteraceae	0	8.98268e-05	3.06706e-05	2.82566e-05	4.97269e-05
Meruliaceae	0	1.8332e-06	0	0	0
Methanobacteriaceae	0.0142561	0.00726681	0.00562039	0.00198502	0.00957242
Methanocaldococcaceae	0	1.8332e-05	3.06706e-05	7.06414e-06	3.19673e-05
Methanocellaceae	0	3.11644e-05	4.60059e-05	4.23849e-05	3.55192e-05
Methanococcaceae	0.000121847	3.11644e-05	3.83383e-05	5.65131e-05	3.55192e-05
Methanocorpusculaceae	0.000121847	6.96616e-05	0.000406386	0.000261373	0.000465301
Methanomassiliicoccaceae	0.000243694	0.000144823	0.000322041	0.000162475	0.00024153
Methanomicrobiaceae	0	3.84972e-05	6.90089e-05	2.11924e-05	6.39345e-05
Methanopyraceae	0	1.09992e-05	7.66765e-06	7.06414e-06	3.55192e-06
Methanoregulaceae	0	1.8332e-05	1.53353e-05	2.82566e-05	1.06558e-05
Methanosaetaceae	0	2.56648e-05	4.60059e-05	5.65131e-05	7.81422e-05
Methanosarcinaceae	0.000243694	0.000128324	0.000253033	0.000169539	0.000113661
Methanospirillaceae	0	7.3328e-06	7.66765e-06	7.06414e-06	3.55192e-06
Methanothermaceae	0	9.166e-06	0	1.41283e-05	3.55192e-06
Methylacidiphilaceae	0	2.01652e-05	5.36736e-05	7.77056e-05	5.32788e-05
Methylobacteriaceae	0.0023151	0.000362974	0.000782101	0.00170246	0.000848908
Methylococcaceae	0.000243694	6.4162e-05	0.000153353	0.000162475	9.23499e-05
Methylocystaceae	0	1.8332e-05	1.53353e-05	4.9449e-05	2.13115e-05
Methylophilaceae	0	1.8332e-05	3.83383e-05	3.53207e-05	2.48634e-05
Methylothermaceae	0	3.6664e-06	7.66765e-06	1.41283e-05	7.10384e-06
Metschnikowiaceae	0	0	1.53353e-05	0	0
Microbacteriaceae	0.00377726	0.000632454	0.0023693	0.00830743	0.00325356
Microchaetaceae	0	4.03304e-05	0	7.06414e-06	3.55192e-06
Micrococcaceae	0.0820032	0.00560043	0.0419957	0.168868	0.0409323
Micromonosporaceae	0.000609236	0.000146656	0.000329709	0.0012009	0.000305465
Moraxellaceae	0.00109662	0.00245466	0.00867212	0.00128567	0.0570367
Moritellaceae	0	3.6664e-06	7.66765e-06	1.41283e-05	1.77596e-05
Mucoraceae	0	1.8332e-06	7.66765e-06	7.06414e-06	7.10384e-06
Mycobacteriaceae	0.00158401	0.000324477	0.000828107	0.00233117	0.000575411
Mycoplasmataceae	0.00109662	0.00121541	0.00190925	0.000713478	0.00245793
Mycosphaerellaceae	0.000121847	2.56648e-05	2.3003e-05	3.53207e-05	0
Myxococcaceae	0.000121847	0.000535295	0.000398718	0.000515682	0.000422678
Nakamurellaceae	0	5.4996e-06	1.53353e-05	5.65131e-05	2.84153e-05
Nannocystaceae	0	7.3328e-06	3.06706e-05	1.41283e-05	2.13115e-05
Natranaerobiaceae	0	5.13296e-05	9.20118e-05	6.35773e-05	4.61749e-05
Nautiliaceae	0	1.28324e-05	2.3003e-05	2.11924e-05	3.19673e-05
Nectriaceae	0.000365542	3.6664e-05	2.3003e-05	4.23849e-05	2.13115e-05
Neisseriaceae	0.000243694	0.000185153	0.000222362	0.000233117	0.00016694
Neocallimastigaceae	0	3.6664e-05	0	0	1.06558e-05
Nitrosomonadaceae	0	5.4996e-06	2.3003e-05	1.41283e-05	7.10384e-06
Nitrosopumilaceae	0	7.3328e-06	7.66765e-06	0	7.10384e-06
Nitrososphaeraceae	0	0	1.53353e-05	7.06414e-06	1.06558e-05
Nitrospinaceae	0	9.166e-06	4.60059e-05	5.65131e-05	1.42077e-05
Nitrospiraceae	0	4.21636e-05	7.66765e-05	4.23849e-05	7.10384e-05
Nocardiaceae	0.00146217	0.000284146	0.00105047	0.00398418	0.00151312
Nocardioidaceae	0.00109662	0.000126491	0.000322041	0.000642837	0.000262842
Nocardiopsaceae	0.000487389	6.23288e-05	0.000222362	0.000671094	0.000138525
Noelaerhabdaceae	0.000121847	4.583e-05	6.13412e-05	4.23849e-05	2.13115e-05
Nosematidae	0	1.8332e-06	0	0	0
Nostocaceae	0.000243694	4.21636e-05	0.000107347	6.35773e-05	5.68307e-05
Oceanospirillaceae	0.000121847	7.69944e-05	3.06706e-05	6.35773e-05	6.39345e-05
Ophiostomataceae	0	5.4996e-06	0	0	3.55192e-06
Ophryoscolecidae	0	0	0	7.06414e-06	3.55192e-06
Opitutaceae	0.000365542	0.000392305	0.000966124	0.000805312	0.000614482
Orbaceae	0	1.28324e-05	1.53353e-05	0	1.06558e-05
Orbiliaceae	0	1.64988e-05	1.53353e-05	2.82566e-05	7.10384e-06
Oscillochloridaceae	0	9.166e-06	1.53353e-05	1.41283e-05	3.55192e-06
Oscillospiraceae	0.0269282	0.0205245	0.0266988	0.0204083	0.0205514
Oxalobacteraceae	0.000487389	0.000263981	0.00147219	0.00498022	0.000927051
Oxytrichidae	0	1.64988e-05	0	1.41283e-05	2.13115e-05
Paenibacillaceae	0.00901669	0.00660686	0.0337837	0.00806725	0.0238653
Parachlamydiaceae	0	2.56648e-05	0.000145685	0.000105962	7.10384e-05
Parameciidae	0	2.01652e-05	3.06706e-05	1.41283e-05	1.06558e-05
Parvularculaceae	0	1.8332e-06	0	7.06414e-06	0
Pasteurellaceae	0.000487389	0.000324477	0.000383383	0.000430913	0.000348088
Patulibacteraceae	0	1.46656e-05	6.13412e-05	0.00020486	4.61749e-05
Pelobacteraceae	0.000121847	3.84972e-05	8.43442e-05	7.06414e-05	4.2623e-05
Peptococcaceae	0.0043865	0.00286529	0.00404852	0.00346143	0.00294809
Peptoniphilaceae	0.00146217	0.00150506	0.00148752	0.00134219	0.00109044
Peptostreptococcaceae	0.00377726	0.00248582	0.00318208	0.0026985	0.00289481
Perkinsidae	0	1.09992e-05	0	0	3.55192e-06
Phaeosphaeriaceae	0.000121847	5.4996e-06	7.66765e-06	0	1.06558e-05
Phaffomycetaceae	0	1.8332e-06	7.66765e-06	0	3.55192e-06
Phycisphaeraceae	0.000121847	1.09992e-05	7.66765e-05	9.18339e-05	5.32788e-05
Phyllobacteriaceae	0.000243694	0.000249315	0.000145685	0.000296694	0.000245082
Picrophilaceae	0	3.6664e-06	0	0	0
Piscirickettsiaceae	0	2.38316e-05	5.36736e-05	0.000134219	7.10384e-05
Planctomycetaceae	0.00341172	0.000714948	0.00150286	0.00180842	0.00110109
Planococcaceae	0.00316803	0.004594	0.0250119	0.00186493	0.0507321
Plectosphaerellaceae	0	7.3328e-06	0	0	0
Pleosporaceae	0	3.29976e-05	1.53353e-05	1.41283e-05	2.84153e-05
Pneumocystidaceae	0	0	0	0	7.10384e-06
Polyangiaceae	0	7.88276e-05	3.83383e-05	9.18339e-05	5.32788e-05
Polyporaceae	0	3.6664e-06	0	0	0
Porphyromonadaceae	0.00999147	0.0187335	0.0117852	0.0136832	0.0113306
Prevotellaceae	0.0343609	0.138969	0.0691852	0.0218353	0.0968075
Prochloraceae	0	1.8332e-06	0	0	3.55192e-06
Prochlorococcaceae	0	2.19984e-05	3.06706e-05	1.41283e-05	1.42077e-05
Prochlorotrichaceae	0	5.4996e-06	1.53353e-05	0	0
Prolixibacteraceae	0.000365542	0.00054996	0.000513733	0.000275502	0.000390711
Promicromonosporaceae	0.000365542	4.94964e-05	0.000161021	0.000558067	0.000156284
Propionibacteriaceae	0.00194956	0.00120075	0.000575074	0.00138457	0.000948362
Psathyrellaceae	0	5.4996e-06	0	0	1.77596e-05
Pseudeurotiaceae	0.000243694	0.000340975	6.90089e-05	5.65131e-05	4.2623e-05
Pseudoalteromonadaceae	0.000243694	7.69944e-05	9.96795e-05	7.77056e-05	8.16941e-05
Pseudomonadaceae	0.0043865	0.0018717	0.0036268	0.00558774	0.00234071
Pseudonocardiaceae	0.000609236	0.000186986	0.000383383	0.00127861	0.000266394
Psychromonadaceae	0	2.7498e-05	4.60059e-05	2.11924e-05	2.13115e-05
Pucciniaceae	0	1.8332e-06	0	0	0
Punctulariaceae	0	1.8332e-06	7.66765e-06	0	0
Puniceicoccaceae	0.00085293	0.000348308	0.00100446	0.000635773	0.000650001
Pyrodictiaceae	0	3.6664e-06	7.66765e-06	1.41283e-05	7.10384e-06
Pyronemataceae	0	1.8332e-05	0	1.41283e-05	2.84153e-05
Rhizobiaceae	0.000365542	0.000245649	0.00039105	0.000706414	0.000529236
Rhizopodaceae	0	1.8332e-06	0	0	3.55192e-06
Rhodobacteraceae	0.000487389	0.000262148	0.000383383	0.000402656	0.000291257
Rhodobiaceae	0	0	3.83383e-05	1.41283e-05	1.77596e-05
Rhodocyclaceae	0.000243694	8.61604e-05	0.000145685	7.06414e-05	0.000106558
Rhodospirillaceae	0.00109662	0.00102659	0.0010198	0.000671094	0.00137459
Rhodothermaceae	0.000243694	4.21636e-05	3.83383e-05	7.77056e-05	5.32788e-05
Rickettsiaceae	0	5.13296e-05	2.3003e-05	6.35773e-05	4.61749e-05
Rikenellaceae	0.0221762	0.0535845	0.0423254	0.0267307	0.0372951
Rivulariaceae	0	2.01652e-05	1.53353e-05	1.41283e-05	2.48634e-05
Roseiflexaceae	0.000121847	4.03304e-05	5.36736e-05	0.000113026	4.97269e-05
Ruaniaceae	0	2.19984e-05	6.13412e-05	0.000176604	3.90711e-05
Rubrobacteraceae	0	4.03304e-05	0.000161021	0.000430913	6.74864e-05
Ruminococcaceae	0.138906	0.126698	0.15734	0.219462	0.100793
Saccharomycetaceae	0	5.4996e-06	1.53353e-05	0	7.10384e-06
Salinisphaeraceae	0	3.6664e-06	0	0	3.55192e-06
Salpingoecidae	0	5.4996e-06	0	0	1.06558e-05
Sanguibacteraceae	0.000121847	1.64988e-05	0.000299038	0.000339079	0.000174044
Saprospiraceae	0.000487389	0.000207152	0.000329709	0.000148347	0.000252186
Sarcocystidae	0	9.166e-06	0	7.06414e-06	7.10384e-06
Schizosaccharomycetaceae	0	1.8332e-06	0	0	0
Sclerotiniaceae	0	2.56648e-05	1.53353e-05	1.41283e-05	3.55192e-06
Scytonemataceae	0	7.3328e-06	7.66765e-06	7.06414e-06	7.10384e-06
Segniliparaceae	0	1.09992e-05	7.66765e-06	2.82566e-05	3.55192e-06
Serpulaceae	0	5.4996e-06	1.53353e-05	7.06414e-06	1.42077e-05
Shewanellaceae	0	4.94964e-05	5.36736e-05	6.35773e-05	3.90711e-05
Simkaniaceae	0	1.28324e-05	2.3003e-05	7.06414e-06	7.10384e-06
Sinobacteraceae	0.000121847	1.09992e-05	3.06706e-05	2.82566e-05	3.55192e-05
Solibacteraceae	0.000121847	4.21636e-05	0.000107347	7.77056e-05	5.68307e-05
Sordariaceae	0.000121847	3.6664e-06	7.66765e-06	7.06414e-06	7.10384e-06
Sphaerobacteraceae	0	3.84972e-05	7.66765e-05	7.77056e-05	2.84153e-05
Sphingobacteriaceae	0.000974778	0.000971596	0.000904783	0.000649901	0.000902187
Sphingomonadaceae	0.000487389	0.000379473	0.000529068	0.000543939	0.000440438
Spirochaetaceae	0.0104789	0.0275988	0.0206873	0.0130969	0.030717
Spiroplasmataceae	0	1.8332e-05	1.53353e-05	2.11924e-05	2.84153e-05
Sporichthyaceae	0.000121847	7.3328e-06	0	7.06414e-06	7.10384e-06
Sporolactobacillaceae	0	0.000108159	0.000176356	0.00012009	0.000220219
Spraguidae	0	0	0	0	3.55192e-06
Staphylococcaceae	0.000974778	0.00134924	0.00195525	0.000925403	0.00187896
Streptococcaceae	0.00487389	0.00483965	0.00486896	0.00454224	0.00423744
Streptomycetaceae	0.00268064	0.000623288	0.00162554	0.00446454	0.00150601
Streptosporangiaceae	0	2.56648e-05	7.66765e-05	0.000268437	5.68307e-05
Succinivibrionaceae	0.000243694	0.00100643	0.0005214	0.000430913	0.000721039
Sulfolobaceae	0	1.46656e-05	1.53353e-05	1.41283e-05	2.84153e-05
Sulfuricellaceae	0	0	7.66765e-06	0	3.55192e-06
Sutterellaceae	0.000365542	0.000593957	0.000628748	0.000233117	0.000596722
Symbiobacteriaceae	0	5.31628e-05	0.000115015	0.000105962	4.97269e-05
Synergistaceae	0.00280249	0.00136023	0.00187858	0.00178016	0.00155219
Syntrophaceae	0.000243694	7.69944e-05	0.000115015	5.65131e-05	8.8798e-05
Syntrophobacteraceae	0	1.09992e-05	8.43442e-05	5.65131e-05	2.48634e-05
Syntrophomonadaceae	0.000365542	0.000218151	0.000253033	0.000275502	0.000287705
Teratosphaeriaceae	0	1.8332e-06	7.66765e-06	0	7.10384e-06
Tetrahymenidae	0	5.4996e-06	7.66765e-06	1.41283e-05	7.10384e-06
Thermaceae	0.000243694	8.79936e-05	0.000168688	0.00012009	0.000138525
Thermoactinomycetaceae	0	6.04956e-05	3.83383e-05	2.82566e-05	9.94537e-05
Thermoanaerobacteraceae	0.000974778	0.000703949	0.00111948	0.000911274	0.00068552
Thermoanaerobacterales Family III. Incertae Sedis	0.000609236	0.000592124	0.000797436	0.000967788	0.000550547
Thermoanaerobacterales Family IV. Incertae Sedis	0.000487389	0.000537128	0.000736095	0.00113026	0.000504372
Thermoascaceae	0	0	0	0	3.55192e-06
Thermococcaceae	0	8.98268e-05	9.96795e-05	0.00012009	6.74864e-05
Thermodesulfobacteriaceae	0	4.21636e-05	9.20118e-05	9.18339e-05	5.32788e-05
Thermodesulfobiaceae	0.000121847	2.93312e-05	4.60059e-05	4.9449e-05	2.48634e-05
Thermofilaceae	0	2.01652e-05	3.83383e-05	4.23849e-05	1.77596e-05
Thermomicrobiaceae	0	3.6664e-06	3.06706e-05	4.9449e-05	2.48634e-05
Thermomonosporaceae	0	1.8332e-05	3.83383e-05	0.000113026	3.55192e-05
Thermoplasmataceae	0	1.8332e-06	7.66765e-06	7.06414e-06	7.10384e-06
Thermoproteaceae	0.000243694	2.93312e-05	3.06706e-05	2.11924e-05	1.77596e-05
Thermotogaceae	0.000487389	0.000344642	0.000383383	0.000452105	0.000312569
Thiotrichaceae	0.000121847	4.583e-05	9.20118e-05	2.82566e-05	4.97269e-05
Tremellaceae	0	3.6664e-06	7.66765e-06	0	0
Trichocomaceae	0	1.46656e-05	0	1.41283e-05	1.77596e-05
Tricholomataceae	0	1.8332e-06	0	0	3.55192e-06
Trueperaceae	0	1.09992e-05	2.3003e-05	2.11924e-05	1.06558e-05
Trypanosomatidae	0	7.3328e-06	1.53353e-05	2.11924e-05	7.10384e-06
Tsukamurellaceae	0	0	0	1.41283e-05	1.06558e-05
Tuberaceae	0	1.8332e-06	0	0	0
Unikaryonidae	0	1.8332e-06	0	0	0
Ustilaginaceae	0	7.3328e-06	7.66765e-06	1.41283e-05	7.10384e-06
Vahlkampfiidae	0	1.09992e-05	1.53353e-05	7.06414e-06	3.55192e-06
Veillonellaceae	0.00816376	0.00682317	0.00766765	0.00562306	0.011288
Verrucariaceae	0	7.3328e-06	7.66765e-06	0	3.55192e-06
Verrucomicrobia subdivision 3	0.000243694	8.79936e-05	0.00023003	0.000162475	0.000159836
Verrucomicrobiaceae	0.045449	0.0115583	0.0271435	0.0444758	0.0295306
Vibrionaceae	0.000731083	0.000377639	0.000567406	0.00049449	0.000472405
Waddliaceae	0	5.4996e-06	3.06706e-05	7.06414e-06	1.77596e-05
Williamsiaceae	0	1.8332e-06	2.3003e-05	7.06414e-06	0
Xanthobacteraceae	0.000121847	1.8332e-05	6.13412e-05	7.06414e-06	4.2623e-05
Xanthomonadaceae	0.000609236	0.000394138	0.000184024	0.000268437	0.000504372

## Sheet: genus
Genus	Sheep_1	Sheep_2	Sheep_3	Sheep_4	Sheep_5
Abiotrophia	0	4.98251e-05	1.77478e-05	8.76324e-05	4.14295e-05
Acanthamoeba	0	1.45323e-05	8.8739e-06	8.76324e-06	2.07147e-05
Acaricomes	0.000152602	1.24563e-05	5.32434e-05	0.000376819	7.45731e-05
Acaryochloris	0	1.03802e-05	2.66217e-05	8.76324e-06	8.2859e-06
Acetitomaculum	0	2.07605e-06	0	0	0
Acetivibrio	0.000457806	0.00036746	0.000408199	0.000385583	0.000368722
Acetobacter	0.000610407	0.000195148	0.0002041	0.000157738	0.00053444
Acetobacterium	0.00122081	0.000629042	0.000914012	0.000701059	0.000592442
Acetohalobium	0.000152602	4.7749e-05	4.43695e-05	7.88692e-05	4.55724e-05
Acetonema	0.000305204	0.000107954	0.0002041	0.000113922	0.000128431
Acholeplasma	0.000152602	0.000413133	0.000532434	0.000499505	0.000803732
Achromobacter	0	1.86844e-05	3.54956e-05	1.75265e-05	3.72865e-05
Acidaminococcus	0.00152602	0.000890624	0.000922886	0.000744876	0.00116003
Acidianus	0	0	8.8739e-06	0	1.24288e-05
Acidilobus	0	2.07605e-06	0	0	4.14295e-06
Acidimicrobium	0	6.22814e-06	0	1.75265e-05	8.2859e-06
Acidiphilium	0.00244163	0.00164008	0.00151744	0.00106912	0.0011186
Acidithiobacillus	0	1.03802e-05	1.77478e-05	2.62897e-05	1.24288e-05
Acidobacterium	0	1.24563e-05	8.8739e-06	3.5053e-05	1.65718e-05
Acidocella	0	2.07605e-06	8.8739e-06	8.76324e-06	4.14295e-06
Acidomonas	0	0	0	8.76324e-06	8.2859e-06
Acidothermus	0	2.07605e-06	0	0	4.14295e-06
Acidovorax	0.000152602	0.000116259	1.77478e-05	7.01059e-05	0.000116003
Aciduliprofundum	0.000152602	8.30418e-06	0	8.76324e-06	4.14295e-06
Acinetobacter	0.000915611	0.00267187	0.00985003	0.00148975	0.0659599
Actibacterium	0	4.15209e-06	8.8739e-06	8.76324e-06	8.2859e-06
Actinoalloteichus	0	1.24563e-05	8.8739e-06	8.76324e-06	4.14295e-06
Actinobacillus	0.000152602	4.98251e-05	8.8739e-05	2.62897e-05	6.62872e-05
Actinobaculum	0.000152602	5.39772e-05	8.8739e-05	9.63957e-05	5.38583e-05
Actinokineospora	0	2.07605e-06	1.77478e-05	2.62897e-05	4.14295e-06
Actinomadura	0	1.24563e-05	1.77478e-05	9.63957e-05	2.48577e-05
Actinomyces	0.00305204	0.000496175	0.000780903	0.000762402	0.000455724
Actinomycetospora	0	6.22814e-06	1.77478e-05	6.13427e-05	8.2859e-06
Actinoplanes	0	6.85095e-05	0.000177478	0.000552084	0.00014086
Actinopolymorpha	0.000915611	4.3597e-05	8.8739e-05	0.000131449	2.48577e-05
Actinopolyspora	0	6.22814e-06	4.43695e-05	2.62897e-05	3.72865e-05
Actinosynnema	0	4.15209e-06	1.77478e-05	1.75265e-05	0
Actinotalea	0.000152602	8.30418e-06	1.77478e-05	0.000105159	2.90006e-05
Adlercreutzia	0.000915611	0.000197224	0.000195226	0.000613427	0.000174004
Advenella	0	2.07605e-05	2.66217e-05	5.25795e-05	2.07147e-05
Aequorivita	0	8.30418e-06	2.66217e-05	2.62897e-05	2.48577e-05
Aerococcus	0.000305204	8.09658e-05	0.000106487	7.01059e-05	7.04301e-05
Aeromicrobium	0	4.15209e-06	1.77478e-05	3.5053e-05	1.24288e-05
Aeromonas	0	4.15209e-05	2.66217e-05	2.62897e-05	6.62872e-05
Aeropyrum	0	6.22814e-06	0	1.75265e-05	4.14295e-06
Aestuariimicrobium	0	8.30418e-06	2.66217e-05	1.75265e-05	1.24288e-05
Afipia	0	1.45323e-05	8.8739e-06	2.62897e-05	8.2859e-06
Agaricus	0	0	0	0	4.14295e-06
Agarivorans	0	6.22814e-06	8.8739e-06	8.76324e-06	4.14295e-06
Aggregatibacter	0.000152602	3.94449e-05	5.32434e-05	1.75265e-05	2.90006e-05
Agrobacterium	0	1.45323e-05	7.09912e-05	7.01059e-05	4.97154e-05
Agrococcus	0	2.07605e-06	2.66217e-05	0.000131449	1.65718e-05
Agromyces	0.000152602	3.73688e-05	0.000150856	0.000464452	0.000178147
Ahrensia	0	8.30418e-06	8.8739e-06	8.76324e-06	4.14295e-06
Akkermansia	0.0476118	0.0111629	0.0263466	0.0464802	0.0287935
Alcaligenes	0	0	1.77478e-05	1.75265e-05	1.65718e-05
Alcanivorax	0	2.28365e-05	4.43695e-05	3.5053e-05	5.80013e-05
Algicola	0	2.07605e-06	1.77478e-05	0	4.14295e-06
Algoriphagus	0.000152602	3.32167e-05	2.66217e-05	8.76324e-06	3.72865e-05
Alicycliphilus	0	8.30418e-06	0	0	1.65718e-05
Alicyclobacillus	0	0.000116259	0.0002041	0.000157738	0.000120146
Aliiglaciecola	0	4.15209e-06	0	8.76324e-06	4.14295e-06
Aliivibrio	0	1.86844e-05	2.66217e-05	4.38162e-05	1.65718e-05
Alishewanella	0	1.45323e-05	1.77478e-05	8.76324e-06	8.2859e-06
Alistipes	0.0277735	0.0606828	0.0489839	0.0331601	0.043501
Alkalibacillus	0	6.22814e-06	5.32434e-05	1.75265e-05	0.000161575
Alkalibacterium	0	3.11407e-05	7.98651e-05	4.38162e-05	2.07147e-05
Alkalilimnicola	0	0	8.8739e-06	0	0
Alkaliphilus	0.00106821	0.000274038	0.000488065	0.000578374	0.000331436
Allobaculum	0.000610407	0.000469186	0.000585678	0.000394346	0.000368722
Allochromatium	0	6.22814e-06	1.77478e-05	0	8.2859e-06
Allofustis	0	1.03802e-05	4.43695e-05	5.25795e-05	1.65718e-05
Alloiococcus	0	2.90646e-05	3.54956e-05	1.75265e-05	2.48577e-05
Alloprevotella	0.000763009	0.00204698	0.000958381	0.000639717	0.000807875
Alloscardovia	0.000152602	0.000170236	5.32434e-05	0.000131449	0.000124288
Alteromonas	0	1.45323e-05	1.77478e-05	8.76324e-06	2.07147e-05
Aminobacterium	0	3.94449e-05	5.32434e-05	9.63957e-05	3.31436e-05
Aminomonas	0.000152602	4.98251e-05	6.21173e-05	3.5053e-05	5.38583e-05
Ammonifex	0	2.49125e-05	4.43695e-05	4.38162e-05	4.14295e-05
Amorphus	0	0	8.8739e-06	8.76324e-06	8.2859e-06
Amphibacillus	0	0.000134943	0.000230721	0.000184028	0.000174004
Amphritea	0	2.07605e-06	0	0	4.14295e-06
Amycolatopsis	0.000152602	8.30418e-05	0.000177478	0.000394346	0.000107717
Amycolicicoccus	0	0	8.8739e-06	5.25795e-05	1.65718e-05
Anabaena	0	1.24563e-05	4.43695e-05	2.62897e-05	2.07147e-05
Anaerobaculum	0	3.32167e-05	4.43695e-05	0.000105159	4.14295e-05
Anaerococcus	0	0.00046711	0.000381578	0.00035053	0.000339722
Anaerofustis	0.000305204	0.000361232	0.000434821	0.00035053	0.000298292
Anaeroglobus	0.000152602	2.69886e-05	1.77478e-05	1.75265e-05	2.90006e-05
Anaerolinea	0	4.15209e-05	0.000106487	0.000148975	7.45731e-05
Anaeromusa	0	0.000118335	0.000133109	0.000175265	0.00011186
Anaeromyces	0	2.07605e-06	0	0	0
Anaeromyxobacter	0	2.69886e-05	3.54956e-05	3.5053e-05	4.55724e-05
Anaerophaga	0.000152602	0.00028857	0.000186352	0.000140212	0.000157432
Anaeroplasma	0	4.15209e-06	0	0	0
Anaerostipes	0.000305204	0.000506555	0.000612299	0.000394346	0.000488868
Anaerotruncus	0.0103769	0.00926747	0.00936197	0.0071771	0.00723359
Anaerovibrio	0	2.07605e-06	8.8739e-06	0	0
Anaplasma	0	4.15209e-06	0	0	4.14295e-06
Ancylobacter	0	4.15209e-06	0	0	0
Aneurinibacillus	0	6.02053e-05	0.000177478	9.63957e-05	0.000203004
Anoxybacillus	0	6.64335e-05	0.0002041	4.38162e-05	0.000153289
Aquamicrobium	0.000152602	4.15209e-06	0	0	0
Aquaspirillum	0	4.15209e-06	0	0	0
Aquifex	0	1.45323e-05	0	8.76324e-06	8.2859e-06
Aquimarina	0	7.05855e-05	1.77478e-05	3.5053e-05	3.31436e-05
Aquincola	0	4.15209e-06	0	0	0
Arcanobacterium	0	1.24563e-05	2.66217e-05	5.25795e-05	8.2859e-06
Archaeoglobus	0.000152602	1.66084e-05	1.77478e-05	0	1.24288e-05
Arcobacter	0	6.85095e-05	1.77478e-05	5.25795e-05	8.2859e-06
Arcticibacter	0	7.68137e-05	6.21173e-05	1.75265e-05	6.62872e-05
Arenimonas	0	2.07605e-06	0	0	4.14295e-06
Arenitalea	0	3.32167e-05	1.77478e-05	0	2.07147e-05
Arhodomonas	0	4.15209e-06	0	0	1.24288e-05
Aromatoleum	0	2.07605e-06	8.8739e-06	8.76324e-06	8.2859e-06
Arsenophonus	0	4.15209e-06	0	0	0
Arthrobacter	0.0596673	0.00364554	0.0287248	0.118611	0.0278075
Arthroderma	0	2.07605e-06	0	0	0
Arthrospira	0	1.03802e-05	1.77478e-05	0	3.31436e-05
Asaia	0.000152602	2.07605e-06	0	0	4.14295e-06
Ascobolus	0	2.07605e-06	0	0	0
Aspergillus	0.000152602	8.30418e-05	2.66217e-05	4.38162e-05	2.90006e-05
Asticcacaulis	0	3.94449e-05	7.98651e-05	5.25795e-05	7.45731e-05
Atopobium	0.00503586	0.00110861	0.00110924	0.0021207	0.000948735
Aurantimonas	0	6.22814e-06	8.8739e-06	2.62897e-05	2.07147e-05
Aureimonas	0.000152602	1.24563e-05	2.66217e-05	3.5053e-05	2.90006e-05
Auricularia	0	2.07605e-06	0	0	0
Austwickia	0	2.07605e-06	8.8739e-06	4.38162e-05	4.14295e-06
Avibacterium	0	6.22814e-06	0	1.75265e-05	0
Azoarcus	0	1.45323e-05	1.77478e-05	1.75265e-05	2.90006e-05
Azorhizobium	0	8.30418e-06	1.77478e-05	0	1.65718e-05
Azospira	0.000152602	6.22814e-06	0	0	8.2859e-06
Azospirillum	0.000915611	0.00081381	0.00068329	0.000499505	0.00125946
Azotobacter	0	2.07605e-06	0	1.75265e-05	0
Babesia	0	2.07605e-06	0	0	4.14295e-06
Bacillus	0.00961392	0.00757549	0.0194072	0.00574869	0.0306122
Bacteriovorax	0	1.86844e-05	7.98651e-05	0.000122685	7.8716e-05
Bacteroides	0.0903403	0.239731	0.132354	0.06618	0.11766
Balneola	0	1.03802e-05	8.8739e-06	8.76324e-06	1.24288e-05
Barnesiella	0.000763009	0.000867787	0.000585678	0.000192791	0.000633871
Bartonella	0.000152602	2.07605e-05	8.8739e-06	3.5053e-05	1.65718e-05
Basfia	0	1.66084e-05	0	8.76324e-06	4.14295e-06
Batrachochytrium	0	1.03802e-05	3.54956e-05	2.62897e-05	7.8716e-05
Baudoinia	0	2.07605e-06	8.8739e-06	0	8.2859e-06
Bavariicoccus	0.000152602	3.32167e-05	6.21173e-05	3.5053e-05	1.65718e-05
Bdellovibrio	0	4.5673e-05	3.54956e-05	2.62897e-05	5.80013e-05
Beauveria	0	8.30418e-06	0	0	8.2859e-06
Beggiatoa	0	1.86844e-05	4.43695e-05	1.75265e-05	2.48577e-05
Beijerinckia	0	2.07605e-06	0	0	1.24288e-05
Belliella	0.000152602	6.64335e-05	2.66217e-05	0	3.72865e-05
Bergeyella	0	1.86844e-05	3.54956e-05	0	3.31436e-05
Bermanella	0	0	0	8.76324e-06	0
Beutenbergia	0	6.64335e-05	0.000124235	0.000403109	0.00011186
Bhargavaea	0	0.000120411	0.000372704	5.25795e-05	0.00102331
Bibersteinia	0	8.30418e-06	2.66217e-05	0	1.24288e-05
Bifidobacterium	0.00274683	0.00127677	0.00109149	0.00153357	0.000778874
Bilophila	0.000610407	0.000128715	0.000124235	0.000157738	0.000103574
Bipolaris	0	6.22814e-06	1.77478e-05	1.75265e-05	2.07147e-05
Bizionia	0	2.07605e-05	0	8.76324e-06	4.14295e-06
Blastococcus	0	8.30418e-06	4.43695e-05	4.38162e-05	2.48577e-05
Blastomonas	0	8.30418e-06	8.8739e-06	8.76324e-06	0
Blastopirellula	0.000610407	3.32167e-05	7.98651e-05	6.13427e-05	7.8716e-05
Blattabacterium	0	8.30418e-06	0	0	8.2859e-06
Blautia	0.0083931	0.00704195	0.00676191	0.00655491	0.00548941
Bordetella	0	9.54981e-05	6.21173e-05	0.000175265	6.62872e-05
Borrelia	0	2.49125e-05	8.8739e-06	3.5053e-05	2.90006e-05
Botrytis	0	1.03802e-05	0	0	4.14295e-06
Brachybacterium	0.000152602	4.3597e-05	0.000168604	0.000420636	9.11449e-05
Brachymonas	0	2.07605e-06	1.77478e-05	2.62897e-05	4.14295e-06
Brachyspira	0.000763009	0.000325939	0.000283965	0.000341766	0.000339722
Bradyrhizobium	0.000763009	0.000587521	0.000283965	0.00131449	0.00078716
Brenneria	0	0	8.8739e-06	0	1.65718e-05
Brevibacillus	0.000610407	0.000384068	0.00100275	0.000262897	0.00148732
Brevibacterium	0.000457806	4.15209e-05	0.000177478	0.000587137	0.000132574
Brevundimonas	0	4.3597e-05	8.8739e-06	8.76324e-05	5.38583e-05
Brochothrix	0	1.45323e-05	6.21173e-05	2.62897e-05	8.2859e-05
Brucella	0	2.90646e-05	2.66217e-05	1.75265e-05	2.48577e-05
Buchnera	0	4.15209e-06	0	0	4.14295e-06
Bulleidia	0.000152602	0.00072454	0.000701038	0.000481978	0.000592442
Burkholderia	0.000610407	0.000303103	0.000292839	0.000385583	0.000335579
Butyricicoccus	0.00259423	0.00181239	0.00227172	0.00176141	0.00145832
Butyricimonas	0.000305204	0.000593749	0.000354956	0.000236608	0.000430867
Butyrivibrio	0.0286892	0.020775	0.0207294	0.0193492	0.0212906
Byssochlamys	0	0	0	0	4.14295e-06
Caenispirillum	0	4.15209e-06	0	8.76324e-06	8.2859e-06
Caldalkalibacillus	0.000152602	6.43574e-05	0.00015973	2.62897e-05	8.70019e-05
Caldanaerobacter	0	0.000147399	0.000186352	0.000122685	8.70019e-05
Caldibacillus	0.000152602	3.52928e-05	7.09912e-05	5.25795e-05	8.70019e-05
Caldicellulosiruptor	0.000610407	0.000365384	0.000505812	0.000744876	0.000319007
Caldilinea	0	6.43574e-05	0.000124235	0.000105159	4.55724e-05
Caldimonas	0	2.07605e-06	0	0	0
Caldisericum	0	4.15209e-06	8.8739e-06	8.76324e-06	3.31436e-05
Calditerrivibrio	0	1.24563e-05	1.77478e-05	8.76324e-06	8.2859e-06
Caldithrix	0	4.5673e-05	9.76129e-05	7.01059e-05	4.14295e-05
Caldivirga	0	4.15209e-06	0	1.75265e-05	4.14295e-06
Caloramator	0.000152602	0.000107954	0.000150856	0.000131449	9.11449e-05
Calothrix	0	1.86844e-05	8.8739e-06	1.75265e-05	1.65718e-05
Caminibacter	0	8.30418e-06	0	1.75265e-05	1.65718e-05
Campylobacter	0.000610407	0.000296875	0.000301713	0.00029795	0.000273435
Candida	0	2.90646e-05	0	0	0
Candidatus Accumulibacter	0	2.90646e-05	6.21173e-05	3.5053e-05	2.90006e-05
Candidatus Acetothermum	0	4.15209e-06	8.8739e-06	1.75265e-05	2.07147e-05
Candidatus Actinomarina	0	2.07605e-06	1.77478e-05	0	8.2859e-06
Candidatus Aminicenans	0	1.45323e-05	8.8739e-06	0	0
Candidatus Amoebophilus	0	2.07605e-05	0	2.62897e-05	8.2859e-06
Candidatus Aquiluna	0	0	8.8739e-06	1.75265e-05	1.65718e-05
Candidatus Arthromitus	0	2.49125e-05	1.77478e-05	8.76324e-06	5.38583e-05
Candidatus Azobacteroides	0	2.90646e-05	0	1.75265e-05	2.48577e-05
Candidatus Babela	0	8.30418e-06	8.8739e-06	0	0
Candidatus Caldatribacteirum	0.000305204	6.02053e-05	7.98651e-05	0.000105159	8.2859e-05
Candidatus Caldiarchaeum	0	0	0	0	4.14295e-06
Candidatus Calescibacterium	0	0	0	0	4.14295e-06
Candidatus Cardinium	0	0	0	0	1.24288e-05
Candidatus Chloracidobacterium	0	1.03802e-05	3.54956e-05	2.62897e-05	2.07147e-05
Candidatus Cloacimonas	0	8.30418e-06	0	0	4.14295e-06
Candidatus Competibacter	0	4.15209e-06	4.43695e-05	1.75265e-05	1.24288e-05
Candidatus Contendobacter	0	8.30418e-06	3.54956e-05	1.75265e-05	3.72865e-05
Candidatus Desulforudis	0	2.28365e-05	2.66217e-05	4.38162e-05	1.65718e-05
Candidatus Endolissoclinum	0	2.07605e-06	8.8739e-06	8.76324e-06	0
Candidatus Entotheonella	0	5.19011e-05	0.000150856	0.000184028	0.000145003
Candidatus Fervidibacter	0	6.22814e-06	7.98651e-05	3.5053e-05	4.14295e-06
Candidatus Glomeribacter	0	2.07605e-06	0	0	8.2859e-06
Candidatus Halobonum	0	0	8.8739e-06	8.76324e-06	4.14295e-06
Candidatus Hepatoplasma	0	4.15209e-06	0	0	4.14295e-06
Candidatus Hodgkinia	0.000305204	0	0	0	0
Candidatus Hydrogenedens	0.000457806	4.3597e-05	8.8739e-05	7.01059e-05	6.62872e-05
Candidatus Ishikawaella	0	2.07605e-06	0	0	0
Candidatus Korarchaeum	0	1.03802e-05	1.77478e-05	1.75265e-05	8.2859e-06
Candidatus Koribacter	0	1.03802e-05	1.77478e-05	3.5053e-05	3.31436e-05
Candidatus Kuenenia	0.000152602	3.94449e-05	7.09912e-05	4.38162e-05	4.14295e-05
Candidatus Latescibacter	0	4.15209e-05	0.000106487	8.76324e-05	6.62872e-05
Candidatus Liberibacter	0	8.30418e-06	0	8.76324e-06	8.2859e-06
Candidatus Magnetoglobus	0	5.19011e-05	0.000106487	0.000113922	9.94308e-05
Candidatus Methanomethylophilus	0	3.11407e-05	6.21173e-05	4.38162e-05	4.14295e-05
Candidatus Methanoperedens	0	1.03802e-05	8.8739e-06	2.62897e-05	1.65718e-05
Candidatus Methylomirabilis	0	6.22814e-06	1.77478e-05	1.75265e-05	2.48577e-05
Candidatus Micrarchaeum	0	2.07605e-06	0	0	8.2859e-06
Candidatus Microgenomatus	0	0	2.66217e-05	0	0
Candidatus Microthrix	0	6.22814e-06	1.77478e-05	3.5053e-05	4.14295e-05
Candidatus Midichloria	0	2.07605e-06	0	0	0
Candidatus Nanosalina	0	2.07605e-06	0	0	8.2859e-06
Candidatus Nitrosoarchaeum	0	2.07605e-06	0	0	0
Candidatus Odyssella	0	6.22814e-06	0	8.76324e-06	1.65718e-05
Candidatus Omnitrophus	0	0	8.8739e-06	2.62897e-05	1.24288e-05
Candidatus Paceibacter	0	2.07605e-06	0	0	0
Candidatus Pelagibacter	0	4.15209e-06	0	8.76324e-06	4.14295e-06
Candidatus Phaeomarinobacter	0	2.07605e-06	8.8739e-06	1.75265e-05	1.65718e-05
Candidatus Photodesmus	0	0	8.8739e-06	0	4.14295e-06
Candidatus Phytoplasma	0.000152602	4.5673e-05	6.21173e-05	8.76324e-06	3.72865e-05
Candidatus Portiera	0	0	0	8.76324e-06	0
Candidatus Protochlamydia	0	8.30418e-06	3.54956e-05	3.5053e-05	1.65718e-05
Candidatus Puniceispirillum	0	2.07605e-06	1.77478e-05	0	8.2859e-06
Candidatus Regiella	0	0	8.8739e-06	0	0
Candidatus Riesia	0	2.07605e-06	0	0	0
Candidatus Ruthia	0	2.07605e-06	0	0	0
Candidatus Saccharimonas	0	0.00035708	0.000301713	9.63957e-05	0.000563441
Candidatus Solibacter	0.000152602	4.7749e-05	0.000124235	9.63957e-05	6.62872e-05
Candidatus Symbiobacter	0	6.22814e-06	0	0	1.24288e-05
Capnocytophaga	0.000610407	0.000489947	0.000425947	0.000280424	0.00050544
Capronia	0	4.15209e-06	8.8739e-06	0	0
Carboxydothermus	0	3.32167e-05	7.98651e-05	3.5053e-05	2.90006e-05
Cardiobacterium	0	8.30418e-06	8.8739e-06	2.62897e-05	1.24288e-05
Carnobacterium	0.000152602	0.000425589	0.000399326	0.000175265	0.00183118
Castellaniella	0	2.07605e-06	0	8.76324e-06	1.65718e-05
Catellicoccus	0	6.22814e-06	8.8739e-06	1.75265e-05	8.2859e-06
Catelliglobosispora	0	1.66084e-05	0	2.62897e-05	1.65718e-05
Catenibacterium	0	0.000602053	0.000470317	0.000280424	0.00039358
Catenovulum	0	2.69886e-05	2.66217e-05	8.76324e-06	8.2859e-06
Catenulispora	0	6.22814e-06	8.8739e-06	3.5053e-05	2.07147e-05
Catonella	0.000915611	0.000716236	0.000638921	0.000718586	0.000530297
Caulobacter	0	3.11407e-05	3.54956e-05	6.13427e-05	2.48577e-05
Cecembia	0	2.07605e-05	1.77478e-05	1.75265e-05	2.90006e-05
Cedecea	0	4.15209e-06	0	8.76324e-06	4.14295e-06
Celeribacter	0	0	8.8739e-06	8.76324e-06	0
Cellulomonas	0.000610407	3.11407e-05	0.000301713	0.000841271	0.000269292
Cellulophaga	0	7.05855e-05	3.54956e-05	5.25795e-05	4.14295e-05
Cellulosilyticum	0.000457806	0.000726616	0.00101162	0.000876324	0.000691872
Cellvibrio	0	1.03802e-05	8.8739e-06	3.5053e-05	2.48577e-05
Centipeda	0	6.64335e-05	7.09912e-05	5.25795e-05	4.97154e-05
Ceriporiopsis	0	2.07605e-06	0	0	0
Cesiribacter	0	3.11407e-05	4.43695e-05	0	3.72865e-05
Cetobacterium	0.000457806	0.000118335	7.98651e-05	0.000175265	0.000116003
Chaetomium	0	1.24563e-05	0	8.76324e-06	4.14295e-06
Chamaesiphon	0	6.22814e-06	8.8739e-06	8.76324e-06	4.14295e-06
Chelativorans	0	0	0	8.76324e-06	0
Chelatococcus	0	6.22814e-06	4.43695e-05	1.75265e-05	0
Chitiniphilus	0	2.07605e-06	8.8739e-06	2.62897e-05	1.24288e-05
Chitinivibrio	0.000152602	1.45323e-05	1.77478e-05	6.13427e-05	4.14295e-05
Chitinophaga	0.000305204	9.96502e-05	8.8739e-05	8.76324e-05	6.62872e-05
Chlamydia	0	1.66084e-05	7.09912e-05	2.62897e-05	4.14295e-06
Chlamydophila	0	0	8.8739e-06	0	0
Chlorobaculum	0	7.47376e-05	5.32434e-05	2.62897e-05	6.62872e-05
Chlorobium	0	6.22814e-05	0.000115361	8.76324e-05	0.000116003
Chloroflexus	0	3.52928e-05	3.54956e-05	5.25795e-05	3.72865e-05
Chlorogloeopsis	0	8.30418e-06	1.77478e-05	8.76324e-06	4.14295e-06
Chloroherpeton	0	2.07605e-05	2.66217e-05	2.62897e-05	3.72865e-05
Chondromyces	0	8.30418e-06	0	3.5053e-05	1.65718e-05
Chromobacterium	0	0	8.8739e-06	0	8.2859e-06
Chromohalobacter	0	4.15209e-06	0	0	0
Chroococcidiopsis	0	4.15209e-06	1.77478e-05	8.76324e-06	0
Chryseobacterium	0	5.81293e-05	5.32434e-05	2.62897e-05	4.97154e-05
Chthoniobacter	0.00122081	0.000244973	0.000594551	0.000902614	0.000488868
Chthonomonas	0	5.39772e-05	0.000195226	7.01059e-05	4.97154e-05
Citreicella	0	2.07605e-06	8.8739e-06	8.76324e-06	0
Citricoccus	0.00122081	6.43574e-05	0.000470317	0.00167378	0.000339722
Citrobacter	0	2.49125e-05	1.77478e-05	1.75265e-05	1.65718e-05
Citromicrobium	0	1.24563e-05	0	0	1.24288e-05
Cladophialophora	0	8.30418e-06	2.66217e-05	0	4.14295e-06
Clavibacter	0.000610407	1.66084e-05	0.000115361	0.000481978	0.000145003
Claviceps	0	4.15209e-06	0	0	4.14295e-06
Clavispora	0	0	1.77478e-05	0	0
Cloacibacillus	0.000152602	2.07605e-05	2.66217e-05	3.5053e-05	3.72865e-05
Clostridium	0.106669	0.0820142	0.100941	0.0845478	0.0940615
Cohnella	0	6.02053e-05	8.8739e-05	0.000122685	0.000128431
Coleofasciculus	0	6.22814e-06	1.77478e-05	1.75265e-05	2.48577e-05
Colletotrichum	0.000152602	2.07605e-06	3.54956e-05	0	2.07147e-05
Collimonas	0	2.07605e-06	0	1.75265e-05	4.14295e-06
Collinsella	0.00579887	0.00151551	0.00166829	0.00288311	0.00132574
Colwellia	0.000152602	6.22814e-06	8.8739e-06	0	4.14295e-06
Comamonas	0	7.88897e-05	0	8.76324e-06	5.80013e-05
Commensalibacter	0	8.30418e-06	8.8739e-06	1.75265e-05	1.24288e-05
Conexibacter	0.000305204	2.07605e-05	4.43695e-05	0.000254134	8.2859e-06
Congregibacter	0	0	8.8739e-06	1.75265e-05	8.2859e-06
Coniophora	0	0	0	0	8.2859e-06
Coniosporium	0	0	8.8739e-06	0	0
Coprinopsis	0	6.22814e-06	0	0	2.07147e-05
Coprobacillus	0.00183122	0.00172104	0.00197001	0.00141088	0.00151218
Coprobacter	0	5.39772e-05	8.8739e-06	3.5053e-05	7.45731e-05
Coprococcus	0.00579887	0.00320541	0.00330109	0.00295321	0.00248991
Coprothermobacter	0.000152602	2.07605e-05	5.32434e-05	3.5053e-05	2.90006e-05
Coraliomargarita	0.00106821	0.000394449	0.00116248	0.000788692	0.00075816
Corallococcus	0.000152602	0.00055638	0.000417073	0.000578374	0.000455724
Coriobacterium	0.000152602	6.43574e-05	2.66217e-05	0.000175265	6.21442e-05
Corynebacterium	0.00106821	0.000604129	0.00052356	0.00117427	0.000468153
Coxiella	0	8.30418e-06	8.8739e-06	8.76324e-06	1.24288e-05
Crinalium	0	4.15209e-06	0	1.75265e-05	4.14295e-06
Croceibacter	0	2.28365e-05	8.8739e-06	1.75265e-05	1.65718e-05
Crocosphaera	0	0	2.66217e-05	1.75265e-05	8.2859e-06
Cronobacter	0	1.86844e-05	1.77478e-05	1.75265e-05	2.07147e-05
Cryocola	0	4.15209e-06	0	2.62897e-05	0
Cryptobacterium	0.00213643	0.000396525	0.000230721	0.000806218	0.000339722
Cryptosporangium	0	4.15209e-06	1.77478e-05	3.5053e-05	1.24288e-05
Cryptosporidium	0	2.07605e-06	8.8739e-06	0	0
Cupriavidus	0	2.90646e-05	2.66217e-05	8.76324e-05	5.80013e-05
Curtobacterium	0.000152602	4.15209e-05	5.32434e-05	0.000403109	0.000132574
Curvibacter	0.000152602	1.86844e-05	8.8739e-06	2.62897e-05	3.31436e-05
Cyanobacterium	0	1.24563e-05	8.8739e-06	1.75265e-05	4.14295e-06
Cyanobium	0	6.22814e-06	1.77478e-05	1.75265e-05	0
Cyanothece	0.000305204	3.32167e-05	4.43695e-05	8.76324e-05	4.55724e-05
Cyclobacterium	0.000152602	0.000151551	0.000124235	0.000140212	0.000124288
Cycloclasticus	0	4.15209e-06	0	0	8.2859e-06
Cylindrospermopsis	0	4.15209e-06	0	0	4.14295e-06
Cylindrospermum	0	4.15209e-06	8.8739e-06	0	1.24288e-05
Cyphellophora	0	0	0	8.76324e-06	0
Cystobacter	0	2.07605e-05	1.77478e-05	3.5053e-05	1.65718e-05
Cytophaga	0.000152602	0.000217985	4.43695e-05	7.01059e-05	0.000149146
Dacryopinax	0	2.07605e-06	0	0	4.14295e-06
Dactylellina	0	6.22814e-06	0	8.76324e-06	0
Dactylococcopsis	0	2.07605e-06	8.8739e-06	0	0
Dasania	0	2.07605e-06	0	0	0
Dechloromonas	0.000152602	6.22814e-06	0	2.62897e-05	1.65718e-05
Deferribacter	0	1.03802e-05	3.54956e-05	1.75265e-05	1.65718e-05
Defluviimonas	0	2.07605e-06	0	0	0
Dehalobacter	0.000763009	0.000562608	0.000532434	0.000657243	0.000430867
Dehalococcoides	0.000305204	0.00017854	0.000133109	8.76324e-05	0.000161575
Dehalogenimonas	0	1.24563e-05	1.77478e-05	3.5053e-05	2.48577e-05
Deinococcus	0.000305204	0.000186844	0.000186352	0.000245371	0.000149146
Delftia	0	1.24563e-05	0	0	8.2859e-06
Demetria	0	2.07605e-06	1.77478e-05	7.01059e-05	1.65718e-05
Denitrovibrio	0	1.45323e-05	1.77478e-05	8.76324e-06	1.65718e-05
Dermabacter	0	1.24563e-05	5.32434e-05	5.25795e-05	1.24288e-05
Dermacoccus	0.000152602	3.94449e-05	8.8739e-06	8.76324e-06	1.24288e-05
Desmospora	0	3.52928e-05	2.66217e-05	2.62897e-05	5.80013e-05
Desulfarculus	0	2.49125e-05	0.000106487	7.01059e-05	6.21442e-05
Desulfatibacillum	0	0.000143247	0.000337208	0.000306714	0.000190576
Desulfitobacterium	0.00167862	0.0010837	0.00141982	0.00150728	0.0010896
Desulfobacca	0	2.07605e-06	8.8739e-06	1.75265e-05	1.65718e-05
Desulfobacter	0	3.32167e-05	0.000124235	0.000113922	8.2859e-05
Desulfobacterium	0.000152602	0.000141171	0.0002041	0.000122685	0.000161575
Desulfobacula	0.000152602	2.07605e-05	5.32434e-05	1.75265e-05	4.14295e-05
Desulfobulbus	0	1.66084e-05	3.54956e-05	4.38162e-05	4.14295e-05
Desulfocapsa	0	2.49125e-05	0.000115361	5.25795e-05	2.90006e-05
Desulfococcus	0	6.22814e-05	0.000133109	4.38162e-05	5.38583e-05
Desulfofustis	0	6.22814e-06	8.8739e-06	1.75265e-05	1.24288e-05
Desulfohalobium	0	6.22814e-06	1.77478e-05	1.75265e-05	1.24288e-05
Desulfomicrobium	0	1.03802e-05	0.000106487	6.13427e-05	4.55724e-05
Desulfomonile	0.000305204	3.73688e-05	4.43695e-05	8.76324e-06	4.14295e-05
Desulfonatronospira	0	1.86844e-05	0	2.62897e-05	3.31436e-05
Desulfospira	0	2.07605e-05	4.43695e-05	3.5053e-05	4.55724e-05
Desulfosporosinus	0.00122081	0.000577141	0.00100275	0.000683533	0.000795446
Desulfotalea	0	2.28365e-05	1.77478e-05	8.76324e-06	1.24288e-05
Desulfotignum	0	2.49125e-05	8.8739e-05	7.88692e-05	4.97154e-05
Desulfotomaculum	0.000763009	0.000381992	0.000621173	0.000499505	0.000439153
Desulfovibrio	0.0178544	0.00160063	0.00494276	0.00381201	0.00268463
Desulfurella	0	4.15209e-06	0	8.76324e-06	4.14295e-06
Desulfurispirillum	0.000305204	8.30418e-06	1.77478e-05	1.75265e-05	4.14295e-06
Desulfurispora	0	1.45323e-05	4.43695e-05	2.62897e-05	7.04301e-05
Desulfurivibrio	0.000152602	2.07605e-06	2.66217e-05	2.62897e-05	1.65718e-05
Desulfurobacterium	0	1.45323e-05	1.77478e-05	0	1.65718e-05
Desulfurococcus	0	2.07605e-06	0	0	0
Desulfuromonas	0	3.73688e-05	8.8739e-05	5.25795e-05	3.72865e-05
Dethiobacter	0	5.19011e-05	8.8739e-05	0.000105159	7.8716e-05
Dethiosulfovibrio	0	2.69886e-05	2.66217e-05	2.62897e-05	3.72865e-05
Devosia	0.000152602	1.66084e-05	5.32434e-05	2.62897e-05	5.38583e-05
Dialister	0.000915611	0.000838722	0.000754282	0.000736112	0.00120974
Dichelobacter	0	2.07605e-06	8.8739e-06	0	4.14295e-06
Dichomitus	0	4.15209e-06	0	0	0
Dickeya	0	1.66084e-05	8.8739e-06	5.25795e-05	4.14295e-06
Dictyoglomus	0	6.02053e-05	0.000133109	8.76324e-05	9.52878e-05
Dictyostelium	0	1.03802e-05	3.54956e-05	0	0
Dielma	0.000763009	0.00081381	0.000851895	0.000727349	0.000629728
Dietzia	0.000152602	1.24563e-05	5.32434e-05	0.000289187	8.2859e-05
Dinoroseobacter	0	2.07605e-06	0	0	0
Dokdonia	0	2.49125e-05	1.77478e-05	8.76324e-06	2.07147e-05
Dolosigranulum	0	2.49125e-05	2.66217e-05	3.5053e-05	2.07147e-05
Dorea	0.00396765	0.00299366	0.00368267	0.00300579	0.00219991
Draconibacterium	0.000457806	0.000622814	0.000594551	0.000341766	0.000455724
Drechslerella	0	2.07605e-06	0	0	0
Duganella	0	1.03802e-05	0	1.75265e-05	3.72865e-05
Dyadobacter	0	9.54981e-05	0.000106487	8.76324e-05	9.52878e-05
Dyella	0	2.07605e-06	1.77478e-05	2.62897e-05	8.2859e-06
Dysgonomonas	0.000152602	0.000666411	0.000443695	0.000184028	0.000551012
Echinicola	0.000152602	0.000143247	0.0002041	0.000192791	0.00011186
Edwardsiella	0	1.45323e-05	2.66217e-05	8.76324e-06	2.07147e-05
Effusibacillus	0	2.07605e-05	6.21173e-05	7.01059e-05	4.97154e-05
Eggerthella	0.00732489	0.00189128	0.00212086	0.00431152	0.00186018
Eggerthia	0.000152602	0.000236669	0.000141982	0.000271661	0.000165718
Ehrlichia	0	0	0	0	1.24288e-05
Eikenella	0	2.07605e-06	0	8.76324e-06	0
Eimeria	0	1.03802e-05	0	2.62897e-05	1.24288e-05
Elioraea	0	2.07605e-06	0	8.76324e-06	8.2859e-06
Elizabethkingia	0	5.81293e-05	7.98651e-05	2.62897e-05	4.55724e-05
Elusimicrobium	0	9.54981e-05	0.000141982	0.000131449	0.000165718
Emiliania	0.000152602	5.19011e-05	7.09912e-05	5.25795e-05	2.48577e-05
Empedobacter	0	3.73688e-05	4.43695e-05	3.5053e-05	3.31436e-05
Emticicia	0	4.98251e-05	4.43695e-05	2.62897e-05	5.38583e-05
Encephalitozoon	0	2.07605e-06	0	0	0
Endocarpon	0	8.30418e-06	8.8739e-06	0	4.14295e-06
Endozoicomonas	0.000305204	1.86844e-05	8.8739e-06	8.76324e-06	1.65718e-05
Enhydrobacter	0.000152602	2.90646e-05	1.77478e-05	1.75265e-05	2.07147e-05
Ensifer	0	2.07605e-06	8.8739e-06	1.75265e-05	0
Entamoeba	0.000152602	8.09658e-05	9.76129e-05	4.38162e-05	8.70019e-05
Enterobacter	0	7.88897e-05	8.8739e-05	8.76324e-05	4.14295e-05
Enterococcus	0.00213643	0.00157364	0.00228947	0.00215576	0.00207562
Enterocytozoon	0	3.32167e-05	1.77478e-05	3.5053e-05	1.65718e-05
Enterorhabdus	0.000763009	0.000234593	0.000257343	0.000569611	0.000232005
Enterovibrio	0	4.15209e-06	2.66217e-05	2.62897e-05	8.2859e-06
Epidinium	0	0	0	8.76324e-06	0
Epulopiscium	0.000457806	0.000247049	0.000292839	0.000315477	0.000157432
Eremococcus	0	4.5673e-05	2.66217e-05	8.76324e-06	4.55724e-05
Erwinia	0	1.45323e-05	8.8739e-06	3.5053e-05	1.65718e-05
Erysipelatoclostridium	0.000152602	0.000408981	0.000292839	0.000333003	0.000306578
Erysipelothrix	0.000305204	0.000149475	9.76129e-05	0.000105159	0.000120146
Erythrobacter	0	8.30418e-06	2.66217e-05	0	8.2859e-06
Escherichia	0.000457806	0.000311407	0.00165942	0.00900861	0.00101088
Ethanoligenens	0	0.00046711	0.000514686	0.000490742	0.000368722
Eubacterium	0.0288418	0.0244392	0.0228592	0.0188936	0.0192481
Eudoraea	0	1.86844e-05	8.8739e-06	3.5053e-05	2.48577e-05
Euglena	0	0	8.8739e-06	0	0
Eutypa	0	2.07605e-06	8.8739e-06	0	4.14295e-06
Exiguobacterium	0	0.000103802	0.000275091	0.000201555	0.000343865
Exophiala	0	2.07605e-06	8.8739e-06	0	0
Facklamia	0	0.000193072	0.000168604	9.63957e-05	0.000174004
Faecalibacterium	0.0889669	0.047911	0.0808679	0.191635	0.0417485
Faecalicoccus	0	0.000220061	0.000186352	0.000219081	0.000203004
Faecalitalea	0	0.000238745	0.000248469	0.000192791	0.000223719
Fangia	0	1.03802e-05	0	2.62897e-05	8.2859e-06
Ferrimonas	0	6.22814e-06	0	0	0
Ferroglobus	0	4.15209e-06	1.77478e-05	0	4.14295e-06
Ferroplasma	0	6.22814e-06	8.8739e-06	0	0
Fervidicella	0.000152602	0.000114183	0.000212974	0.000236608	0.000120146
Fervidicoccus	0	1.03802e-05	1.77478e-05	0	1.65718e-05
Fervidobacterium	0	5.81293e-05	8.8739e-05	7.88692e-05	7.04301e-05
Fibrella	0.000152602	4.15209e-05	1.77478e-05	3.5053e-05	6.21442e-05
Fibrisoma	0.000457806	6.22814e-05	4.43695e-05	5.25795e-05	2.90006e-05
Fibrobacter	0.00106821	0.00316182	0.00121572	0.000814982	0.00189747
Fictibacillus	0	8.71939e-05	7.09912e-05	2.62897e-05	0.000132574
Filifactor	0	6.02053e-05	8.8739e-05	9.63957e-05	7.04301e-05
Filobasidiella	0	0	8.8739e-06	0	0
Finegoldia	0.000152602	0.000130791	0.000115361	0.000140212	0.000107717
Fischerella	0	2.49125e-05	8.8739e-06	2.62897e-05	8.2859e-06
Flammeovirga	0	3.32167e-05	8.8739e-06	8.76324e-06	8.2859e-06
Flavobacterium	0.000152602	0.000386144	0.000354956	0.000289187	0.000385294
Flavonifractor	0.000152602	0.000516935	0.000621173	0.000429399	0.000571727
Flexibacter	0	4.5673e-05	7.98651e-05	8.76324e-06	4.97154e-05
Flexistipes	0	4.15209e-06	8.8739e-06	1.75265e-05	1.65718e-05
Flexithrix	0.000305204	0.000124563	0.00015973	7.88692e-05	0.00014086
Fluoribacter	0	2.07605e-06	1.77478e-05	0	1.24288e-05
Fluviicola	0.000457806	9.3422e-05	0.000115361	4.38162e-05	0.000165718
Fodinicurvata	0	2.07605e-06	0	8.76324e-06	4.14295e-06
Fomitopsis	0	0	8.8739e-06	0	0
Formosa	0	3.32167e-05	3.54956e-05	2.62897e-05	5.80013e-05
Francisella	0	1.24563e-05	1.77478e-05	3.5053e-05	1.65718e-05
Frankia	0.000152602	6.22814e-05	7.98651e-05	0.000157738	0.00011186
Frateuria	0	2.07605e-06	0	0	0
Fretibacterium	0.000152602	0.000222137	0.000328334	0.00032424	0.000294149
Fructobacillus	0	4.15209e-06	8.8739e-06	0	8.2859e-06
Fulvimarina	0	2.07605e-06	0	0	4.14295e-06
Fulvivirga	0	5.60532e-05	2.66217e-05	8.76324e-06	5.80013e-05
Fusarium	0.000457806	4.15209e-05	2.66217e-05	5.25795e-05	2.48577e-05
Fusobacterium	0.000305204	0.000847027	0.000949507	0.0011217	0.000807875
Galbibacter	0	3.32167e-05	5.32434e-05	1.75265e-05	1.65718e-05
Gallaecimonas	0	1.24563e-05	0	0	8.2859e-06
Gallibacterium	0	8.30418e-06	2.66217e-05	4.38162e-05	4.14295e-06
Gallionella	0	8.30418e-06	0	0	8.2859e-06
Gardnerella	0.000152602	0.000132867	0.000221848	0.000113922	7.04301e-05
Gayadomonas	0	6.22814e-06	1.77478e-05	1.75265e-05	8.2859e-06
Geitlerinema	0	1.24563e-05	0	8.76324e-06	1.24288e-05
Gemella	0.000152602	8.30418e-05	0.000141982	0.000105159	0.000190576
Geminocystis	0	4.15209e-06	0	8.76324e-06	4.14295e-06
Gemmata	0	1.86844e-05	6.21173e-05	0.000131449	4.14295e-05
Gemmatimonas	0	1.86844e-05	8.8739e-06	2.62897e-05	1.65718e-05
Geobacillus	0.000305204	0.000222137	0.000638921	0.000306714	0.00071673
Geobacter	0.000152602	0.000143247	0.000266217	0.000289187	0.000207147
Geodermatophilus	0	8.30418e-06	4.43695e-05	0.000122685	8.2859e-06
Geopsychrobacter	0	1.86844e-05	0	4.38162e-05	2.48577e-05
Geovibrio	0	2.07605e-05	0	0	1.65718e-05
Giardia	0	6.22814e-06	0	1.75265e-05	4.14295e-06
Gilliamella	0	1.45323e-05	1.77478e-05	0	1.24288e-05
Gillisia	0	4.15209e-05	4.43695e-05	1.75265e-05	5.80013e-05
Gilvimarinus	0	8.30418e-06	0	8.76324e-06	1.24288e-05
Glaciecola	0.000152602	3.73688e-05	0.000106487	5.25795e-05	7.04301e-05
Glaciibacter	0.000457806	6.85095e-05	0.000239595	0.00067477	0.000223719
Glarea	0.000152602	1.03802e-05	0	0	0
Gloeobacter	0	8.30418e-06	1.77478e-05	3.5053e-05	2.07147e-05
Gloeocapsa	0	1.03802e-05	8.8739e-06	4.38162e-05	1.24288e-05
Gloeophyllum	0	0	0	0	4.14295e-06
Gluconacetobacter	0	2.07605e-06	8.8739e-06	8.76324e-06	8.2859e-06
Gluconobacter	0.000152602	2.49125e-05	8.8739e-06	1.75265e-05	2.48577e-05
Gordonia	0	0.000124563	0.000212974	0.000525795	0.000302435
Gordonibacter	0.00335724	0.000562608	0.000922886	0.0021207	0.000592442
Gottschalkia	0	9.75741e-05	9.76129e-05	0.000157738	7.45731e-05
Gracilibacillus	0	9.96502e-05	0.000230721	7.88692e-05	0.000401866
Gracilimonas	0	3.73688e-05	2.66217e-05	8.76324e-06	4.55724e-05
Gramella	0.000152602	8.30418e-06	0	1.75265e-05	1.24288e-05
Granulibacter	0	8.30418e-06	0	1.75265e-05	0
Granulicatella	0	7.26616e-05	8.8739e-05	6.13427e-05	4.14295e-05
Granulicella	0	2.28365e-05	3.54956e-05	4.38162e-05	2.90006e-05
Gregarina	0	0	8.8739e-06	0	0
Grimontia	0	4.15209e-06	0	0	8.2859e-06
Gryllotalpicola	0	6.22814e-06	1.77478e-05	0.000157738	4.14295e-05
Guillardia	0	1.45323e-05	1.77478e-05	1.75265e-05	2.48577e-05
Haemophilus	0	5.19011e-05	7.98651e-05	7.88692e-05	9.11449e-05
Hafnia	0	4.15209e-06	0	0	0
Hahella	0	1.03802e-05	1.77478e-05	1.75265e-05	3.72865e-05
Haladaptatus	0	6.22814e-06	1.77478e-05	8.76324e-06	0
Halalkalicoccus	0	0	2.66217e-05	0	8.2859e-06
Halanaerobium	0	0.000103802	9.76129e-05	0.000122685	0.000103574
Halarchaeum	0	0	0	0	8.2859e-06
Haliangium	0	2.69886e-05	7.09912e-05	4.38162e-05	6.21442e-05
Haliscomenobacter	0	9.54981e-05	0.000133109	6.13427e-05	0.000128431
Haloarcula	0	1.03802e-05	8.8739e-06	0	8.2859e-06
Halobacillus	0	3.11407e-05	5.32434e-05	8.76324e-06	0.000186433
Halobacterium	0	2.07605e-06	8.8739e-06	8.76324e-06	0
Halobacteroides	0	3.52928e-05	2.66217e-05	5.25795e-05	8.2859e-06
Halococcus	0	1.03802e-05	1.77478e-05	8.76324e-06	1.24288e-05
Haloferax	0	2.07605e-06	4.43695e-05	4.38162e-05	1.24288e-05
Halogeometricum	0	4.15209e-06	1.77478e-05	0	8.2859e-06
Halogranum	0	6.22814e-06	0	8.76324e-06	8.2859e-06
Halomicrobium	0	2.07605e-06	0	0	0
Halomonas	0.000152602	6.02053e-05	0.000106487	0.000175265	8.70019e-05
Halopiger	0	4.15209e-06	0	0	0
Haloplasma	0.000152602	0.000149475	0.00015973	0.000271661	0.000169861
Haloquadratum	0	2.07605e-06	1.77478e-05	0	4.14295e-06
Halorhabdus	0	1.03802e-05	2.66217e-05	1.75265e-05	0
Halorhodospira	0	8.30418e-06	0	8.76324e-06	1.24288e-05
Halorubrum	0	1.24563e-05	2.66217e-05	1.75265e-05	0
Halosarcina	0	6.22814e-06	8.8739e-06	0	0
Halosimplex	0	0	5.32434e-05	0	1.24288e-05
Halostagnicola	0	4.15209e-06	0	0	4.14295e-06
Haloterrigena	0	6.22814e-06	0	0	0
Halothece	0	6.22814e-06	3.54956e-05	8.76324e-06	4.14295e-06
Halothermothrix	0	6.85095e-05	5.32434e-05	0.000105159	5.38583e-05
Halothiobacillus	0.000152602	2.07605e-06	8.8739e-06	0	8.2859e-06
Halovivax	0	0	0	0	8.2859e-06
Helcococcus	0	0.000176464	0.000133109	0.000192791	0.000103574
Helicobacter	0.00152602	0.000481643	0.000346082	0.000184028	0.000712587
Heliobacillus	0	4.15209e-06	0	1.75265e-05	4.14295e-06
Heliobacterium	0.000305204	0.000332167	0.000328334	0.000333003	0.000352151
Heliophilum	0	0	8.8739e-06	0	0
Henriciella	0	0	8.8739e-06	8.76324e-06	4.14295e-06
Herbaspirillum	0	1.24563e-05	3.54956e-05	7.01059e-05	2.07147e-05
Herminiimonas	0	6.22814e-06	0	0	1.24288e-05
Herpetosiphon	0.000152602	1.24563e-05	2.66217e-05	2.62897e-05	1.24288e-05
Hippea	0.000152602	2.90646e-05	2.66217e-05	5.25795e-05	2.07147e-05
Hirschia	0	4.15209e-06	1.77478e-05	0	1.65718e-05
Histophilus	0	1.45323e-05	0	8.76324e-06	4.14295e-06
Histoplasma	0	2.07605e-06	8.8739e-06	0	0
Hoeflea	0	1.24563e-05	1.77478e-05	4.38162e-05	0
Holdemanella	0.000305204	0.00025743	0.000372704	0.000184028	0.000190576
Holdemania	0.00198382	0.00276529	0.00251131	0.00220834	0.00204662
Holospora	0	4.15209e-06	0	0	8.2859e-06
Humibacter	0	1.66084e-05	2.66217e-05	9.63957e-05	2.48577e-05
Humicola	0	4.15209e-06	0	0	0
Hydrocarboniphaga	0	4.15209e-06	8.8739e-06	8.76324e-06	0
Hydrogenivirga	0	6.22814e-06	2.66217e-05	1.75265e-05	2.48577e-05
Hydrogenobacter	0	1.66084e-05	3.54956e-05	8.76324e-06	4.14295e-06
Hydrogenobaculum	0	4.15209e-06	0	0	8.2859e-06
Hydrogenophaga	0	1.45323e-05	0	2.62897e-05	4.14295e-06
Hylemonella	0	2.07605e-06	0	0	4.14295e-06
Hymenobacter	0.000152602	0.000134943	0.000124235	8.76324e-05	0.00018229
Hyperthermus	0	4.15209e-06	8.8739e-06	8.76324e-06	4.14295e-06
Hyphomicrobium	0	8.30418e-05	2.66217e-05	1.75265e-05	0.000116003
Hyphomonas	0	4.5673e-05	3.54956e-05	6.13427e-05	2.90006e-05
Ichthyophthirius	0	4.15209e-06	0	0	0
Ideonella	0	1.03802e-05	1.77478e-05	0	1.65718e-05
Idiomarina	0	2.07605e-05	3.54956e-05	1.75265e-05	4.97154e-05
Ignavibacterium	0	6.43574e-05	4.43695e-05	2.62897e-05	9.94308e-05
Ignicoccus	0	4.15209e-06	1.77478e-05	8.76324e-06	4.14295e-06
Ignisphaera	0	1.45323e-05	0	8.76324e-06	8.2859e-06
Ilumatobacter	0.000152602	2.69886e-05	8.8739e-06	5.25795e-05	1.24288e-05
Ilyobacter	0	4.7749e-05	3.54956e-05	3.5053e-05	5.80013e-05
Imtechella	0	3.73688e-05	4.43695e-05	9.63957e-05	4.55724e-05
Indibacter	0	2.69886e-05	4.43695e-05	0	2.07147e-05
Intestinibacter	0	0.000116259	0.000150856	0.000113922	0.000116003
Intestinimonas	0	2.07605e-06	8.8739e-06	0	4.14295e-06
Intrasporangium	0	1.24563e-05	6.21173e-05	0.000245371	4.97154e-05
Isoptericola	0	6.22814e-06	7.09912e-05	0.000122685	2.48577e-05
Isosphaera	0	1.24563e-05	7.09912e-05	0.000227844	5.80013e-05
Janibacter	0.000152602	1.66084e-05	4.43695e-05	0.000166502	6.62872e-05
Jannaschia	0.000152602	4.15209e-06	0	0	4.14295e-06
Janthinobacterium	0	2.28365e-05	8.8739e-06	8.76324e-06	4.14295e-05
Johnsonella	0.000152602	0.000103802	0.000141982	0.000122685	0.000149146
Jonesia	0	8.30418e-06	8.8739e-06	7.01059e-05	4.55724e-05
Jonquetella	0.000305204	9.96502e-05	9.76129e-05	7.01059e-05	0.000120146
Joostella	0	3.11407e-05	0	8.76324e-06	1.65718e-05
Kaistia	0	8.30418e-06	0	8.76324e-06	0
Kamptonema	0.000152602	2.07605e-06	0	0	8.2859e-06
Kangiella	0	8.30418e-06	8.8739e-06	0	1.65718e-05
Ketogulonicigenium	0	4.15209e-06	0	1.75265e-05	4.14295e-06
Kiloniella	0	0	8.8739e-06	0	8.2859e-06
Kineococcus	0	2.07605e-05	6.21173e-05	7.01059e-05	6.21442e-05
Kineosphaera	0	1.03802e-05	3.54956e-05	4.38162e-05	2.07147e-05
Kinetoplastibacterium	0	0	0	0	1.24288e-05
Kingella	0	1.66084e-05	1.77478e-05	8.76324e-06	8.2859e-06
Kitasatospora	0	4.15209e-06	4.43695e-05	4.38162e-05	4.14295e-06
Klebsiella	0.000152602	3.52928e-05	6.21173e-05	0.000175265	3.72865e-05
Kluyveromyces	0	0	8.8739e-06	0	4.14295e-06
Kocuria	0.00198382	0.000182692	0.000754282	0.00342643	0.000812018
Komagataeibacter	0.000152602	1.86844e-05	1.77478e-05	1.75265e-05	4.14295e-06
Komagataella	0	2.07605e-06	8.8739e-06	0	4.14295e-06
Kordia	0	2.49125e-05	8.8739e-06	2.62897e-05	4.55724e-05
Kordiimonas	0	1.24563e-05	0	2.62897e-05	1.24288e-05
Kosakonia	0	0	1.77478e-05	8.76324e-06	8.2859e-06
Kosmotoga	0.000152602	3.94449e-05	8.8739e-06	0.000105159	2.48577e-05
Kribbella	0	3.52928e-05	7.98651e-05	0.000175265	6.21442e-05
Ktedonobacter	0.000152602	6.43574e-05	9.76129e-05	0.000113922	7.8716e-05
Kuraishia	0	2.07605e-06	0	8.76324e-06	0
Kurthia	0	0.000213833	0.00168604	0.000140212	0.00313621
Kushneria	0	2.07605e-06	1.77478e-05	0	1.24288e-05
Kutzneria	0	2.07605e-05	2.66217e-05	0.000105159	2.48577e-05
Kyrpidia	0.000152602	2.49125e-05	3.54956e-05	4.38162e-05	2.90006e-05
Kytococcus	0	4.15209e-06	0	4.38162e-05	4.14295e-06
Labrenzia	0	1.86844e-05	1.77478e-05	0	2.07147e-05
Laccaria	0	2.07605e-06	0	0	4.14295e-06
Laceyella	0	3.11407e-05	1.77478e-05	8.76324e-06	4.97154e-05
Lachnoanaerobaculum	0.000915611	0.000429741	0.000337208	0.000271661	0.000422581
Lachnobacterium	0	0.000269886	0.000168604	0.000219081	0.000223719
Lachnoclostridium	0.0117503	0.00934428	0.0106309	0.0106824	0.00862148
Lacinutrix	0	2.07605e-06	8.8739e-06	2.62897e-05	0
Lactobacillus	0.00320464	0.00212587	0.00332771	0.00254134	0.00259763
Lactococcus	0.000152602	0.000207605	0.000150856	0.000175265	0.000227862
Lamprocystis	0	8.30418e-06	2.66217e-05	1.75265e-05	1.65718e-05
Laribacter	0	1.03802e-05	0	1.75265e-05	8.2859e-06
Lautropia	0	1.24563e-05	0	8.76324e-06	1.24288e-05
Lawsonia	0	3.73688e-05	5.32434e-05	2.62897e-05	3.31436e-05
Leadbetterella	0	4.15209e-05	8.8739e-05	2.62897e-05	3.72865e-05
Leeia	0	4.15209e-06	0	0	4.14295e-06
Leeuwenhoekiella	0	2.28365e-05	2.66217e-05	2.62897e-05	4.14295e-05
Legionella	0.000305204	5.81293e-05	0.000141982	0.000122685	0.00011186
Leifsonia	0.000152602	3.73688e-05	0.000150856	0.000543321	0.00014086
Leishmania	0	6.22814e-06	0	0	4.14295e-06
Lentibacillus	0	2.07605e-05	2.66217e-05	1.75265e-05	8.70019e-05
Lentisphaera	0.000457806	0.000132867	0.00036383	0.000376819	0.000314864
Leptolyngbya	0	3.94449e-05	5.32434e-05	6.13427e-05	2.90006e-05
Leptonema	0	3.73688e-05	5.32434e-05	6.13427e-05	2.48577e-05
Leptosphaeria	0	8.30418e-06	0	8.76324e-06	4.14295e-06
Leptospira	0.000152602	0.000126639	0.000257343	0.000333003	0.00028172
Leptospirillum	0	1.86844e-05	3.54956e-05	1.75265e-05	2.90006e-05
Leptothrix	0.000152602	6.22814e-06	0	8.76324e-06	1.65718e-05
Leptotrichia	0.00106821	0.000817962	0.00105599	0.00064848	0.000609013
Leucobacter	0.000152602	4.7749e-05	8.8739e-05	0.000508268	0.000186433
Leuconostoc	0	3.94449e-05	6.21173e-05	7.88692e-05	5.80013e-05
Leucothrix	0.000152602	6.22814e-06	1.77478e-05	1.75265e-05	4.14295e-06
Lewinella	0.000610407	9.96502e-05	0.000150856	0.000105159	0.000107717
Limnobacter	0	2.07605e-06	8.8739e-06	0	4.14295e-06
Limnohabitans	0.000152602	0	0	0	1.24288e-05
Listeria	0.000152602	0.000392373	0.000807525	0.000455689	0.000795446
Loktanella	0	6.22814e-06	2.66217e-05	8.76324e-06	4.14295e-06
Longispora	0.000152602	8.30418e-06	0	8.76324e-06	0
Luminiphilus	0	6.22814e-06	3.54956e-05	8.76324e-06	1.24288e-05
Lutibaculum	0	0	8.8739e-06	0	8.2859e-06
Lyngbya	0	6.22814e-06	8.8739e-06	1.75265e-05	2.07147e-05
Lysinibacillus	0.000915611	0.000805506	0.00477416	0.000227844	0.00943764
Lysobacter	0	8.30418e-06	1.77478e-05	1.75265e-05	8.2859e-06
Macrococcus	0	2.28365e-05	1.77478e-05	8.76324e-06	1.65718e-05
Macrophomina	0	6.22814e-06	0	0	0
Magnaporthe	0	4.15209e-06	0	0	0
Magnetococcus	0	1.45323e-05	6.21173e-05	8.76324e-06	1.24288e-05
Magnetospira	0	4.15209e-06	6.21173e-05	3.5053e-05	2.48577e-05
Magnetospirillum	0.000152602	0.000122487	0.000141982	0.000122685	7.45731e-05
Mahella	0.000610407	0.000608281	0.000851895	0.00140212	0.000588299
Malassezia	0.000305204	6.22814e-05	0	4.38162e-05	2.07147e-05
Mannheimia	0	1.24563e-05	3.54956e-05	3.5053e-05	1.24288e-05
Maribacter	0	1.86844e-05	8.8739e-06	3.5053e-05	2.90006e-05
Maricaulis	0	8.30418e-06	1.77478e-05	0	4.14295e-06
Marichromatium	0	2.07605e-06	0	0	1.24288e-05
Marinilabilia	0	0.000240821	0.000141982	5.25795e-05	0.000219576
Mariniradius	0	7.68137e-05	3.54956e-05	7.01059e-05	3.72865e-05
Marinithermus	0	4.15209e-06	0	8.76324e-06	8.2859e-06
Marinitoga	0	2.69886e-05	8.8739e-06	1.75265e-05	2.07147e-05
Marinobacter	0	6.02053e-05	7.09912e-05	9.63957e-05	4.14295e-05
Marinobacterium	0	1.45323e-05	4.43695e-05	0	1.65718e-05
Marinococcus	0	1.66084e-05	8.8739e-06	8.76324e-06	2.07147e-05
Marinomonas	0.000152602	5.60532e-05	1.77478e-05	5.25795e-05	2.90006e-05
Mariprofundus	0	8.30418e-06	2.66217e-05	8.76324e-06	0
Maritimibacter	0	2.07605e-06	0	0	8.2859e-06
Marivirga	0	3.94449e-05	8.8739e-06	1.75265e-05	5.80013e-05
Marssonina	0	2.07605e-05	0	1.75265e-05	0
Martelella	0	8.30418e-06	2.66217e-05	3.5053e-05	8.2859e-06
Marvinbryantia	0.00305204	0.00198262	0.00188127	0.00232226	0.00140032
Massilia	0.000152602	2.49125e-05	4.43695e-05	4.38162e-05	4.14295e-05
Mastigocladopsis	0	2.07605e-06	0	0	0
Megamonas	0.000457806	0.000193072	0.000301713	0.000219081	0.000165718
Meganema	0	4.15209e-06	8.8739e-06	8.76324e-06	0
Megasphaera	0.000457806	0.000379916	0.000532434	0.000446925	0.000484725
Meiothermus	0.000152602	2.69886e-05	7.09912e-05	7.01059e-05	2.90006e-05
Melampsora	0.000152602	2.07605e-06	0	0	0
Melioribacter	0	0.000101726	3.54956e-05	3.5053e-05	5.80013e-05
Melissococcus	0	1.66084e-05	8.8739e-06	6.13427e-05	8.2859e-06
Mesoflavibacter	0	1.45323e-05	0	0	2.07147e-05
Mesoplasma	0	1.03802e-05	8.8739e-06	0	4.14295e-06
Mesorhizobium	0	0.000224213	0.000133109	0.000254134	0.000227862
Mesotoga	0.000152602	5.39772e-05	9.76129e-05	0.000122685	7.04301e-05
Metallosphaera	0	6.22814e-06	0	0	4.14295e-06
Metarhizium	0	6.22814e-06	0	0	0
Metascardovia	0	5.39772e-05	3.54956e-05	2.62897e-05	2.07147e-05
Methanobacterium	0.000763009	9.96502e-05	7.98651e-05	9.63957e-05	0.000120146
Methanobrevibacter	0.0146498	0.00634647	0.0052356	0.00183152	0.00899434
Methanocaldococcus	0	1.24563e-05	3.54956e-05	8.76324e-06	2.48577e-05
Methanocella	0	3.52928e-05	5.32434e-05	5.25795e-05	4.14295e-05
Methanococcoides	0.000152602	4.15209e-06	0	0	4.14295e-06
Methanococcus	0.000152602	2.69886e-05	4.43695e-05	6.13427e-05	2.90006e-05
Methanocorpusculum	0.000152602	7.88897e-05	0.000470317	0.00032424	0.000542726
Methanoculleus	0	2.49125e-05	3.54956e-05	0	4.55724e-05
Methanofollis	0	6.22814e-06	0	1.75265e-05	1.24288e-05
Methanohalobium	0	4.15209e-06	0	0	4.14295e-06
Methanohalophilus	0	2.07605e-06	8.8739e-06	2.62897e-05	0
Methanolacinia	0	2.07605e-06	2.66217e-05	8.76324e-06	8.2859e-06
Methanolobus	0	1.66084e-05	4.43695e-05	2.62897e-05	2.48577e-05
Methanomassiliicoccus	0.000305204	0.000130791	0.000310587	0.000157738	0.000240291
Methanomethylovorans	0	8.30418e-06	2.66217e-05	1.75265e-05	4.14295e-06
Methanoplanus	0	1.03802e-05	1.77478e-05	0	8.2859e-06
Methanopyrus	0	1.24563e-05	8.8739e-06	8.76324e-06	4.14295e-06
Methanoregula	0	1.24563e-05	8.8739e-06	2.62897e-05	8.2859e-06
Methanosaeta	0	2.90646e-05	5.32434e-05	7.01059e-05	9.11449e-05
Methanosalsum	0	0	8.8739e-06	8.76324e-06	0
Methanosarcina	0.000152602	0.000107954	0.00015973	0.000122685	7.45731e-05
Methanosphaera	0.000457806	0.000550152	0.000328334	0.000271661	0.000418438
Methanosphaerula	0	8.30418e-06	8.8739e-06	8.76324e-06	4.14295e-06
Methanospirillum	0	8.30418e-06	8.8739e-06	8.76324e-06	4.14295e-06
Methanothermobacter	0	1.45323e-05	4.43695e-05	8.76324e-06	2.07147e-05
Methanothermococcus	0	6.22814e-06	0	0	8.2859e-06
Methanothermus	0	1.03802e-05	0	1.75265e-05	4.14295e-06
Methanotorris	0	6.22814e-06	0	0	4.14295e-06
Methylacidiphilum	0	2.28365e-05	6.21173e-05	9.63957e-05	6.21442e-05
Methylibium	0.000152602	1.03802e-05	0	0	1.24288e-05
Methylobacillus	0	4.15209e-06	0	8.76324e-06	4.14295e-06
Methylobacter	0	1.24563e-05	8.8739e-06	8.76324e-06	1.65718e-05
Methylobacterium	0.00274683	0.000375764	0.000816399	0.00179646	0.000948735
Methylocella	0	2.07605e-06	0	2.62897e-05	4.14295e-06
Methylococcus	0.000152602	1.66084e-05	4.43695e-05	4.38162e-05	8.2859e-06
Methylocystis	0	1.03802e-05	0	2.62897e-05	8.2859e-06
Methyloferula	0	0	0	1.75265e-05	4.14295e-06
Methyloglobulus	0	0	8.8739e-06	8.76324e-06	4.14295e-06
Methylohalobius	0	4.15209e-06	8.8739e-06	1.75265e-05	8.2859e-06
Methylomicrobium	0.000152602	2.49125e-05	4.43695e-05	7.01059e-05	3.31436e-05
Methylomonas	0	4.15209e-06	1.77478e-05	4.38162e-05	1.65718e-05
Methylophaga	0	1.03802e-05	3.54956e-05	0.000113922	1.65718e-05
Methylophilus	0	0	0	8.76324e-06	1.24288e-05
Methylopila	0	4.15209e-06	8.8739e-06	8.76324e-06	8.2859e-06
Methylosarcina	0	4.15209e-06	8.8739e-06	8.76324e-06	4.14295e-06
Methylosinus	0	4.15209e-06	8.8739e-06	8.76324e-06	4.14295e-06
Methylotenera	0	8.30418e-06	0	2.62897e-05	4.14295e-06
Methyloversatilis	0	1.66084e-05	8.8739e-06	1.75265e-05	8.2859e-06
Methylovorus	0	2.07605e-06	2.66217e-05	0	8.2859e-06
Methylovulum	0	4.15209e-06	2.66217e-05	0	4.14295e-06
Meyerozyma	0	4.5673e-05	0	0	4.14295e-06
Micavibrio	0.000152602	6.22814e-06	0	1.75265e-05	1.65718e-05
Microbacterium	0.00152602	0.000247049	0.00108262	0.00377696	0.00157018
Microbispora	0	2.07605e-06	8.8739e-06	1.75265e-05	1.24288e-05
Microbulbifer	0	1.03802e-05	1.77478e-05	1.75265e-05	4.14295e-06
Microchaete	0	4.5673e-05	0	8.76324e-06	4.14295e-06
Micrococcus	0.000457806	2.49125e-05	4.43695e-05	0.000245371	5.38583e-05
Microcoleus	0	6.22814e-06	8.8739e-06	4.38162e-05	4.55724e-05
Microcystis	0	4.5673e-05	4.43695e-05	4.38162e-05	3.72865e-05
Microlunatus	0	1.03802e-05	7.09912e-05	0.000368056	0.000103574
Micromonospora	0.000152602	2.69886e-05	4.43695e-05	0.000245371	8.2859e-05
Microscilla	0	6.22814e-05	7.09912e-05	4.38162e-05	4.97154e-05
Microvirga	0.000152602	2.69886e-05	5.32434e-05	0.000227844	2.07147e-05
Mitsuokella	0.000610407	0.000355004	0.000346082	0.000227844	0.000555155
Mobilicoccus	0	4.15209e-06	8.8739e-06	4.38162e-05	2.90006e-05
Mobiluncus	0.000152602	0.000107954	5.32434e-05	0.000148975	4.14295e-05
Modestobacter	0.000152602	2.07605e-05	8.8739e-05	0.000175265	3.31436e-05
Mogibacterium	0.0193804	0.00504064	0.0102671	0.00850035	0.0034345
Moniliophthora	0	4.15209e-06	0	0	8.2859e-06
Monosiga	0	8.30418e-06	0	0	0
Moorea	0	1.45323e-05	1.77478e-05	8.76324e-06	4.14295e-06
Moorella	0	4.15209e-05	0.00015973	8.76324e-05	5.80013e-05
Moraxella	0	6.22814e-06	2.66217e-05	1.75265e-05	2.07147e-05
Morganella	0	4.15209e-06	8.8739e-06	8.76324e-06	0
Moritella	0	4.15209e-06	8.8739e-06	1.75265e-05	2.07147e-05
Mucilaginibacter	0.000457806	0.000107954	9.76129e-05	5.25795e-05	8.70019e-05
Mucispirillum	0.000152602	4.3597e-05	3.54956e-05	6.13427e-05	5.38583e-05
Mucor	0	2.07605e-06	8.8739e-06	8.76324e-06	8.2859e-06
Muricauda	0	1.24563e-05	0	0	2.07147e-05
Mycobacterium	0.00198382	0.00036746	0.000940634	0.00283929	0.000654586
Mycoplasma	0.00137342	0.00135981	0.0022096	0.000876324	0.00285863
Mycosphaerella	0	4.15209e-06	0	0	0
Myroides	0.000152602	8.30418e-05	0.000106487	4.38162e-05	6.21442e-05
Myxococcus	0	3.73688e-05	4.43695e-05	6.13427e-05	3.72865e-05
Naegleria	0	1.24563e-05	1.77478e-05	8.76324e-06	4.14295e-06
Nafulsella	0	8.30418e-05	4.43695e-05	4.38162e-05	9.11449e-05
Nakamurella	0	6.22814e-06	1.77478e-05	7.01059e-05	3.31436e-05
Natranaerobius	0	5.81293e-05	0.000106487	7.88692e-05	5.38583e-05
Natrialba	0	3.32167e-05	8.8739e-06	0	0
Natrinema	0	4.15209e-06	2.66217e-05	0	0
Natronobacterium	0	0	8.8739e-06	0	4.14295e-06
Natronococcus	0	1.03802e-05	8.8739e-06	8.76324e-06	0
Natronolimnobius	0	2.07605e-06	8.8739e-06	0	0
Natronorubrum	0	6.22814e-06	0	1.75265e-05	4.14295e-06
Nautilia	0	6.22814e-06	2.66217e-05	8.76324e-06	1.24288e-05
Negativicoccus	0.000152602	9.96502e-05	0.000141982	8.76324e-05	5.38583e-05
Neisseria	0	0.000143247	0.000177478	0.000184028	0.000128431
Neocallimastix	0	2.90646e-05	0	0	8.2859e-06
Neofusicoccum	0	2.07605e-06	0	0	4.14295e-06
Neosartorya	0.000152602	0	0	0	0
Neospora	0	2.07605e-06	0	8.76324e-06	4.14295e-06
Neptuniibacter	0	8.30418e-06	0	8.76324e-06	0
Nesterenkonia	0.000763009	3.52928e-05	0.00015973	0.000587137	0.00014086
Neurospora	0	4.15209e-06	0	0	0
Nevskia	0	4.15209e-06	1.77478e-05	8.76324e-06	1.65718e-05
Niabella	0.000152602	0.000190996	0.000301713	0.000148975	0.000165718
Niastella	0	7.88897e-05	7.98651e-05	4.38162e-05	0.000136717
Nitratifractor	0	6.22814e-06	2.66217e-05	0	0
Nitratireductor	0	1.24563e-05	0	1.75265e-05	1.24288e-05
Nitratiruptor	0	2.07605e-06	0	0	0
Nitrincola	0	4.15209e-06	1.77478e-05	8.76324e-06	8.2859e-06
Nitritalea	0	3.11407e-05	0	0	8.2859e-06
Nitrobacter	0	4.15209e-06	0	3.5053e-05	8.2859e-06
Nitrococcus	0	6.22814e-06	0	8.76324e-06	0
Nitrolancea	0	1.66084e-05	1.77478e-05	4.38162e-05	1.24288e-05
Nitrosococcus	0	6.22814e-06	8.8739e-06	8.76324e-06	1.24288e-05
Nitrosomonas	0	4.15209e-06	2.66217e-05	1.75265e-05	8.2859e-06
Nitrosopumilus	0	6.22814e-06	8.8739e-06	0	8.2859e-06
Nitrososphaera	0	0	1.77478e-05	8.76324e-06	1.24288e-05
Nitrosospira	0	2.07605e-06	0	0	0
Nitrospina	0	1.03802e-05	5.32434e-05	7.01059e-05	1.65718e-05
Nitrospira	0	1.45323e-05	5.32434e-05	8.76324e-06	2.90006e-05
Nitrospirillum	0.000152602	2.07605e-06	3.54956e-05	8.76324e-06	1.24288e-05
Nocardia	0.000152602	3.52928e-05	0.000133109	0.000411872	0.000165718
Nocardioides	0.000305204	4.98251e-05	0.00015973	0.000394346	0.00014086
Nocardiopsis	0.000610407	7.05855e-05	0.000257343	0.000823745	0.000161575
Nodosilinea	0	1.24563e-05	4.43695e-05	0	4.14295e-06
Nodularia	0	6.22814e-06	0	0	4.14295e-06
Nonlabens	0	1.86844e-05	1.77478e-05	1.75265e-05	3.72865e-05
Nonomuraea	0	8.30418e-06	2.66217e-05	0.000166502	3.31436e-05
Nosema	0	2.07605e-06	0	0	0
Nostoc	0.000305204	1.24563e-05	5.32434e-05	2.62897e-05	1.65718e-05
Novispirillum	0	1.03802e-05	8.8739e-06	0	8.2859e-06
Novosphingobium	0	4.7749e-05	0.000186352	0.000113922	4.97154e-05
Oceanibaculum	0.000152602	2.07605e-06	0	0	8.2859e-06
Oceanibulbus	0	0	0	8.76324e-06	0
Oceanicaulis	0	2.07605e-06	1.77478e-05	8.76324e-06	8.2859e-06
Oceanicola	0	2.28365e-05	8.8739e-06	5.25795e-05	1.24288e-05
Oceanimonas	0	1.03802e-05	1.77478e-05	0	1.65718e-05
Oceaniovalibus	0	2.07605e-06	0	0	4.14295e-06
Oceanithermus	0	4.15209e-06	2.66217e-05	2.62897e-05	1.65718e-05
Oceanobacillus	0	4.15209e-05	0.00015973	0.000201555	0.000277578
Ochrobactrum	0	6.22814e-06	8.8739e-06	0	2.48577e-05
Octadecabacter	0	2.07605e-06	0	0	4.14295e-06
Odoribacter	0.00122081	0.00267602	0.00162392	0.000981483	0.00195547
Oenococcus	0	2.90646e-05	6.21173e-05	3.5053e-05	4.14295e-05
Oleispira	0	6.22814e-06	0	0	4.14295e-06
Oligella	0	1.66084e-05	0	1.75265e-05	8.2859e-06
Oligotropha	0	0	0	0	8.2859e-06
Olsenella	0.01877	0.00291477	0.00290177	0.00583632	0.00216262
Ophiostoma	0	4.15209e-06	0	0	0
Opitutus	0	5.60532e-05	0.000141982	0.000140212	0.000136717
Orbilia	0	4.15209e-06	1.77478e-05	1.75265e-05	8.2859e-06
Orenia	0.000152602	1.86844e-05	8.8739e-05	7.88692e-05	7.04301e-05
Oribacterium	0.00183122	0.00177709	0.00153519	0.00161244	0.00133403
Orientia	0	2.07605e-06	0	0	1.24288e-05
Ornithinibacillus	0.000152602	3.94449e-05	0.000186352	9.63957e-05	0.000356294
Ornithinimicrobium	0	4.15209e-06	3.54956e-05	9.63957e-05	3.72865e-05
Ornithobacterium	0	5.39772e-05	3.54956e-05	0	3.31436e-05
Orpinomyces	0	4.15209e-06	0	0	4.14295e-06
Oscillatoria	0	2.69886e-05	3.54956e-05	2.62897e-05	4.97154e-05
Oscillibacter	0.0335724	0.0232309	0.0308634	0.025282	0.0239587
Oscillochloris	0	1.03802e-05	1.77478e-05	1.75265e-05	4.14295e-06
Owenweeksia	0.000152602	5.60532e-05	8.8739e-05	2.62897e-05	8.70019e-05
Oxalobacter	0.000305204	0.000134943	0.00111811	0.00445173	0.000671158
Oxytricha	0	1.86844e-05	0	1.75265e-05	2.48577e-05
Paenibacillus	0.00915611	0.00615132	0.0322566	0.00836013	0.0220363
Paenisporosarcina	0.000763009	0.000678867	0.00134883	0.000455689	0.00695187
Paludibacter	0.000457806	0.000909308	0.000417073	0.000219081	0.000522011
Pandoraea	0	8.30418e-06	0	8.76324e-06	8.2859e-06
Pannonibacter	0	6.22814e-06	0	0	0
Pantoea	0.000152602	6.22814e-05	4.43695e-05	9.63957e-05	6.62872e-05
Parabacteroides	0.00289944	0.00564477	0.00334546	0.00161244	0.00338065
Parachlamydia	0	1.66084e-05	0.000106487	7.88692e-05	6.62872e-05
Paracoccidioides	0	2.07605e-06	0	0	0
Paracoccus	0	1.66084e-05	1.77478e-05	2.62897e-05	3.31436e-05
Paramecium	0	2.28365e-05	3.54956e-05	1.75265e-05	1.24288e-05
Paraprevotella	0.00198382	0.00618662	0.00358506	0.00206813	0.0020839
Parascardovia	0	4.7749e-05	9.76129e-05	5.25795e-05	3.72865e-05
Parastagonospora	0.000152602	6.22814e-06	8.8739e-06	0	1.24288e-05
Parasutterella	0.000152602	3.32167e-05	6.21173e-05	0	4.97154e-05
Parvibaculum	0	0	2.66217e-05	8.76324e-06	4.14295e-06
Parvimonas	0.000457806	0.000164008	0.000212974	0.000210318	0.000174004
Parvularcula	0	2.07605e-06	0	8.76324e-06	0
Pasteurella	0	2.28365e-05	8.8739e-06	4.38162e-05	4.97154e-05
Patulibacter	0	1.66084e-05	7.09912e-05	0.000254134	5.38583e-05
Pectobacterium	0	1.24563e-05	1.77478e-05	8.76324e-06	1.24288e-05
Pediococcus	0.000305204	2.90646e-05	3.54956e-05	7.01059e-05	4.14295e-05
Pedobacter	0.000305204	0.000406905	0.000496939	0.000385583	0.000443295
Pedosphaera	0.000305204	9.96502e-05	0.000266217	0.000201555	0.000186433
Pelagibaca	0	2.07605e-06	1.77478e-05	0	4.14295e-06
Pelagibacterium	0	2.07605e-06	0	2.62897e-05	1.65718e-05
Pelistega	0	2.07605e-06	0	0	4.14295e-06
Pelobacter	0.000152602	4.3597e-05	9.76129e-05	8.76324e-05	4.97154e-05
Pelodictyon	0.000152602	1.24563e-05	1.77478e-05	2.62897e-05	2.48577e-05
Pelosinus	0.000305204	0.000126639	0.000328334	0.000148975	0.000190576
Pelotomaculum	0.000152602	5.39772e-05	0.000141982	8.76324e-05	9.94308e-05
Penicillium	0	1.03802e-05	8.8739e-06	8.76324e-06	0
Peptoclostridium	0.00274683	0.0015944	0.0022451	0.00184904	0.00185604
Peptoniphilus	0.000915611	0.00063527	0.000798651	0.000692296	0.00050544
Peptostreptococcus	0.000152602	0.000103802	0.000106487	0.000105159	8.2859e-05
Perkinsus	0	1.24563e-05	0	0	4.14295e-06
Perlucidibaca	0	2.07605e-06	8.8739e-06	0	0
Persephonella	0	8.30418e-06	8.8739e-06	8.76324e-06	8.2859e-06
Pestalotiopsis	0.000152602	4.15209e-06	0	8.76324e-06	8.2859e-06
Petrotoga	0	3.11407e-05	2.66217e-05	3.5053e-05	3.31436e-05
Phaeobacter	0	2.07605e-06	0	0	4.14295e-06
Phaeospirillum	0	1.03802e-05	0	8.76324e-06	4.14295e-06
Phascolarctobacterium	0.00747749	0.0247091	0.0142426	0.00506515	0.011911
Phenylobacterium	0	2.07605e-06	1.77478e-05	2.62897e-05	1.24288e-05
Phocaeicola	0.000457806	0.000263658	0.000212974	0.000166502	0.000232005
Photobacterium	0	3.32167e-05	5.32434e-05	6.13427e-05	4.55724e-05
Photorhabdus	0	3.52928e-05	4.43695e-05	1.75265e-05	3.72865e-05
Phycisphaera	0.000152602	1.24563e-05	8.8739e-05	0.000113922	6.21442e-05
Phyllobacterium	0	2.07605e-06	0	8.76324e-06	8.2859e-06
Phytomonas	0	0	0	1.75265e-05	0
Picrophilus	0	4.15209e-06	0	0	0
Pimelobacter	0	0	8.8739e-06	0	0
Pirellula	0.000152602	3.52928e-05	7.98651e-05	5.25795e-05	8.2859e-05
Piriformospora	0	1.03802e-05	8.8739e-06	0	0
Piromyces	0	2.07605e-06	0	0	0
Piscirickettsia	0	4.15209e-06	0	0	2.07147e-05
Planctomyces	0.000610407	0.000141171	0.000150856	0.000333003	0.000149146
Planococcus	0	0.000124563	0.000248469	0.000105159	0.000865876
Planomicrobium	0	0.000134943	0.000248469	7.01059e-05	0.000874162
Plasmodium	0	1.03802e-05	8.8739e-06	1.75265e-05	4.14295e-06
Plesiocystis	0	8.30418e-06	3.54956e-05	1.75265e-05	2.48577e-05
Plesiomonas	0	6.22814e-06	0	8.76324e-06	8.2859e-06
Pleurocapsa	0	1.66084e-05	3.54956e-05	0	2.07147e-05
Pneumocystis	0	0	0	0	8.2859e-06
Podospora	0	0	0	0	4.14295e-06
Polaribacter	0	3.11407e-05	7.09912e-05	1.75265e-05	3.31436e-05
Polaromonas	0.000305204	2.28365e-05	1.77478e-05	8.76324e-06	2.07147e-05
Polymorphum	0	0	0	8.76324e-06	8.2859e-06
Polynucleobacter	0	2.07605e-06	0	1.75265e-05	4.14295e-06
Polysphondylium	0	8.30418e-06	0	0	4.14295e-06
Pontibacter	0	0.000101726	0.000115361	5.25795e-05	7.45731e-05
Ponticaulis	0	2.07605e-06	8.8739e-06	8.76324e-06	8.2859e-06
Porphyrobacter	0	0	0	0	1.24288e-05
Porphyromonas	0.00305204	0.00376179	0.00332771	0.0110767	0.00139203
Prevotella	0.0354036	0.127845	0.0656136	0.0201116	0.101432
Prochlorococcus	0	2.49125e-05	3.54956e-05	1.75265e-05	1.65718e-05
Prochloron	0	2.07605e-06	0	0	4.14295e-06
Prochlorothrix	0	6.22814e-06	1.77478e-05	0	0
Promicromonospora	0.000457806	2.49125e-05	8.8739e-05	0.000280424	0.000103574
Propionibacterium	0.00244163	0.00131414	0.000514686	0.00126191	0.000965307
Propionimicrobium	0	1.24563e-05	5.32434e-05	5.25795e-05	1.24288e-05
Prosthecobacter	0	4.15209e-06	0	0	0
Prosthecochloris	0	1.45323e-05	1.77478e-05	4.38162e-05	2.07147e-05
Proteiniphilum	0.000305204	0.000822114	0.000638921	0.000385583	0.000480582
Proteus	0.000152602	3.11407e-05	3.54956e-05	8.76324e-06	2.90006e-05
Providencia	0	1.66084e-05	2.66217e-05	5.25795e-05	5.80013e-05
Pseudaminobacter	0	0	0	0	4.14295e-06
Pseudanabaena	0	2.07605e-05	4.43695e-05	2.62897e-05	2.90006e-05
Pseudoalteromonas	0.000305204	8.51179e-05	9.76129e-05	9.63957e-05	9.11449e-05
Pseudocercospora	0.000152602	0	1.77478e-05	1.75265e-05	0
Pseudochrobactrum	0	6.22814e-06	8.8739e-06	0	0
Pseudoclavibacter	0.000152602	3.94449e-05	8.8739e-06	7.88692e-05	4.14295e-05
Pseudoflavonifractor	0.00595147	0.0052607	0.00597214	0.00493371	0.00439981
Pseudogulbenkiania	0.000152602	6.22814e-06	8.8739e-06	0	2.48577e-05
Pseudogymnoascus	0.000305204	0.000386144	7.98651e-05	7.01059e-05	4.97154e-05
Pseudomonas	0.00534107	0.00209473	0.00414411	0.00685286	0.00267634
Pseudonocardia	0	1.24563e-05	8.8739e-06	0.000148975	8.2859e-06
Pseudoramibacter	0.00106821	0.000836646	0.00056793	0.000630954	0.00071673
Pseudorhodobacter	0	2.07605e-06	0	0	0
Pseudovibrio	0	8.30418e-06	1.77478e-05	7.01059e-05	8.2859e-06
Pseudoxanthomonas	0	8.30418e-06	0	3.5053e-05	1.24288e-05
Pseudozyma	0	6.22814e-06	8.8739e-06	0	4.14295e-06
Psychrobacter	0	3.52928e-05	4.43695e-05	3.5053e-05	7.04301e-05
Psychroflexus	0	2.90646e-05	3.54956e-05	2.62897e-05	5.80013e-05
Psychromonas	0	3.11407e-05	5.32434e-05	2.62897e-05	2.48577e-05
Puccinia	0	2.07605e-06	0	0	0
Punctularia	0	2.07605e-06	8.8739e-06	0	0
Pusillimonas	0	0	8.8739e-06	0	4.14295e-06
Pyramidobacter	0.00137342	0.000558456	0.000718786	0.000736112	0.000629728
Pyrenophora	0	1.24563e-05	0	0	4.14295e-06
Pyrobaculum	0.000152602	2.49125e-05	2.66217e-05	0	8.2859e-06
Pyrococcus	0	4.15209e-05	3.54956e-05	3.5053e-05	2.48577e-05
Pyrolobus	0	0	0	8.76324e-06	4.14295e-06
Pyronema	0	2.07605e-05	0	1.75265e-05	3.31436e-05
Rahnella	0	6.22814e-06	1.77478e-05	0	0
Ralstonia	0.000152602	0.000539772	3.54956e-05	7.88692e-05	0.000488868
Ramlibacter	0	4.15209e-06	0	1.75265e-05	4.14295e-06
Raoultella	0	2.07605e-06	1.77478e-05	0	1.24288e-05
Raphidiopsis	0	0	0	2.62897e-05	0
Reinekea	0	1.66084e-05	0	1.75265e-05	2.48577e-05
Renibacterium	0.000305204	1.66084e-05	0.000195226	0.000937667	0.000219576
Rheinheimera	0	2.49125e-05	5.32434e-05	3.5053e-05	2.48577e-05
Rhizobium	0.000305204	0.000159856	0.000230721	0.000341766	0.000285863
Rhizoctonia	0	8.30418e-06	8.8739e-06	0	4.14295e-06
Rhizophagus	0.000305204	7.88897e-05	4.43695e-05	8.76324e-05	7.8716e-05
Rhizopus	0	2.07605e-06	0	0	4.14295e-06
Rhodanobacter	0.000152602	3.32167e-05	1.77478e-05	2.62897e-05	3.31436e-05
Rhodobacter	0	1.66084e-05	2.66217e-05	1.75265e-05	1.65718e-05
Rhodococcus	0.00137342	0.000259506	0.000958381	0.00412749	0.00147903
Rhodoferax	0	4.15209e-06	0	0	4.14295e-06
Rhodomicrobium	0	4.15209e-06	8.8739e-06	8.76324e-06	4.14295e-06
Rhodonellum	0	1.86844e-05	2.66217e-05	0	3.72865e-05
Rhodopirellula	0.000457806	0.000182692	0.000417073	0.000429399	0.000244434
Rhodopseudomonas	0.000152602	2.90646e-05	4.43695e-05	8.76324e-06	5.80013e-05
Rhodospirillum	0	7.88897e-05	8.8739e-05	3.5053e-05	7.04301e-05
Rhodosporidium	0	0	8.8739e-06	8.76324e-06	4.14295e-06
Rhodothermus	0.000305204	2.90646e-05	1.77478e-05	6.13427e-05	2.90006e-05
Rhodovulum	0	1.24563e-05	8.8739e-06	3.5053e-05	8.2859e-06
Richelia	0	2.07605e-06	0	0	4.14295e-06
Rickettsia	0	5.39772e-05	2.66217e-05	7.88692e-05	3.72865e-05
Rickettsiella	0.000305204	4.15209e-06	8.8739e-06	1.75265e-05	8.2859e-06
Riemerella	0.000305204	0.000101726	5.32434e-05	3.5053e-05	7.45731e-05
Rivularia	0	4.15209e-06	8.8739e-06	0	1.24288e-05
Robiginitalea	0	2.69886e-05	0	8.76324e-06	8.2859e-06
Robiginitomaculum	0	6.22814e-06	8.8739e-06	0	1.65718e-05
Roseburia	0.00717229	0.00800523	0.00691277	0.00594148	0.0051124
Roseibacterium	0	0	8.8739e-06	0	0
Roseibium	0	4.15209e-06	8.8739e-06	3.5053e-05	8.2859e-06
Roseiflexus	0.000152602	4.5673e-05	6.21173e-05	0.000140212	5.80013e-05
Roseivivax	0.000152602	1.24563e-05	1.77478e-05	1.75265e-05	8.2859e-06
Roseobacter	0	1.24563e-05	4.43695e-05	2.62897e-05	3.31436e-05
Roseomonas	0	1.03802e-05	8.8739e-06	8.76324e-06	8.2859e-06
Roseovarius	0	4.15209e-06	8.8739e-06	0	4.14295e-06
Rothia	0	1.86844e-05	3.54956e-05	0.000140212	6.62872e-05
Ruania	0	2.49125e-05	7.09912e-05	0.000219081	4.55724e-05
Rubellimicrobium	0	1.66084e-05	8.8739e-06	1.75265e-05	8.2859e-06
Rubidibacter	0	2.07605e-06	1.77478e-05	8.76324e-06	4.14295e-06
Rubritalea	0.00228903	0.000226289	0.00056793	0.000876324	0.000563441
Rubrivivax	0	1.03802e-05	1.77478e-05	8.76324e-06	1.65718e-05
Rubrobacter	0	4.5673e-05	0.000186352	0.000534558	7.8716e-05
Rudaea	0	1.66084e-05	0	1.75265e-05	0
Rudanella	0	3.11407e-05	4.43695e-05	7.88692e-05	4.55724e-05
Ruegeria	0	1.24563e-05	1.77478e-05	2.62897e-05	1.65718e-05
Ruminiclostridium	0.00885091	0.00707309	0.00858106	0.007773	0.00643814
Ruminococcus	0.045628	0.0601306	0.0604845	0.043974	0.0463057
Runella	0.000305204	8.927e-05	0.000133109	0.000140212	7.04301e-05
Saccharibacillus	0	6.22814e-05	0.000141982	7.01059e-05	0.000136717
Saccharibacter	0	2.07605e-06	0	8.76324e-06	0
Saccharicrinis	0	0.000421437	0.000186352	0.000148975	0.000190576
Saccharomonospora	0.000305204	2.28365e-05	5.32434e-05	0.000385583	4.97154e-05
Saccharomyces	0	2.07605e-06	0	0	4.14295e-06
Saccharophagus	0	1.86844e-05	8.8739e-06	8.76324e-06	8.2859e-06
Saccharopolyspora	0	8.30418e-06	8.8739e-06	7.88692e-05	2.90006e-05
Saccharothrix	0.000152602	1.24563e-05	2.66217e-05	1.75265e-05	1.24288e-05
Sagittula	0	4.15209e-06	1.77478e-05	0	4.14295e-06
Salimicrobium	0.000305204	2.90646e-05	5.32434e-05	3.5053e-05	9.11449e-05
Salinarchaeum	0	0	0	1.75265e-05	0
Salinibacter	0	1.03802e-05	8.8739e-06	8.76324e-06	1.24288e-05
Salinibacterium	0	1.86844e-05	2.66217e-05	0.000166502	3.31436e-05
Salinicoccus	0	2.07605e-05	5.32434e-05	2.62897e-05	0.000103574
Salinimonas	0	1.24563e-05	8.8739e-06	0	1.65718e-05
Salinisphaera	0	4.15209e-06	0	0	4.14295e-06
Salinispira	0	4.7749e-05	0.000124235	3.5053e-05	4.97154e-05
Salinispora	0.000152602	1.45323e-05	7.98651e-05	0.000148975	3.31436e-05
Salinivibrio	0	2.07605e-06	0	0	0
Salipiger	0	4.15209e-06	0	8.76324e-06	8.2859e-06
Salisaeta	0	6.22814e-06	1.77478e-05	2.62897e-05	8.2859e-06
Salmonella	0	0.000114183	0.000106487	0.000184028	0.000120146
Salpingoeca	0	6.22814e-06	0	0	1.24288e-05
Salsuginibacillus	0	2.28365e-05	2.66217e-05	2.62897e-05	3.31436e-05
Sandarakinorhabdus	0	2.07605e-06	8.8739e-06	1.75265e-05	8.2859e-06
Sanguibacter	0.000152602	1.86844e-05	0.000346082	0.000420636	0.000203004
Saprospira	0	3.73688e-05	7.09912e-05	8.76324e-06	4.55724e-05
Scardovia	0	5.81293e-05	0.000106487	0.000140212	7.04301e-05
Scheffersomyces	0	2.07605e-06	0	0	0
Schizosaccharomyces	0	2.07605e-06	0	0	0
Schlesneria	0	4.3597e-05	6.21173e-05	7.88692e-05	4.14295e-05
Sciscionella	0	8.30418e-06	3.54956e-05	8.76324e-05	2.48577e-05
Sclerotinia	0	4.15209e-06	1.77478e-05	1.75265e-05	0
Scytonema	0	8.30418e-06	8.8739e-06	8.76324e-06	8.2859e-06
Sebaldella	0.000152602	0.000112106	0.000106487	9.63957e-05	8.2859e-05
Segetibacter	0.000305204	0.000126639	7.09912e-05	3.5053e-05	5.38583e-05
Segniliparus	0	1.24563e-05	8.8739e-06	3.5053e-05	4.14295e-06
Selenomonas	0.00213643	0.00209681	0.00217411	0.00194544	0.00401037
Serinicoccus	0.000152602	1.24563e-05	3.54956e-05	0.000157738	3.72865e-05
Serpula	0	6.22814e-06	1.77478e-05	8.76324e-06	1.65718e-05
Serratia	0.000457806	0.00016816	0.000541308	0.00103406	0.000232005
Setosphaeria	0	2.07605e-06	0	0	4.14295e-06
Shewanella	0	5.60532e-05	6.21173e-05	7.88692e-05	4.55724e-05
Shigella	0	0	2.66217e-05	0.000166502	8.2859e-06
Shimwellia	0	0	0	8.76324e-06	0
Shinella	0	4.15209e-06	8.8739e-06	8.76324e-06	4.14295e-06
Shuttleworthia	0.00122081	0.000469186	0.000514686	0.000613427	0.000426724
Sideroxydans	0	0	1.77478e-05	0	0
Simiduia	0	1.24563e-05	8.8739e-06	0	1.24288e-05
Simkania	0	1.45323e-05	2.66217e-05	8.76324e-06	8.2859e-06
Simonsiella	0	2.07605e-06	8.8739e-06	0	0
Singulisphaera	0.000152602	3.94449e-05	8.8739e-05	0.000140212	7.8716e-05
Sinorhizobium	0	1.66084e-05	0	9.63957e-05	5.80013e-05
Skermanella	0	1.03802e-05	1.77478e-05	2.62897e-05	1.24288e-05
Slackia	0.0225851	0.00578386	0.00612299	0.0139511	0.00473953
Smaragdicoccus	0	2.07605e-06	1.77478e-05	0	4.14295e-06
Smithella	0	1.24563e-05	4.43695e-05	2.62897e-05	2.48577e-05
Snodgrassella	0	8.30418e-06	2.66217e-05	1.75265e-05	2.48577e-05
Sodalis	0	2.07605e-06	2.66217e-05	8.76324e-06	1.24288e-05
Solibacillus	0.000305204	0.00143247	0.016328	0.000420636	0.0203916
Solimonas	0	0	8.8739e-06	1.75265e-05	1.24288e-05
Solitalea	0	9.3422e-05	9.76129e-05	7.88692e-05	4.14295e-05
Solobacterium	0.00518846	0.00622191	0.0056438	0.00467957	0.00473953
Sorangium	0	5.39772e-05	4.43695e-05	6.13427e-05	3.31436e-05
Sordaria	0	0	0	0	8.2859e-06
Spathaspora	0	0	1.77478e-05	0	0
Sphaerobacter	0	2.28365e-05	6.21173e-05	3.5053e-05	1.65718e-05
Sphaerochaeta	0.000763009	0.000836646	0.00148194	0.00151604	0.000824447
Sphaerotilus	0	1.24563e-05	0	0	1.24288e-05
Sphaerulina	0	6.22814e-06	0	0	0
Sphingobacterium	0.000305204	0.000319711	0.000230721	0.000245371	0.000277578
Sphingobium	0	6.43574e-05	3.54956e-05	7.88692e-05	4.55724e-05
Sphingomonas	0.000152602	0.00018892	0.000221848	0.000245371	0.000194719
Sphingopyxis	0.000152602	1.24563e-05	2.66217e-05	8.76324e-06	8.2859e-06
Spiribacter	0	6.22814e-06	0	0	8.2859e-06
Spirochaeta	0.000610407	0.000471262	0.000594551	0.000788692	0.00050544
Spironucleus	0	2.07605e-06	0	0	0
Spiroplasma	0	2.07605e-05	1.77478e-05	2.62897e-05	3.31436e-05
Spirosoma	0	0.000224213	0.000141982	4.38162e-05	0.000128431
Spirulina	0	1.45323e-05	1.77478e-05	8.76324e-06	1.24288e-05
Spongiibacter	0	8.30418e-06	8.8739e-06	8.76324e-06	0
Sporichthya	0.000152602	8.30418e-06	0	8.76324e-06	8.2859e-06
Sporolactobacillus	0	9.3422e-05	0.000124235	0.000113922	0.000190576
Sporomusa	0.000152602	0.000143247	0.000230721	0.000166502	0.000120146
Sporosarcina	0.000610407	0.000157779	0.000630047	7.88692e-05	0.00140032
Sporothrix	0	2.07605e-06	0	0	4.14295e-06
Spraguea	0	0	0	0	4.14295e-06
Stackebrandtia	0	4.15209e-06	8.8739e-06	8.76324e-06	1.65718e-05
Stanieria	0	6.22814e-06	2.66217e-05	8.76324e-06	8.2859e-06
Staphylococcus	0.00122081	0.00147814	0.00217411	0.00110417	0.00203004
Starkeya	0	2.07605e-06	8.8739e-06	8.76324e-06	0
Stenotrophomonas	0.000305204	9.3422e-05	1.77478e-05	4.38162e-05	0.000124288
Stigmatella	0	2.28365e-05	7.09912e-05	4.38162e-05	8.2859e-06
Stomatobaculum	0.000457806	0.000361232	0.000390452	0.000481978	0.000476439
Streptobacillus	0	8.30418e-06	1.77478e-05	8.76324e-06	8.2859e-06
Streptococcus	0.00595147	0.00519427	0.00539533	0.00537187	0.00461524
Streptomyces	0.00259423	0.000676791	0.00177478	0.00515279	0.00165718
Streptosporangium	0	1.24563e-05	4.43695e-05	9.63957e-05	1.65718e-05
Subdoligranulum	0.00656188	0.00580047	0.0073121	0.00630077	0.00478096
Succinatimonas	0	0.000641498	0.00015973	9.63957e-05	0.000364579
Succinimonas	0.000305204	0.000390297	0.000337208	0.000385583	0.00039358
Succinispira	0	6.64335e-05	2.66217e-05	5.25795e-05	8.2859e-05
Sulfitobacter	0	2.07605e-06	8.8739e-06	8.76324e-06	1.24288e-05
Sulfobacillus	0.000305204	2.90646e-05	7.09912e-05	4.38162e-05	3.31436e-05
Sulfolobus	0	1.03802e-05	8.8739e-06	1.75265e-05	1.65718e-05
Sulfuricella	0	0	8.8739e-06	0	4.14295e-06
Sulfuricurvum	0	1.86844e-05	8.8739e-06	1.75265e-05	8.2859e-06
Sulfurihydrogenibium	0	2.28365e-05	3.54956e-05	1.75265e-05	4.14295e-05
Sulfurimonas	0	1.66084e-05	1.77478e-05	1.75265e-05	3.31436e-05
Sulfuritalea	0	2.07605e-06	8.8739e-06	0	8.2859e-06
Sulfurospirillum	0	1.03802e-05	2.66217e-05	8.76324e-06	3.31436e-05
Sulfurovum	0	1.03802e-05	0	0	3.72865e-05
Sutterella	0.000305204	0.000610357	0.000647795	0.000289187	0.000625585
Symbiobacterium	0	6.02053e-05	0.000133109	0.000131449	5.80013e-05
Synechococcus	0	6.64335e-05	0.000106487	0.000122685	7.45731e-05
Synergistes	0.000305204	0.00018892	0.000248469	0.000219081	0.000132574
Syntrophobacter	0	1.24563e-05	9.76129e-05	7.01059e-05	2.90006e-05
Syntrophobotulus	0	0.000130791	0.000186352	0.000175265	0.00014086
Syntrophomonas	0.000152602	0.000143247	0.000133109	0.000140212	0.000174004
Syntrophothermus	0.000305204	4.5673e-05	7.09912e-05	9.63957e-05	7.04301e-05
Syntrophus	0	3.52928e-05	3.54956e-05	1.75265e-05	2.07147e-05
Talaromyces	0	1.66084e-05	0	1.75265e-05	2.07147e-05
Tannerella	0.00106821	0.00197224	0.00113586	0.000718586	0.00163646
Taylorella	0	6.22814e-06	0	4.38162e-05	1.65718e-05
Tepidanaerobacter	0.000457806	0.000213833	0.000301713	0.000262897	0.000223719
Teredinibacter	0	1.24563e-05	8.8739e-06	8.76324e-06	8.2859e-06
Terracoccus	0	8.30418e-06	8.8739e-06	2.62897e-05	3.31436e-05
Terriglobus	0	4.98251e-05	5.32434e-05	5.25795e-05	2.07147e-05
Terrisporobacter	0.000610407	0.000236669	0.000221848	0.000280424	0.00025272
Tetragenococcus	0	2.90646e-05	3.54956e-05	0	6.21442e-05
Tetrahymena	0	6.22814e-06	8.8739e-06	1.75265e-05	8.2859e-06
Tetrapisispora	0	2.07605e-06	0	0	0
Tetrasphaera	0	2.69886e-05	9.76129e-05	0.000140212	6.21442e-05
Thalassobacter	0.000152602	2.07605e-06	0	0	8.2859e-06
Thalassobium	0	2.07605e-06	0	0	0
Thalassolituus	0	4.15209e-06	0	0	4.14295e-06
Thalassospira	0	1.66084e-05	1.77478e-05	2.62897e-05	8.2859e-06
Thauera	0	2.69886e-05	6.21173e-05	1.75265e-05	2.48577e-05
Thermacetogenium	0.000152602	8.51179e-05	0.000106487	8.76324e-05	7.8716e-05
Thermaerobacter	0.000305204	3.52928e-05	7.09912e-05	7.01059e-05	2.90006e-05
Thermanaerovibrio	0	3.52928e-05	4.43695e-05	8.76324e-05	7.04301e-05
Thermincola	0.000152602	4.3597e-05	8.8739e-05	0.000105159	6.62872e-05
Thermoactinomyces	0	2.07605e-06	0	0	4.14295e-06
Thermoanaerobacter	0.000610407	0.00017854	0.000266217	0.000280424	0.00021129
Thermoanaerobacterium	0.000152602	0.000224213	0.000310587	0.000359293	0.000265149
Thermoanaerobaculum	0	1.03802e-05	2.66217e-05	5.25795e-05	4.14295e-06
Thermobacillus	0.000305204	7.47376e-05	0.000186352	0.000184028	0.000153289
Thermobaculum	0	3.73688e-05	4.43695e-05	3.5053e-05	3.72865e-05
Thermobifida	0	0	0	8.76324e-06	0
Thermobispora	0	4.15209e-06	8.8739e-06	5.25795e-05	8.2859e-06
Thermobrachium	0.000152602	0.000107954	9.76129e-05	0.000184028	0.00011186
Thermococcus	0	4.3597e-05	7.09912e-05	8.76324e-05	3.72865e-05
Thermocrinis	0	1.03802e-05	8.8739e-06	0	4.14295e-06
Thermodesulfatator	0	3.52928e-05	4.43695e-05	5.25795e-05	2.48577e-05
Thermodesulfobacterium	0	1.24563e-05	4.43695e-05	6.13427e-05	2.48577e-05
Thermodesulfobium	0	1.24563e-05	0	2.62897e-05	0
Thermodesulfovibrio	0	1.45323e-05	0	2.62897e-05	2.48577e-05
Thermofilum	0	2.28365e-05	4.43695e-05	5.25795e-05	2.07147e-05
Thermomicrobium	0	4.15209e-06	3.54956e-05	6.13427e-05	2.90006e-05
Thermomonospora	0	2.07605e-06	2.66217e-05	3.5053e-05	1.65718e-05
Thermophagus	0	0.000153627	7.09912e-05	8.76324e-05	0.000207147
Thermoplasma	0	2.07605e-06	8.8739e-06	8.76324e-06	8.2859e-06
Thermoproteus	0.000152602	2.07605e-06	0	0	0
Thermosediminibacter	0	7.47376e-05	9.76129e-05	7.88692e-05	5.80013e-05
Thermosinus	0.000305204	4.7749e-05	7.09912e-05	7.01059e-05	6.21442e-05
Thermosipho	0	2.49125e-05	2.66217e-05	1.75265e-05	1.65718e-05
Thermosynechococcus	0	6.22814e-06	2.66217e-05	1.75265e-05	1.24288e-05
Thermotoga	0.000305204	9.96502e-05	0.000141982	0.000113922	9.11449e-05
Thermovibrio	0.000152602	1.45323e-05	1.77478e-05	8.76324e-06	1.65718e-05
Thermovirga	0.000152602	3.94449e-05	3.54956e-05	3.5053e-05	1.65718e-05
Thermus	0.000152602	6.02053e-05	7.98651e-05	3.5053e-05	9.11449e-05
Thioalkalimicrobium	0	6.22814e-06	1.77478e-05	8.76324e-06	1.65718e-05
Thioalkalivibrio	0.000305204	4.7749e-05	7.98651e-05	0.000131449	4.14295e-05
Thiobacillus	0	1.03802e-05	0	2.62897e-05	1.24288e-05
Thiocapsa	0	4.15209e-06	3.54956e-05	8.76324e-06	1.65718e-05
Thiocystis	0	4.15209e-06	8.8739e-06	0	1.24288e-05
Thioflavicoccus	0	1.24563e-05	0	1.75265e-05	4.14295e-06
Thiohalocapsa	0	2.07605e-05	0	8.76324e-06	2.07147e-05
Thiolapillus	0	8.30418e-06	2.66217e-05	0	1.24288e-05
Thiomicrospira	0	2.07605e-06	8.8739e-06	4.38162e-05	1.24288e-05
Thiomonas	0	2.07605e-06	0	0	4.14295e-06
Thiorhodococcus	0	4.15209e-06	0	3.5053e-05	8.2859e-06
Thiorhodospira	0	6.22814e-06	8.8739e-06	8.76324e-06	0
Thiorhodovibrio	0	1.86844e-05	1.77478e-05	1.75265e-05	2.90006e-05
Thiothrix	0	2.69886e-05	4.43695e-05	0	2.90006e-05
Thiovulum	0	1.03802e-05	0	8.76324e-06	1.24288e-05
Tistrella	0	8.30418e-06	0	8.76324e-06	1.24288e-05
Togninia	0	2.07605e-06	0	0	0
Tolumonas	0.000152602	6.22814e-06	0	0	8.2859e-06
Toxoplasma	0	8.30418e-06	0	0	4.14295e-06
Tremella	0	4.15209e-06	0	0	0
Treponema	0.0109873	0.0285602	0.0205076	0.0128732	0.032489
Trichoderma	0	2.90646e-05	8.8739e-06	8.76324e-06	2.48577e-05
Trichodesmium	0	2.07605e-06	3.54956e-05	2.62897e-05	1.65718e-05
Trichophyton	0	2.07605e-06	8.8739e-06	0	0
Trichormus	0	0	0	0	4.14295e-06
Trichosporon	0	2.07605e-06	8.8739e-06	1.75265e-05	0
Truepera	0	1.24563e-05	2.66217e-05	2.62897e-05	1.24288e-05
Trueperella	0	3.52928e-05	7.98651e-05	9.63957e-05	8.2859e-06
Trypanosoma	0	2.07605e-06	1.77478e-05	8.76324e-06	4.14295e-06
Tsukamurella	0	0	0	1.75265e-05	1.24288e-05
Tuber	0	2.07605e-06	0	0	0
Turicella	0	2.07605e-06	2.66217e-05	1.75265e-05	0
Turicibacter	0	0.000228365	0.000488065	0.000385583	0.000633871
Turneriella	0.000305204	6.22814e-06	8.8739e-06	2.62897e-05	1.65718e-05
Tyzzerella	0.000305204	0.000149475	0.000141982	0.000140212	0.000136717
Uliginosibacterium	0	8.30418e-06	4.43695e-05	0	1.24288e-05
Ureaplasma	0	1.03802e-05	0	8.76324e-06	4.14295e-06
Ureibacillus	0.000305204	0.000251202	0.00115361	7.01059e-05	0.00256863
Ustilago	0	2.07605e-06	0	8.76324e-06	0
Vagococcus	0	1.45323e-05	2.66217e-05	3.5053e-05	1.65718e-05
Varibaculum	0	5.39772e-05	6.21173e-05	7.88692e-05	4.55724e-05
Variovorax	0.000152602	3.73688e-05	8.8739e-05	6.13427e-05	3.72865e-05
Veillonella	0.000305204	0.000506555	0.00056793	0.000411872	0.000542726
Verminephrobacter	0	6.22814e-06	8.8739e-06	0	8.2859e-06
Verrucomicrobium	0.000457806	0.000159856	0.000496939	0.000464452	0.000422581
Verrucosispora	0.000152602	1.03802e-05	8.8739e-06	0.000122685	1.24288e-05
Verticilium	0	8.30418e-06	0	0	0
Vibrio	0.000763009	0.000311407	0.000434821	0.000420636	0.000414295
Virgibacillus	0	7.88897e-05	0.000106487	0.000105159	0.00043501
Viridibacillus	0	0.000328015	0.000789777	0.000245371	0.00350079
Vitreoscilla	0	2.07605e-06	8.8739e-06	0	1.24288e-05
Vulcanisaeta	0	2.07605e-06	8.8739e-06	8.76324e-06	4.14295e-06
Waddlia	0	6.22814e-06	3.54956e-05	8.76324e-06	2.07147e-05
Wallemia	0	1.86844e-05	8.8739e-06	8.76324e-06	8.2859e-06
Weeksella	0	2.07605e-05	3.54956e-05	3.5053e-05	3.31436e-05
Weissella	0.000152602	4.98251e-05	9.76129e-05	8.76324e-05	5.80013e-05
Wenxinia	0	0	8.8739e-06	8.76324e-06	4.14295e-06
Williamsia	0	2.07605e-06	2.66217e-05	8.76324e-06	0
Winogradskyella	0	3.11407e-05	3.54956e-05	0	4.14295e-06
Wohlfahrtiimonas	0	1.03802e-05	8.8739e-06	0	2.07147e-05
Wolbachia	0.000152602	6.22814e-06	8.8739e-06	8.76324e-06	2.48577e-05
Wolinella	0	4.15209e-06	8.8739e-06	0	1.65718e-05
Xanthobacter	0	6.22814e-06	1.77478e-05	0	2.48577e-05
Xanthomonas	0	9.3422e-05	5.32434e-05	7.01059e-05	9.52878e-05
Xenococcus	0	1.03802e-05	8.8739e-06	1.75265e-05	8.2859e-06
Xenorhabdus	0	1.86844e-05	8.8739e-06	2.62897e-05	1.24288e-05
Xylanimonas	0	1.86844e-05	2.66217e-05	0.000192791	2.48577e-05
Xylella	0	2.07605e-06	0	0	4.14295e-06
Yaniella	0	6.22814e-06	4.43695e-05	0.000122685	2.07147e-05
Yarrowia	0	4.15209e-06	0	8.76324e-06	0
Yersinia	0	2.07605e-05	6.21173e-05	4.38162e-05	4.14295e-05
Yokenella	0	0	0	0	4.14295e-06
Youngiibacter	0.00106821	0.000546	0.000967255	0.000911377	0.000530297
Zavarzinella	0	3.73688e-05	0.000106487	7.88692e-05	7.8716e-05
Zhouia	0	4.3597e-05	6.21173e-05	3.5053e-05	4.14295e-05
Zobellia	0	5.19011e-05	4.43695e-05	2.62897e-05	5.80013e-05
Zunongwangia	0	0.000157779	0.000124235	7.01059e-05	6.21442e-05
Zygosaccharomyces	0	2.07605e-06	8.8739e-06	0	0
Zymomonas	0	1.03802e-05	1.77478e-05	1.75265e-05	0
Zymophilus	0	0.000137019	0.000150856	0.000157738	0.000169861
Zymoseptoria	0	8.30418e-06	0	1.75265e-05	0

## Sheet: KOG
KOG	Sheep_1	Sheep_2	Sheep_3	Sheep_4	Sheep_5
K00001	0	4.54776e-05	7.74228e-05	2.84548e-05	9.31713e-05
K00003	0.000343171	0.000312659	0.000337845	0.000398367	0.00027206
K00004	0	1.51592e-05	5.63075e-05	7.11369e-06	0.000115532
K00005	0.00011439	5.11623e-05	3.51922e-05	2.13411e-05	2.6088e-05
K00007	0	0	0	0	3.72685e-06
K00008	0.00011439	3.41082e-05	3.51922e-05	5.69095e-05	1.86343e-05
K00009	0.00011439	3.41082e-05	5.63075e-05	4.97958e-05	7.82639e-05
K00010	0	0.000102325	7.74228e-05	0.000142274	4.09954e-05
K00012	0.000343171	0.000661321	0.000520844	0.000455276	0.000503125
K00013	0.000686342	0.00184184	0.00156253	0.00130181	0.0013044
K00014	0.000228781	0.000322133	0.000478614	0.000519299	0.000372685
K00016	0.000571951	0.000428248	0.000380076	0.000526413	0.000439768
K00018	0.000457561	0.00018949	0.000126692	0.000177842	0.000122986
K00019	0	9.47451e-06	2.11153e-05	4.26821e-05	7.08102e-05
K00020	0	1.8949e-06	1.40769e-05	3.55685e-05	1.86343e-05
K00023	0	4.16878e-05	4.22306e-05	7.82506e-05	3.35417e-05
K00024	0.000343171	0.000244442	0.000182999	0.000177842	0.000409954
K00027	0.000915122	0.000631002	0.000598267	0.000675801	0.000737917
K00029	0	0.000424458	0.000295614	0.000291661	0.000339143
K00031	0.0011439	0.000449092	0.000724959	0.000697142	0.000916805
K00033	0.000457561	0.000269076	0.000443422	0.000426821	0.000339143
K00034	0	7.5796e-06	1.40769e-05	2.84548e-05	1.49074e-05
K00036	0.00011439	2.27388e-05	7.03844e-05	0.000256093	0.000104352
K00038	0	2.84235e-05	0.00013373	0.000149388	0.00014162
K00040	0	0	0	1.42274e-05	0
K00041	0.000457561	0.000799648	0.000696805	0.00065446	0.000547847
K00042	0	6.25317e-05	8.44612e-05	0.000113819	7.4537e-05
K00046	0.000571951	0.000214124	0.000281537	0.000256093	0.000167708
K00048	0.0011439	0.000701113	0.000612344	0.000725596	0.000491944
K00050	0.000228781	0.000221703	0.000309691	0.000305889	0.000126713
K00052	0.000686342	0.00108578	0.000717921	0.000796733	0.000790093
K00053	0.000686342	0.00096261	0.00107688	0.00100303	0.000924259
K00055	0.00011439	5.6847e-06	0	1.42274e-05	2.23611e-05
K00057	0.00171585	0.00114073	0.00106984	0.0010386	0.00108451
K00058	0.00011439	0.000267181	0.000387114	0.00027032	0.000372685
K00059	0.000915122	0.00095882	0.000851651	0.000853643	0.00117769
K00060	0.000343171	0.000649951	0.000640498	0.000526413	0.000380139
K00065	0.00011439	3.97929e-05	5.63075e-05	0.000128046	1.86343e-05
K00066	0	9.47451e-06	0	0	0
K00067	0.000228781	0.000210334	0.000147807	4.97958e-05	0.000126713
K00068	0	2.46337e-05	4.92691e-05	4.97958e-05	2.23611e-05
K00073	0	9.47451e-06	0	7.11369e-06	0
K00074	0.00011439	0.000210334	0.00031673	0.000220524	0.000357778
K00075	0.00102951	0.00124116	0.00123173	0.00113819	0.00109197
K00076	0	0	1.40769e-05	7.11369e-06	1.86343e-05
K00077	0	3.03184e-05	7.03844e-06	2.84548e-05	1.49074e-05
K00087	0.000457561	0.000108009	0.000190038	0.000128046	0.000119259
K00088	0.00194464	0.00214692	0.00208338	0.00208431	0.00199759
K00090	0.00011439	0.000125063	0.000119653	0.000106705	0.000115532
K00094	0.00011439	1.13694e-05	1.40769e-05	0	0
K00096	0	3.41082e-05	8.44612e-05	0.000120933	5.21759e-05
K00097	0.000571951	0.000629107	0.000380076	0.000369912	0.000406227
K00098	0	0	1.40769e-05	0	7.4537e-06
K00099	0.00308854	0.00219809	0.00180888	0.0018709	0.00160255
K00100	0.000457561	0.000545732	0.000556037	0.000448163	0.000491944
K00101	0.000343171	3.97929e-05	6.33459e-05	0.000248979	9.31713e-05
K00103	0	0	0	0	1.49074e-05
K00104	0.000228781	7.76909e-05	0.000204115	0.000213411	8.19907e-05
K00108	0	1.8949e-06	0	0	3.72685e-05
K00111	0.000228781	0.000308869	0.00035896	0.000284548	0.000398773
K00112	0	5.6847e-05	4.22306e-05	2.13411e-05	4.09954e-05
K00113	0.00011439	0.000136433	6.33459e-05	7.11369e-05	8.57176e-05
K00114	0	0	0	0	3.72685e-06
K00116	0	5.49521e-05	0.000204115	0.000263207	0.000428588
K00117	0	0	0	2.13411e-05	7.4537e-06
K00118	0	3.7898e-05	4.22306e-05	1.42274e-05	2.23611e-05
K00121	0	7.95859e-05	0.000161884	0.000142274	0.000204977
K00123	0	9.47451e-05	0.000140769	0.000128046	9.68981e-05
K00124	0	1.8949e-06	7.03844e-06	2.13411e-05	0
K00128	0.000228781	0.000361926	0.000436383	0.000490845	0.000637292
K00130	0	3.7898e-05	0.000140769	0.000170729	0.000171435
K00131	0	1.8949e-06	0	0	0
K00133	0.000800732	0.000913342	0.000795343	0.00101014	0.000790093
K00134	0.00228781	0.00207302	0.00215376	0.00197049	0.0020535
K00135	0	4.54776e-05	0.000182999	0.000554868	0.000134167
K00137	0.00011439	1.51592e-05	3.51922e-05	0.000142274	3.35417e-05
K00138	0.000228781	3.22133e-05	0.000373037	0.000341457	0.000562755
K00140	0	0.000140223	0.00013373	0.00027032	0.000204977
K00141	0.000228781	1.8949e-06	7.03844e-06	3.55685e-05	1.86343e-05
K00145	0.00171585	0.00124306	0.000929074	0.000946121	0.00108079
K00146	0	3.7898e-06	2.81537e-05	4.26821e-05	1.11806e-05
K00147	0.00331732	0.0021943	0.00207634	0.00221947	0.001651
K00148	0	1.32643e-05	3.51922e-05	0.00019207	5.96296e-05
K00150	0	1.8949e-06	0	0	0
K00152	0	0	7.03844e-06	0	3.72685e-06
K00154	0.00011439	9.09553e-05	4.22306e-05	7.11369e-05	5.21759e-05
K00156	0	5.6847e-06	2.81537e-05	3.55685e-05	1.49074e-05
K00158	0	5.6847e-06	7.03844e-06	5.69095e-05	1.11806e-05
K00161	0	3.7898e-05	0.000147807	0.000227638	0.000182616
K00162	0.00011439	0.000126958	0.000253384	0.000526413	0.000327963
K00163	0	2.08439e-05	0.000112615	0.000590436	0.000227338
K00164	0	5.30572e-05	0.000218192	0.000120933	0.000506852
K00166	0	1.8949e-05	0.00013373	1.42274e-05	0.000167708
K00167	0.000343171	7.5796e-05	0.000168922	9.95917e-05	0.00020125
K00169	0	7.01113e-05	9.14997e-05	2.13411e-05	0.000100625
K00170	0.00011439	2.27388e-05	3.51922e-05	5.69095e-05	5.96296e-05
K00171	0	9.47451e-06	7.03844e-06	0	7.4537e-06
K00172	0.00011439	2.46337e-05	0	4.26821e-05	7.4537e-06
K00174	0	0.000517308	0.000302653	0.000199183	0.000305602
K00175	0.00011439	0.00037898	0.000190038	0.00013516	0.000223611
K00198	0	8.14808e-05	9.14997e-05	0.000163615	7.08102e-05
K00200	0	1.8949e-06	7.03844e-06	0	3.72685e-06
K00208	0.000343171	3.97929e-05	4.92691e-05	5.69095e-05	0.00013044
K00209	0	2.84235e-05	4.92691e-05	3.55685e-05	5.96296e-05
K00215	0.000915122	0.00066511	0.000872766	0.000739824	0.000689468
K00216	0	1.8949e-06	0	7.11369e-06	1.86343e-05
K00217	0	0	7.03844e-06	0	7.4537e-06
K00219	0	1.51592e-05	2.11153e-05	3.55685e-05	5.96296e-05
K00226	0.00011439	4.16878e-05	2.81537e-05	0	1.49074e-05
K00228	0	1.8949e-06	1.40769e-05	7.11369e-06	2.98148e-05
K00230	0	0	7.03844e-06	0	3.72685e-06
K00231	0	3.7898e-06	0.000112615	0	7.08102e-05
K00239	0	0.000195175	0.000281537	0.000149388	0.000465856
K00240	0	3.22133e-05	0	4.26821e-05	0.00020125
K00241	0	5.6847e-06	1.40769e-05	7.11369e-06	7.82639e-05
K00243	0.00011439	9.47451e-06	2.11153e-05	1.42274e-05	7.08102e-05
K00244	0.00011439	0.000161067	0.000112615	0.000206297	0.000108079
K00245	0	0	7.03844e-06	0	0
K00246	0	0	0	1.42274e-05	0
K00248	0.000571951	0.00028613	0.000288576	0.000170729	0.000376412
K00254	0	0.000172436	0.000197076	0.000206297	0.000156528
K00257	0	9.09553e-05	0.000295614	0.000341457	0.000324236
K00259	0.000228781	0.000253917	0.000260422	0.000348571	0.00027206
K00260	0.000228781	5.30572e-05	0.000126692	1.42274e-05	0.000335417
K00261	0	1.70541e-05	0	7.11369e-06	1.86343e-05
K00262	0.00320293	0.00303942	0.00248457	0.00217679	0.0020535
K00263	0	1.51592e-05	8.44612e-05	0	2.6088e-05
K00265	0.000457561	0.00047183	0.000816459	0.000953235	0.00127458
K00266	0.000686342	0.000331608	0.000534921	0.000419708	0.000547847
K00275	0.00011439	2.27388e-05	6.33459e-05	9.2478e-05	6.33565e-05
K00276	0	0	0	1.42274e-05	3.72685e-06
K00278	0.000457561	0.000541942	0.000612344	0.000320116	0.000525486
K00281	0.00102951	0.000909553	0.000844612	0.00106705	0.000845995
K00282	0.00102951	0.000492674	0.000443422	0.000334343	0.000570208
K00283	0.000800732	0.000644266	0.000739036	0.000554868	0.00073419
K00285	0	1.32643e-05	2.81537e-05	2.13411e-05	7.08102e-05
K00286	0.000343171	0.000299394	0.000295614	0.000163615	0.000227338
K00287	0.00011439	8.52706e-05	0.000105577	0.000163615	0.000100625
K00294	0	2.65286e-05	0.00013373	2.84548e-05	0.000350324
K00297	0.000228781	0.000106114	4.22306e-05	9.2478e-05	7.82639e-05
K00299	0	3.7898e-06	7.03844e-06	7.11369e-06	1.86343e-05
K00303	0	0	0	7.11369e-06	0
K00311	0	0	2.11153e-05	2.13411e-05	0.000119259
K00313	0.00011439	2.27388e-05	2.11153e-05	6.40232e-05	2.6088e-05
K00318	0	0	2.11153e-05	0	4.84491e-05
K00322	0	1.8949e-06	1.40769e-05	1.42274e-05	1.86343e-05
K00324	0.00011439	2.08439e-05	2.11153e-05	2.13411e-05	6.33565e-05
K00325	0.000228781	6.63215e-05	0.000126692	8.53643e-05	8.57176e-05
K00330	0	3.60031e-05	4.22306e-05	7.11369e-06	4.09954e-05
K00331	0.00011439	0.000157277	0.00013373	0.000106705	0.000186343
K00332	0	5.6847e-06	0	4.26821e-05	1.49074e-05
K00333	0.000343171	7.76909e-05	0.000119653	0.000213411	0.00014162
K00334	0	1.70541e-05	1.40769e-05	1.42274e-05	3.35417e-05
K00335	0.000457561	0.000394139	0.00045046	0.000476617	0.000346597
K00336	0.000343171	5.11623e-05	8.44612e-05	9.2478e-05	8.57176e-05
K00337	0.000228781	0.000223598	0.000154846	0.00013516	0.000208704
K00338	0.00011439	1.32643e-05	2.81537e-05	2.84548e-05	3.35417e-05
K00339	0	1.8949e-06	0	7.11369e-06	3.72685e-06
K00340	0.00011439	7.5796e-06	3.51922e-05	4.97958e-05	6.33565e-05
K00341	0.000228781	8.33757e-05	0.000105577	0.000106705	0.000156528
K00342	0	1.8949e-06	7.03844e-06	2.13411e-05	1.49074e-05
K00343	0	0.00020086	9.14997e-05	7.82506e-05	0.000190069
K00344	0	0	7.03844e-06	0	3.72685e-06
K00346	0	5.11623e-05	4.22306e-05	2.13411e-05	1.49074e-05
K00347	0.00011439	0.000407404	0.000302653	0.00013516	0.00027206
K00348	0	1.70541e-05	7.03844e-06	0	1.49074e-05
K00349	0	0.000255812	0.000140769	0.000113819	0.000163981
K00350	0.00011439	0.00038277	0.00013373	0.000128046	0.000324236
K00351	0	0.000494569	0.000168922	8.53643e-05	0.000253426
K00354	0.00011439	0.000140223	0.000182999	0.00013516	0.000286968
K00362	0	2.08439e-05	4.22306e-05	2.84548e-05	6.33565e-05
K00363	0	0	7.03844e-06	0	0
K00364	0	1.8949e-05	7.03844e-05	7.11369e-06	0.000216157
K00370	0.000228781	2.08439e-05	0.000161884	0.00065446	0.000163981
K00371	0	1.51592e-05	7.03844e-06	0.000263207	5.21759e-05
K00372	0	1.8949e-06	2.11153e-05	1.42274e-05	1.86343e-05
K00373	0	1.8949e-06	0	7.11369e-06	3.72685e-06
K00374	0	0	0	2.13411e-05	0
K00375	0.000228781	0.000166751	0.000351922	0.000199183	0.000275787
K00376	0	1.8949e-06	0	0	0
K00380	0.000228781	1.8949e-05	7.74228e-05	7.11369e-05	8.94444e-05
K00381	0	1.8949e-05	7.74228e-05	2.84548e-05	5.96296e-05
K00382	0.000571951	0.000371401	0.000830536	0.00086787	0.000730463
K00383	0	1.8949e-06	0	0	0
K00384	0.0011439	0.00106114	0.000999458	0.00101014	0.00118141
K00385	0	1.8949e-06	7.03844e-06	0	3.72685e-06
K00389	0	0	0	7.11369e-06	0
K00390	0	5.6847e-06	0.000105577	7.11369e-06	4.09954e-05
K00404	0	0	7.03844e-06	7.11369e-06	7.4537e-06
K00406	0	0	0	7.11369e-06	0
K00410	0	0	7.03844e-06	7.11369e-06	0
K00412	0	1.8949e-06	7.03844e-06	0	7.4537e-06
K00425	0.00011439	0.000102325	0.000147807	0.000206297	0.000212431
K00426	0	5.6847e-06	7.03844e-06	4.97958e-05	3.35417e-05
K00427	0	1.8949e-06	7.03844e-06	2.84548e-05	7.4537e-06
K00428	0.000228781	0.000221703	0.000197076	7.82506e-05	0.000119259
K00432	0.00011439	0.000223598	0.000204115	0.000149388	0.000290694
K00436	0	0	7.03844e-06	0	3.72685e-06
K00437	0	1.8949e-06	7.03844e-06	2.13411e-05	3.72685e-06
K00448	0	0	0	0	3.72685e-06
K00449	0	1.8949e-06	0	0	0
K00451	0	1.8949e-06	7.03844e-06	0	3.72685e-06
K00452	0	0	1.40769e-05	0	1.11806e-05
K00453	0.000228781	2.08439e-05	9.85381e-05	0.000199183	0.000145347
K00457	0	0	0	7.11369e-06	3.72685e-06
K00459	0.00011439	4.54776e-05	9.14997e-05	7.11369e-05	7.08102e-05
K00480	0	0	0	2.13411e-05	0
K00481	0	3.7898e-06	2.11153e-05	2.84548e-05	0
K00483	0	7.5796e-06	4.92691e-05	0	0.000167708
K00491	0	1.8949e-05	0.000119653	0	0.000186343
K00496	0	0	0	0	1.86343e-05
K00508	0	3.7898e-06	7.03844e-06	7.11369e-06	1.86343e-05
K00517	0	1.8949e-06	0	0	3.72685e-06
K00523	0	1.8949e-06	0	0	0
K00525	0.000571951	0.000217914	0.000464537	0.000846529	0.000756551
K00526	0.000228781	7.39011e-05	0.000218192	0.000476617	0.000346597
K00527	0	0.000233073	0.000154846	0.000170729	0.000197523
K00528	0	7.76909e-05	7.03844e-05	0.000120933	5.21759e-05
K00529	0	0	0	1.42274e-05	3.72685e-06
K00533	0.00011439	0.000166751	0.000119653	0.00019207	0.000156528
K00534	0	1.8949e-06	0	0	7.4537e-06
K00537	0	0.000142118	0.000239307	0.000120933	0.000227338
K00540	0.000343171	0.000401719	0.000513806	0.000590436	0.000752824
K00547	0	4.35827e-05	0.000105577	7.11369e-06	0.000219884
K00548	0.00125829	0.00106304	0.000753113	0.000626005	0.000704375
K00549	0	0.000102325	9.14997e-05	4.26821e-05	0.000119259
K00554	0.00171585	0.00177363	0.00178072	0.00125201	0.00146093
K00555	0	1.8949e-06	0	0	0
K00556	0	1.32643e-05	2.81537e-05	1.42274e-05	2.23611e-05
K00557	0	5.49521e-05	3.51922e-05	4.26821e-05	6.70833e-05
K00558	0	6.44266e-05	5.63075e-05	4.26821e-05	4.47222e-05
K00560	0.0011439	0.000936081	0.000907958	0.000604664	0.00111433
K00561	0	3.03184e-05	0	1.42274e-05	2.6088e-05
K00563	0	3.22133e-05	5.63075e-05	4.26821e-05	4.47222e-05
K00564	0.00011439	4.35827e-05	7.74228e-05	0.00013516	0.000145347
K00566	0.00308854	0.00221514	0.00230861	0.00216968	0.00197523
K00567	0.00011439	0.000187595	0.000211153	0.000220524	0.000234792
K00568	0	1.8949e-06	0	7.11369e-06	2.98148e-05
K00569	0	0	0	1.42274e-05	0
K00571	0	3.60031e-05	1.40769e-05	2.84548e-05	0.000134167
K00573	0	2.27388e-05	7.03844e-06	1.42274e-05	2.23611e-05
K00574	0	0	0	7.11369e-06	1.86343e-05
K00575	0	3.41082e-05	8.44612e-05	1.42274e-05	0.000111806
K00594	0	0	0	2.13411e-05	0
K00595	0	0	7.03844e-06	0	0
K00598	0	5.6847e-06	2.81537e-05	7.11369e-05	2.98148e-05
K00600	0.00343171	0.00332745	0.00313914	0.00296641	0.00298893
K00602	0.00148707	0.0015235	0.00140065	0.0011453	0.00120377
K00603	0.000228781	0.000128853	0.000175961	9.2478e-05	7.4537e-05
K00604	0.00125829	0.00164098	0.00144288	0.0015081	0.00142366
K00605	0.00160146	0.000778804	0.000619382	0.000526413	0.000801273
K00606	0.000343171	0.000604473	0.000633459	0.000377026	0.000570208
K00609	0.00160146	0.00227009	0.00211153	0.00173574	0.00186343
K00610	0.000800732	0.000272866	0.000190038	0.00032723	0.000298148
K00611	0.00171585	0.00139654	0.00167515	0.00137294	0.00128949
K00615	0.000915122	0.000847021	0.00125284	0.00128758	0.00141993
K00616	0	0.000183805	0.000267461	0.000298775	0.000354051
K00619	0	5.6847e-06	0	7.11369e-06	1.49074e-05
K00620	0.000686342	0.000917132	0.000978343	0.00106705	0.000737917
K00622	0	9.47451e-06	1.40769e-05	0	0
K00625	0.00205903	0.00103083	0.000746074	0.000739824	0.000838542
K00626	0.000343171	0.000473725	0.00101353	0.000633118	0.00102116
K00627	0.000343171	9.09553e-05	0.000140769	0.000505072	0.000309329
K00631	0	0	1.40769e-05	4.26821e-05	2.98148e-05
K00632	0.00011439	7.95859e-05	0.000232268	0.000199183	0.000406227
K00633	0	0.000162962	0.000119653	7.11369e-05	0.000134167
K00634	0.000228781	0.000121274	0.000190038	4.26821e-05	7.82639e-05
K00635	0	1.8949e-06	7.03844e-06	0	2.6088e-05
K00638	0	4.73725e-05	7.03844e-06	7.11369e-06	2.6088e-05
K00639	0.000571951	0.000960715	0.000886843	0.000690028	0.000916805
K00640	0.000457561	0.000727642	0.000753113	0.000690028	0.000693194
K00641	0	0.000162962	0.000211153	0.00027032	0.000182616
K00643	0	3.7898e-06	0	0	0
K00645	0.00011439	0.000231178	0.000147807	0.000142274	0.000175162
K00647	0	3.41082e-05	1.40769e-05	4.97958e-05	2.23611e-05
K00648	0.000571951	0.000623422	0.000612344	0.000426821	0.000723009
K00651	0.00148707	0.00176794	0.0015203	0.00157924	0.00142738
K00652	0.00011439	0.000134538	0.000140769	0.000149388	0.000108079
K00655	0	7.5796e-06	2.81537e-05	0	2.98148e-05
K00656	0.00251659	0.00256191	0.00215376	0.00212699	0.00193051
K00657	0	1.8949e-06	0	0	0
K00658	0.000343171	4.16878e-05	0.000211153	0.000241865	0.000365231
K00661	0.00011439	9.85349e-05	9.14997e-05	6.40232e-05	9.68981e-05
K00662	0	2.65286e-05	7.03844e-06	7.11369e-06	1.86343e-05
K00663	0	9.47451e-06	2.81537e-05	1.42274e-05	2.6088e-05
K00666	0.00125829	0.000964505	0.000999458	0.000931894	0.000920532
K00672	0	5.6847e-06	0	0	0
K00673	0	1.8949e-06	0	2.13411e-05	3.72685e-06
K00674	0.00011439	0.000248232	0.000295614	0.000362798	0.000245972
K00675	0	0	7.03844e-06	0	0
K00677	0.000343171	0.00039035	0.000267461	0.000263207	0.000357778
K00680	0	0.000130748	0.000161884	4.26821e-05	0.000115532
K00681	0	1.70541e-05	5.63075e-05	2.84548e-05	7.4537e-06
K00684	0	7.01113e-05	7.74228e-05	2.84548e-05	0.000108079
K00685	0	1.8949e-06	7.03844e-06	7.11369e-06	1.86343e-05
K00688	0.00274537	0.00284804	0.00279426	0.00287393	0.00232556
K00689	0	0	0	7.11369e-06	3.72685e-06
K00690	0	1.70541e-05	7.03844e-06	4.26821e-05	1.11806e-05
K00691	0.00011439	1.51592e-05	5.63075e-05	2.13411e-05	2.23611e-05
K00692	0	0	7.03844e-06	0	1.11806e-05
K00694	0	1.8949e-06	7.03844e-06	0	0
K00697	0	5.6847e-06	5.63075e-05	0.000120933	7.82639e-05
K00700	0.00171585	0.00160309	0.00172442	0.00194915	0.00127831
K00703	0.00308854	0.00193659	0.00230861	0.00193492	0.00150565
K00705	0.00171585	0.000788279	0.000717921	0.000839416	0.00067456
K00721	0.00011439	0.000147802	0.000168922	0.000184956	0.000126713
K00748	0.000228781	0.000155382	0.000105577	0.00013516	0.000197523
K00752	0	0	0	0	3.72685e-06
K00754	0	4.54776e-05	3.51922e-05	4.26821e-05	4.84491e-05
K00756	0	0.000305079	0.000373037	0.00040548	0.000443495
K00757	0.000571951	0.000320238	0.000337845	0.000277434	0.000193796
K00758	0.000228781	7.39011e-05	0.000105577	0.000263207	0.000126713
K00759	0.000457561	0.000261496	0.000154846	0.000184956	0.0004025
K00760	0.000686342	0.00047562	0.000682728	0.000818074	0.0004025
K00761	0.00171585	0.00152161	0.00140769	0.00157213	0.00129322
K00762	0.000915122	0.0013018	0.00122469	0.00113108	0.00102488
K00763	0.000915122	0.000780699	0.000893881	0.000825188	0.00120377
K00764	0.000686342	0.000712483	0.000774228	0.000796733	0.000797546
K00765	0.00125829	0.000941766	0.000823497	0.000995917	0.000860903
K00766	0.000457561	0.000295605	0.000302653	0.000369912	0.000395046
K00767	0	0.000138328	0.000105577	7.82506e-05	0.000122986
K00768	0.000228781	0.000433932	0.000499729	0.000519299	0.00033169
K00772	0	2.46337e-05	2.81537e-05	2.84548e-05	1.11806e-05
K00773	0.00285976	0.00298636	0.00251272	0.00238309	0.00275787
K00782	0	1.8949e-06	1.40769e-05	3.55685e-05	2.6088e-05
K00783	0.000915122	0.000585524	0.000661613	0.000569095	0.000618657
K00784	0.000457561	0.000767435	0.000492691	0.000554868	0.000622384
K00788	0.00011439	0.000354347	0.000309691	0.000248979	0.000286968
K00789	0.00343171	0.00342788	0.00337141	0.00298064	0.00314919
K00790	0.00366049	0.00389971	0.00399783	0.00427533	0.00358523
K00791	0.00160146	0.00183616	0.00152734	0.00174285	0.00168826
K00793	0	3.22133e-05	7.03844e-06	2.84548e-05	4.84491e-05
K00794	0.000343171	0.00020086	0.000274499	0.000170729	0.000204977
K00795	0	5.11623e-05	9.85381e-05	4.26821e-05	2.98148e-05
K00796	0.000343171	0.000178121	0.000175961	0.000149388	0.000264606
K00797	0.00011439	9.47451e-05	0.000147807	4.97958e-05	0.000163981
K00798	0.00011439	3.03184e-05	5.63075e-05	0	0.000104352
K00800	0.000915122	0.000824282	0.000802382	0.000874984	0.000890718
K00805	0	3.7898e-05	4.92691e-05	0	6.33565e-05
K00806	0.00183024	0.00119758	0.000893881	0.00107417	0.000991343
K00809	0.00011439	9.47451e-06	1.40769e-05	1.42274e-05	3.72685e-05
K00812	0	0.000295605	0.000365999	0.000384139	0.00033169
K00813	0	1.8949e-06	0	1.42274e-05	0
K00817	0.00125829	0.00129043	0.00118246	0.00132315	0.00118887
K00818	0.000228781	0.000469935	0.000478614	0.00032723	0.000559028
K00819	0.000228781	8.71655e-05	0.000239307	5.69095e-05	0.000361505
K00820	0.00205903	0.00147613	0.00199188	0.00177131	0.00202368
K00821	0.00102951	0.000613948	0.000661613	0.000519299	0.000432315
K00822	0	1.8949e-06	0	0	0
K00823	0.00011439	5.30572e-05	0.000105577	2.13411e-05	0.000264606
K00824	0	7.5796e-06	1.40769e-05	2.13411e-05	1.49074e-05
K00826	0.00137268	0.00134917	0.0014288	0.00142985	0.00125968
K00830	0	1.8949e-06	7.03844e-06	0	0
K00831	0.00160146	0.00227009	0.00221711	0.00225504	0.00212803
K00832	0	0	0	2.13411e-05	1.49074e-05
K00833	0.00011439	2.27388e-05	3.51922e-05	8.53643e-05	3.35417e-05
K00835	0	0	0	7.11369e-06	0
K00836	0.00011439	0.000102325	6.33459e-05	5.69095e-05	9.68981e-05
K00839	0	5.6847e-06	0	0	1.49074e-05
K00840	0	7.20062e-05	4.22306e-05	4.26821e-05	4.84491e-05
K00841	0	4.54776e-05	3.51922e-05	2.13411e-05	5.21759e-05
K00845	0.000457561	0.000223598	0.000168922	0.000149388	0.000111806
K00847	0.00011439	4.54776e-05	9.14997e-05	8.53643e-05	3.72685e-05
K00848	0.000457561	0.00077312	0.000774228	0.000810961	0.00054412
K00849	0	0.000380875	0.000337845	0.000206297	0.000294421
K00850	0.00194464	0.00251643	0.00216784	0.00181399	0.00192306
K00851	0	1.70541e-05	4.92691e-05	4.97958e-05	1.49074e-05
K00852	0	8.90604e-05	0.00013373	0.000113819	0.00013044
K00853	0.000228781	0.000424458	0.000443422	0.000661573	0.000301875
K00854	0	0.000216019	0.000309691	0.000284548	0.00034287
K00856	0	0	0	7.11369e-06	0
K00857	0.0011439	0.000549521	0.000506767	0.000483731	0.000559028
K00858	0.000228781	0.000718168	0.000689767	0.000540641	0.000719282
K00859	0.000343171	0.000144012	0.000218192	0.000177842	0.000175162
K00860	0	4.35827e-05	0.000147807	4.97958e-05	7.08102e-05
K00864	0.00388927	0.00270781	0.00266053	0.00304466	0.00253799
K00865	0.000571951	0.000541942	0.000394152	0.000284548	0.000372685
K00867	0.00011439	3.7898e-05	2.81537e-05	0.000206297	9.31713e-05
K00868	0.00011439	3.03184e-05	0.00013373	4.97958e-05	0.000137894
K00870	0	9.47451e-06	0	7.11369e-06	3.72685e-06
K00872	0.000457561	0.000219809	0.000337845	0.000277434	0.000327963
K00873	0.000571951	0.000701113	0.000633459	0.000903439	0.000592569
K00874	0	1.51592e-05	7.03844e-06	2.84548e-05	2.23611e-05
K00876	0.000686342	0.000631002	0.000626421	0.000576209	0.000521759
K00878	0.00011439	0.000195175	0.000281537	0.000234752	0.000223611
K00879	0.00011439	3.22133e-05	4.22306e-05	0.000142274	8.19907e-05
K00880	0	1.8949e-06	0	7.11369e-06	7.4537e-06
K00881	0.00011439	3.7898e-06	0	1.42274e-05	1.11806e-05
K00882	0	8.90604e-05	2.81537e-05	3.55685e-05	4.84491e-05
K00883	0	0	0	7.11369e-06	0
K00884	0	0	0	7.11369e-06	3.72685e-06
K00885	0	1.32643e-05	0	2.84548e-05	3.72685e-06
K00886	0.00011439	0	2.11153e-05	6.40232e-05	1.86343e-05
K00887	0	3.7898e-06	1.40769e-05	7.11369e-06	0
K00891	0	0.000399824	0.000246345	0.000149388	0.000223611
K00892	0	0	0	7.11369e-06	0
K00895	0.000915122	0.00108199	0.000922035	0.000775392	0.000808727
K00897	0	5.6847e-05	8.44612e-05	5.69095e-05	5.59028e-05
K00899	0	1.13694e-05	7.03844e-06	7.11369e-06	2.6088e-05
K00901	0	1.8949e-06	0	7.11369e-06	1.11806e-05
K00903	0	5.6847e-06	4.22306e-05	1.42274e-05	2.6088e-05
K00906	0	1.8949e-06	1.40769e-05	0	0
K00912	0	0.000377085	0.000211153	9.2478e-05	0.000208704
K00917	0	9.47451e-06	1.40769e-05	0	3.72685e-06
K00919	0.000571951	0.000752276	0.000703844	0.000497958	0.000782639
K00924	0.00011439	2.46337e-05	2.81537e-05	3.55685e-05	1.86343e-05
K00925	0.00274537	0.00313417	0.00278018	0.002753	0.00244481
K00926	0.000228781	0.000161067	0.000239307	0.000199183	0.000208704
K00927	0.00411805	0.00300721	0.00281537	0.00286682	0.00270569
K00928	0.00125829	0.000596894	0.000795343	0.00086787	0.00074537
K00929	0.000800732	0.000754171	0.000591229	0.000519299	0.000655926
K00930	0.00171585	0.00132454	0.00104873	0.00139428	0.00105097
K00931	0.000686342	0.00102704	0.000978343	0.000796733	0.000834815
K00932	0	1.8949e-06	0	7.11369e-06	0
K00936	0	0.000416878	0.000274499	0.000184956	0.000253426
K00937	0.00125829	0.000504044	0.00058419	0.0010386	0.000857176
K00939	0.00297415	0.00135675	0.00142176	0.00143697	0.0013044
K00940	0.000343171	0.000225493	0.000112615	0.000184956	0.000204977
K00941	0.000228781	0.000204649	0.00022523	0.000234752	0.000163981
K00942	0.000686342	0.000949346	0.000971304	0.000825188	0.000767731
K00943	0.000686342	0.000225493	0.000387114	0.000448163	0.000327963
K00945	0.00125829	0.00116726	0.000936112	0.000818074	0.000998796
K00946	0	2.08439e-05	2.11153e-05	3.55685e-05	1.49074e-05
K00948	0.00148707	0.00120326	0.00138657	0.00130181	0.00137148
K00950	0	5.6847e-05	5.63075e-05	5.69095e-05	8.57176e-05
K00951	0.00125829	0.00176984	0.00190038	0.0018709	0.00195287
K00954	0.000571951	0.000716273	0.000668652	0.000746938	0.000581389
K00955	0	9.47451e-06	2.11153e-05	0	1.49074e-05
K00956	0	6.44266e-05	8.44612e-05	7.82506e-05	0.000115532
K00957	0	6.82164e-05	6.33459e-05	0.000120933	0.000122986
K00958	0	1.8949e-06	4.92691e-05	1.42274e-05	2.23611e-05
K00962	0.00526195	0.00536636	0.00482133	0.00505783	0.00495671
K00963	0.000343171	0.000172436	0.000288576	0.000184956	0.000372685
K00965	0.000686342	0.000699219	0.000640498	0.000697142	0.000447222
K00969	0.000228781	0.000352452	0.000267461	0.000355685	0.000290694
K00970	0	5.11623e-05	0.000147807	0.000106705	6.33565e-05
K00971	0	4.35827e-05	4.22306e-05	1.42274e-05	2.23611e-05
K00973	0.000571951	0.00112747	0.000950189	0.000782506	0.000927986
K00974	0.000800732	0.000524888	0.000591229	0.000633118	0.000592569
K00975	0.00308854	0.00205218	0.0021608	0.00261784	0.00180007
K00978	0.00011439	6.82164e-05	5.63075e-05	7.11369e-06	5.59028e-05
K00979	0.00011439	0.000274761	0.000190038	0.00013516	0.000294421
K00980	0.000228781	0.000183805	0.000197076	0.000128046	0.00014162
K00981	0.000343171	0.000308869	0.000309691	0.000248979	0.000376412
K00982	0	1.51592e-05	7.03844e-05	0.000206297	0.000149074
K00989	0.000800732	0.000204649	0.000415268	0.000640232	0.000503125
K00990	0.00011439	1.8949e-06	3.51922e-05	5.69095e-05	4.47222e-05
K00991	0.00102951	0.000720062	0.00076719	0.000618891	0.000667106
K00995	0.000343171	0.000284235	0.000429345	0.000355685	0.00034287
K00996	0.00011439	0.000123169	9.85381e-05	7.11369e-05	0.000149074
K00997	0	2.08439e-05	5.63075e-05	7.82506e-05	5.96296e-05
K00998	0	1.8949e-06	1.40769e-05	7.11369e-06	3.72685e-06
K01000	0.00125829	0.00169215	0.00144992	0.00145831	0.001569
K01002	0	0	0	2.84548e-05	0
K01003	0	5.6847e-06	0	0	0
K01004	0	0	0	7.11369e-06	0
K01006	0.000457561	0.00109525	0.000823497	0.000611777	0.000752824
K01007	0	4.92674e-05	5.63075e-05	3.55685e-05	0.00014162
K01008	0.000343171	0.000291815	0.00035896	0.000248979	0.000238519
K01011	0	1.32643e-05	2.81537e-05	0.000106705	5.59028e-05
K01012	0.00011439	2.65286e-05	1.40769e-05	3.55685e-05	7.4537e-05
K01023	0	0	0	0	3.72685e-06
K01028	0	1.32643e-05	0.000154846	0.000156501	0.000134167
K01029	0.00011439	2.84235e-05	0.000140769	0.000170729	0.000208704
K01031	0	0	1.40769e-05	2.13411e-05	3.35417e-05
K01032	0	1.8949e-06	2.81537e-05	3.55685e-05	4.84491e-05
K01034	0.000343171	5.6847e-05	4.92691e-05	6.40232e-05	4.09954e-05
K01035	0.000228781	6.44266e-05	0.000105577	3.55685e-05	6.70833e-05
K01039	0	1.32643e-05	7.03844e-06	1.42274e-05	1.49074e-05
K01040	0	3.41082e-05	1.40769e-05	7.11369e-06	1.86343e-05
K01042	0.000457561	0.000140223	0.000147807	0.000227638	0.000115532
K01046	0	5.6847e-06	1.40769e-05	2.84548e-05	2.6088e-05
K01048	0	5.6847e-06	7.03844e-06	0	3.72685e-06
K01051	0	0	7.03844e-06	1.42274e-05	3.72685e-06
K01055	0	0	0	0	1.49074e-05
K01056	0.00137268	0.00108388	0.00112615	0.00104571	0.000957801
K01057	0	1.8949e-06	0	4.26821e-05	3.35417e-05
K01060	0.000228781	3.03184e-05	4.22306e-05	7.11369e-06	2.23611e-05
K01069	0.00011439	5.49521e-05	7.74228e-05	6.40232e-05	4.84491e-05
K01070	0	1.8949e-06	7.03844e-06	2.84548e-05	2.23611e-05
K01077	0.00011439	5.11623e-05	2.81537e-05	4.26821e-05	4.09954e-05
K01079	0	0.000106114	8.44612e-05	5.69095e-05	4.47222e-05
K01081	0	1.8949e-06	0	0	0
K01082	0	4.35827e-05	2.81537e-05	7.11369e-06	2.98148e-05
K01083	0	0	0	0	3.72685e-06
K01085	0	3.7898e-06	1.40769e-05	1.42274e-05	0
K01087	0	0	0	7.11369e-06	0
K01089	0.00011439	0.00037898	0.000126692	0.000156501	0.000182616
K01090	0.000686342	0.000181911	0.000267461	0.000277434	0.000216157
K01091	0.00011439	7.20062e-05	9.14997e-05	4.97958e-05	6.70833e-05
K01092	0.000228781	7.76909e-05	9.85381e-05	0.00013516	0.000193796
K01095	0	1.8949e-06	0	7.11369e-06	0
K01096	0	0	0	1.42274e-05	0
K01101	0	9.47451e-06	0	7.11369e-06	7.4537e-06
K01104	0	5.11623e-05	9.85381e-05	4.26821e-05	5.59028e-05
K01118	0	2.46337e-05	4.92691e-05	7.11369e-06	6.33565e-05
K01119	0	1.8949e-06	2.11153e-05	2.84548e-05	4.84491e-05
K01120	0	0	0	1.42274e-05	0
K01126	0	0.000151592	0.000175961	0.000142274	0.000212431
K01129	0.00171585	0.00108767	0.00105577	0.00109551	0.000976435
K01130	0	7.5796e-06	0	7.11369e-06	0
K01133	0	7.5796e-06	7.03844e-06	0	3.72685e-06
K01138	0	1.51592e-05	2.81537e-05	2.84548e-05	0
K01139	0.000343171	0.000636687	0.000570113	0.000433935	0.000439768
K01141	0	1.32643e-05	0	7.11369e-06	2.23611e-05
K01142	0.000571951	0.000920922	0.000886843	0.000640232	0.000752824
K01146	0	1.51592e-05	7.03844e-06	2.84548e-05	1.11806e-05
K01147	0	0	0	7.11369e-06	0
K01150	0	3.7898e-06	0	0	0
K01151	0.000686342	0.000877339	0.000830536	0.000746938	0.000957801
K01153	0.00011439	0.000342977	0.000281537	0.000120933	0.000324236
K01154	0	2.46337e-05	2.11153e-05	0	2.6088e-05
K01155	0	1.8949e-06	0	0	1.11806e-05
K01156	0	3.22133e-05	7.03844e-06	7.11369e-06	5.59028e-05
K01159	0.000686342	0.000689744	0.000689767	0.000661573	0.000689468
K01169	0	0	7.03844e-06	0	0
K01173	0	3.7898e-06	7.03844e-06	0	3.72685e-06
K01174	0	0	7.03844e-06	0	2.98148e-05
K01175	0	0	0	7.11369e-06	1.49074e-05
K01176	0	2.65286e-05	1.40769e-05	4.97958e-05	5.21759e-05
K01179	0.00011439	0.000176226	0.000267461	0.00027032	0.000320509
K01181	0	6.63215e-05	8.44612e-05	5.69095e-05	8.19907e-05
K01182	0.000571951	0.000333503	0.000408229	0.000505072	0.000309329
K01185	0	1.8949e-06	0	0	0
K01186	0	2.08439e-05	2.81537e-05	2.84548e-05	1.11806e-05
K01187	0.00011439	0.000126958	0.00013373	0.000277434	0.000223611
K01190	0.00102951	0.00165425	0.0014288	0.00144408	0.00112924
K01191	0	3.03184e-05	4.22306e-05	3.55685e-05	2.6088e-05
K01193	0.000228781	7.39011e-05	5.63075e-05	8.53643e-05	5.59028e-05
K01194	0	1.8949e-06	0	3.55685e-05	3.72685e-06
K01195	0	3.60031e-05	2.81537e-05	3.55685e-05	2.6088e-05
K01197	0.000343171	0.000320238	0.000211153	0.00019207	0.000212431
K01198	0	5.6847e-05	8.44612e-05	1.42274e-05	0.000156528
K01200	0.000457561	0.000452881	0.000387114	0.000277434	0.000253426
K01207	0.00011439	0.000111799	0.000140769	7.82506e-05	0.000156528
K01209	0.000571951	0.000754171	0.000795343	0.00140851	0.000559028
K01215	0.000228781	0.000125063	0.000140769	0.000199183	8.57176e-05
K01218	0.00011439	0.000117484	0.000119653	0.000149388	5.59028e-05
K01220	0.000228781	1.8949e-05	7.03844e-06	6.40232e-05	1.49074e-05
K01222	0	7.20062e-05	7.74228e-05	7.11369e-05	6.70833e-05
K01223	0.00217342	0.000782594	0.000570113	0.000832302	0.000477037
K01224	0.00011439	0.00027855	0.000415268	0.000512186	0.000193796
K01226	0.000343171	0.000233073	0.00022523	0.000291661	0.000186343
K01227	0	1.8949e-06	0	3.55685e-05	7.4537e-06
K01232	0	1.70541e-05	2.11153e-05	1.42274e-05	1.49074e-05
K01235	0.000343171	0.000270971	0.000175961	0.000277434	0.000175162
K01236	0	2.08439e-05	2.11153e-05	0	1.11806e-05
K01241	0	3.7898e-06	0	7.11369e-06	0
K01243	0	0.000227388	0.000246345	0.000149388	0.000301875
K01246	0	1.32643e-05	2.11153e-05	1.42274e-05	8.94444e-05
K01247	0	1.8949e-06	7.03844e-06	1.42274e-05	1.11806e-05
K01250	0	2.46337e-05	5.63075e-05	2.84548e-05	2.6088e-05
K01251	0.000915122	0.00075796	0.000872766	0.00110974	0.000901898
K01252	0	5.6847e-06	0	0	1.11806e-05
K01255	0.00011439	9.09553e-05	0.000295614	0.000220524	0.000249699
K01256	0	2.46337e-05	2.81537e-05	2.84548e-05	3.72685e-05
K01258	0.00183024	0.00198396	0.00187926	0.00148676	0.00147956
K01259	0.00011439	5.49521e-05	3.51922e-05	3.55685e-05	2.23611e-05
K01261	0.00011439	1.8949e-06	0	0	0
K01262	0.000571951	0.000261496	0.000436383	0.000476617	0.000454676
K01265	0.00102951	0.00112178	0.00102057	0.000775392	0.00115532
K01267	0.000343171	0.000341082	0.000274499	0.000441049	0.000212431
K01269	0	0.000138328	0.000337845	0.000227638	0.000387593
K01270	0.000343171	0.00076933	0.000436383	0.000241865	0.000484491
K01271	0.00011439	7.01113e-05	0.000126692	0.000113819	0.000145347
K01274	0	9.47451e-06	1.40769e-05	1.42274e-05	2.23611e-05
K01281	0.000228781	1.32643e-05	2.11153e-05	1.42274e-05	1.11806e-05
K01284	0.000228781	0.000240652	0.000161884	0.000234752	0.000163981
K01286	0.000800732	0.000297499	0.000274499	0.000213411	0.000175162
K01297	0	1.8949e-05	0.000112615	6.40232e-05	0.000126713
K01299	0.00011439	0.00019328	0.00031673	0.000248979	0.000361505
K01304	0.00011439	0.000191385	0.000197076	0.000220524	0.000208704
K01305	0.000228781	1.8949e-05	2.81537e-05	2.13411e-05	1.11806e-05
K01308	0	3.7898e-06	0	0	3.72685e-06
K01322	0.000343171	3.7898e-06	2.11153e-05	7.82506e-05	3.72685e-05
K01338	0.00263098	0.00362305	0.00368814	0.00298064	0.00305602
K01342	0	7.5796e-06	0	0	7.4537e-06
K01354	0	5.6847e-06	1.40769e-05	4.97958e-05	1.11806e-05
K01356	0.000571951	0.000642372	0.00076719	0.000754051	0.000752824
K01358	0.00205903	0.00179258	0.00176665	0.00151522	0.00166218
K01364	0	1.32643e-05	0	0	3.72685e-06
K01372	0	5.49521e-05	5.63075e-05	2.13411e-05	5.21759e-05
K01409	0.00194464	0.00241979	0.0023438	0.00206297	0.0022212
K01414	0.00011439	0.000166751	0.000140769	0.000120933	0.000171435
K01419	0.00011439	0.000126958	0.000253384	0.000377026	0.000186343
K01420	0	0	7.03844e-06	0	2.23611e-05
K01421	0	5.6847e-06	7.03844e-05	7.11369e-06	7.08102e-05
K01424	0.00011439	0.000473725	0.000408229	0.000398367	0.000286968
K01425	0.000571951	0.000344872	0.000309691	0.000369912	0.000245972
K01426	0.00011439	1.8949e-06	1.40769e-05	7.11369e-06	2.23611e-05
K01428	0.000228781	0.000136433	0.000274499	0.000526413	0.000313056
K01429	0	1.32643e-05	0	3.55685e-05	7.08102e-05
K01430	0	5.6847e-06	2.11153e-05	7.82506e-05	4.84491e-05
K01433	0.000228781	5.11623e-05	2.11153e-05	6.40232e-05	0.00013044
K01436	0	4.16878e-05	2.81537e-05	4.97958e-05	4.47222e-05
K01438	0	5.6847e-06	1.40769e-05	0	3.72685e-06
K01439	0.000457561	0.000225493	0.000330807	0.000547754	0.000324236
K01442	0.000228781	0.00039035	0.000365999	0.00027032	0.000253426
K01443	0.000228781	6.82164e-05	7.03844e-05	0.000128046	5.59028e-05
K01447	0.00011439	3.22133e-05	3.51922e-05	4.26821e-05	4.47222e-05
K01448	0.000343171	3.03184e-05	7.03844e-05	7.82506e-05	0.000122986
K01449	0.00011439	3.7898e-05	0.000105577	3.55685e-05	0.000115532
K01451	0	1.13694e-05	2.11153e-05	7.11369e-06	3.72685e-06
K01455	0	0	0	0	1.11806e-05
K01460	0	0	0	2.13411e-05	0
K01462	0.00137268	0.000975874	0.00101353	0.00108839	0.00113296
K01464	0.00011439	2.65286e-05	7.74228e-05	0.000199183	6.33565e-05
K01465	0.0024022	0.00157277	0.00167515	0.00169306	0.00143111
K01466	0	2.65286e-05	4.92691e-05	0.000113819	5.21759e-05
K01467	0	0	0	1.42274e-05	3.72685e-06
K01468	0.000228781	0.000560891	0.000633459	0.000419708	0.000581389
K01476	0	2.08439e-05	6.33459e-05	7.11369e-06	0.000134167
K01477	0	0	2.11153e-05	0	2.98148e-05
K01478	0.000228781	0.000144012	0.000253384	0.000362798	0.000167708
K01479	0	9.47451e-06	3.51922e-05	4.26821e-05	8.57176e-05
K01480	0	5.87419e-05	7.03844e-05	4.26821e-05	0.000208704
K01482	0	5.87419e-05	9.14997e-05	6.40232e-05	4.47222e-05
K01483	0	0	0	0	2.23611e-05
K01484	0	3.7898e-06	7.03844e-06	0	3.72685e-06
K01485	0	0.000102325	7.74228e-05	4.26821e-05	7.4537e-05
K01486	0.000800732	0.000549521	0.000978343	0.000561982	0.000894444
K01487	0.00011439	0.000113694	6.33459e-05	7.82506e-05	0.000104352
K01488	0.00011439	8.71655e-05	4.92691e-05	0.000241865	0.000171435
K01489	0	0.000128853	0.000190038	0.000170729	0.000163981
K01491	0.00125829	0.001857	0.00156253	0.00168594	0.00157646
K01493	0	4.54776e-05	9.85381e-05	7.82506e-05	0.000119259
K01494	0	7.5796e-05	8.44612e-05	0.000149388	8.19907e-05
K01495	0.000457561	0.000718168	0.000513806	0.000533527	0.000600023
K01496	0.000228781	0.000244442	0.000218192	0.000341457	0.000156528
K01497	0	7.5796e-06	2.11153e-05	1.42274e-05	5.96296e-05
K01498	0	1.51592e-05	0	7.11369e-06	7.4537e-06
K01501	0	0	7.03844e-06	0	0
K01505	0	5.6847e-06	2.11153e-05	0	0
K01507	0.000228781	0.000284235	0.00022523	0.000320116	0.00020125
K01512	0.00011439	2.08439e-05	7.03844e-06	3.55685e-05	3.72685e-06
K01515	0.000228781	8.14808e-05	0.000112615	5.69095e-05	7.4537e-05
K01520	0.00102951	0.000727642	0.000640498	0.000497958	0.000652199
K01523	0	8.52706e-05	0.000140769	9.95917e-05	7.08102e-05
K01524	0	0	2.11153e-05	9.95917e-05	2.98148e-05
K01525	0	3.7898e-06	7.03844e-06	2.84548e-05	1.49074e-05
K01531	0.000228781	7.76909e-05	4.92691e-05	3.55685e-05	2.98148e-05
K01533	0.000228781	5.11623e-05	5.63075e-05	4.97958e-05	4.84491e-05
K01534	0.000228781	0.000187595	0.000443422	0.000163615	0.000700648
K01537	0.00160146	0.0010782	0.00106984	0.00103149	0.00100625
K01546	0	3.41082e-05	9.14997e-05	0.000206297	0.000190069
K01547	0.000457561	7.20062e-05	0.00013373	0.000263207	0.000290694
K01548	0	1.8949e-06	2.81537e-05	1.42274e-05	5.59028e-05
K01551	0	5.6847e-06	7.03844e-06	0	0
K01556	0.000228781	9.47451e-06	0.000147807	8.53643e-05	0.000182616
K01560	0	6.63215e-05	2.81537e-05	6.40232e-05	3.35417e-05
K01561	0	0	0	7.11369e-06	0
K01567	0	8.71655e-05	6.33459e-05	5.69095e-05	5.59028e-05
K01569	0	1.13694e-05	7.03844e-06	0	0.00014162
K01571	0.000686342	0.000267181	0.000302653	0.000341457	0.000204977
K01572	0.000915122	0.0010763	0.00123173	0.00132315	0.00087581
K01574	0	1.8949e-06	0	0	3.72685e-06
K01575	0	0	7.03844e-06	0	0
K01576	0	0	0	9.2478e-05	0
K01577	0.00011439	0.000109904	7.74228e-05	1.42274e-05	7.08102e-05
K01579	0.00011439	0.000233073	0.000204115	9.2478e-05	0.000264606
K01580	0.000343171	0.000297499	0.000253384	0.000419708	0.000301875
K01581	0	7.5796e-06	0	7.11369e-06	0
K01582	0	4.54776e-05	0.000140769	7.11369e-05	0.000234792
K01584	0	0	7.03844e-06	2.13411e-05	3.72685e-06
K01585	0.000457561	0.00057226	0.000323768	0.000213411	0.000450949
K01586	0.000800732	0.000920922	0.000731997	0.000476617	0.000752824
K01588	0.000228781	0.000496464	0.000464537	0.000213411	0.000387593
K01589	0	2.65286e-05	9.85381e-05	0.000106705	0.000115532
K01591	0.000686342	0.00151592	0.00138657	0.00131603	0.00107333
K01595	0	1.13694e-05	2.81537e-05	4.26821e-05	5.96296e-05
K01596	0.00125829	0.00114642	0.0010628	0.00105994	0.00115532
K01598	0.000228781	1.8949e-05	7.03844e-06	4.26821e-05	7.4537e-06
K01599	0.000343171	3.60031e-05	0.00013373	0.000142274	0.000275787
K01601	0	0.000128853	0	0	0.000119259
K01607	0	1.8949e-06	7.03844e-06	1.42274e-05	3.72685e-06
K01608	0	5.6847e-06	7.03844e-06	2.13411e-05	0
K01609	0.00011439	0.000130748	0.000119653	0.000149388	0.000208704
K01610	0.00194464	0.00276087	0.00262534	0.00231906	0.00253053
K01611	0	1.13694e-05	4.22306e-05	1.42274e-05	0.000126713
K01613	0.000228781	0.000435827	0.000260422	9.95917e-05	0.00027206
K01615	0.00194464	0.00130369	0.00121061	0.00123067	0.000894444
K01616	0.000228781	2.27388e-05	7.03844e-05	0.000341457	8.94444e-05
K01619	0.00148707	0.00102325	0.00123876	0.00121644	0.000968981
K01620	0	1.32643e-05	2.81537e-05	2.13411e-05	1.11806e-05
K01621	0.000915122	0.000344872	0.000485652	0.000754051	0.000525486
K01623	0	2.46337e-05	2.11153e-05	7.11369e-06	3.35417e-05
K01624	0.00160146	0.00206734	0.00198484	0.0015579	0.00172553
K01625	0.00011439	0.00027855	0.00031673	0.000305889	0.000223611
K01626	0.000343171	6.25317e-05	0.00013373	0.00032723	0.000231065
K01627	0.000457561	0.000299394	0.000253384	0.000213411	0.000320509
K01628	0	1.8949e-06	0	7.11369e-06	0
K01629	0.000343171	0.000591209	0.000394152	0.00040548	0.000313056
K01630	0	0	1.40769e-05	4.97958e-05	3.72685e-06
K01631	0	0	0	2.13411e-05	3.72685e-06
K01633	0.00011439	1.8949e-05	4.22306e-05	3.55685e-05	6.70833e-05
K01635	0	1.8949e-06	1.40769e-05	0	0
K01637	0.000228781	6.06368e-05	0.000175961	0.000284548	0.000339143
K01638	0	4.35827e-05	0.000211153	0.00013516	0.000495671
K01639	0	8.71655e-05	2.81537e-05	7.82506e-05	2.23611e-05
K01640	0	9.47451e-06	1.40769e-05	7.11369e-06	3.72685e-05
K01643	0.00011439	0.000166751	0.000211153	0.000313002	0.000149074
K01644	0.00011439	4.92674e-05	2.81537e-05	5.69095e-05	3.35417e-05
K01646	0	3.97929e-05	5.63075e-05	7.11369e-05	2.23611e-05
K01647	0.000457561	8.14808e-05	0.000253384	0.000241865	0.000447222
K01649	0.00194464	0.00186079	0.00212561	0.00193492	0.00169572
K01652	0.000915122	0.00103083	0.000964266	0.00086787	0.000920532
K01653	0.00011439	6.06368e-05	0.000105577	0.000206297	0.000152801
K01657	0.00011439	7.20062e-05	3.51922e-05	7.82506e-05	0.000152801
K01658	0	1.70541e-05	3.51922e-05	5.69095e-05	0.000111806
K01659	0	4.54776e-05	3.51922e-05	2.84548e-05	3.35417e-05
K01661	0.000343171	0.000284235	0.000323768	0.00027032	0.000350324
K01662	0.00274537	0.00357947	0.00301245	0.00310157	0.00298148
K01664	0	3.03184e-05	6.33459e-05	7.82506e-05	7.82639e-05
K01665	0	1.70541e-05	0.000126692	2.84548e-05	0.000197523
K01666	0.000343171	1.51592e-05	9.14997e-05	0.000106705	0.000137894
K01667	0.000228781	0.00038656	0.000295614	0.000149388	0.000324236
K01668	0.00011439	0.000106114	0.000112615	4.26821e-05	4.47222e-05
K01669	0	3.7898e-06	1.40769e-05	0	3.72685e-06
K01673	0.00011439	5.6847e-05	5.63075e-05	0.000106705	0.000111806
K01674	0	0	0	0	7.4537e-06
K01676	0.000915122	0.00153866	0.000781266	0.000704255	0.00087581
K01679	0.000343171	0.000594999	0.000654575	0.000718483	0.000786366
K01681	0.00308854	0.00124116	0.00143584	0.00163615	0.00172926
K01682	0	5.6847e-06	0	3.55685e-05	7.82639e-05
K01684	0.00011439	0.000155382	0.000154846	0.000142274	0.000149074
K01685	0.000571951	0.000875444	0.000788305	0.000803847	0.000488218
K01686	0.00148707	0.00156898	0.00149215	0.00139428	0.00131558
K01687	0.00263098	0.00247474	0.00216784	0.00231906	0.00223611
K01689	0.00183024	0.00238947	0.00228045	0.00174285	0.00204977
K01690	0	0	0	1.42274e-05	7.4537e-06
K01692	0.00011439	1.32643e-05	7.03844e-05	5.69095e-05	5.21759e-05
K01693	0.0011439	0.000691639	0.000830536	0.000846529	0.000808727
K01695	0	0.000170541	0.000281537	0.000184956	0.000279514
K01696	0.00205903	0.00192711	0.00199892	0.00214122	0.00175907
K01697	0.000228781	3.60031e-05	9.14997e-05	0.000206297	6.70833e-05
K01698	0.000800732	0.000147802	0.00035896	0.000455276	0.000327963
K01699	0	2.84235e-05	1.40769e-05	7.11369e-06	1.49074e-05
K01703	0.00160146	0.00169025	0.00194261	0.00142274	0.00152428
K01704	0.00011439	0.000418773	0.000267461	0.00040548	0.000495671
K01706	0.00011439	4.73725e-05	5.63075e-05	9.2478e-05	1.49074e-05
K01707	0	1.8949e-06	7.03844e-06	4.26821e-05	3.72685e-06
K01708	0.00011439	2.84235e-05	6.33459e-05	7.82506e-05	3.35417e-05
K01709	0	0.000115589	2.81537e-05	3.55685e-05	8.94444e-05
K01710	0.000686342	0.00109525	0.00099242	0.000775392	0.000886991
K01711	0.000343171	0.000397929	0.00022523	0.000163615	0.000242245
K01712	0.000343171	0.000204649	0.000563075	0.000355685	0.000469583
K01713	0	3.7898e-06	0	7.11369e-06	1.11806e-05
K01714	0.00148707	0.00219998	0.00214672	0.00189224	0.00209076
K01715	0.00011439	0.000108009	0.000182999	0.00013516	0.000122986
K01716	0	3.7898e-06	1.40769e-05	0	3.72685e-06
K01719	0	0	0	1.42274e-05	7.4537e-06
K01720	0.00011439	7.5796e-06	4.22306e-05	0.000149388	4.47222e-05
K01724	0	0	0	0	3.72685e-06
K01725	0	1.8949e-06	7.03844e-06	3.55685e-05	3.35417e-05
K01727	0	3.7898e-06	0	0	0
K01728	0	0	0	2.13411e-05	3.72685e-06
K01729	0	0	0	0	3.72685e-06
K01730	0	1.8949e-06	0	0	0
K01733	0.000228781	0.000420668	0.000422306	0.00046239	0.000443495
K01734	0.000571951	0.000505939	0.000422306	0.000377026	0.000518032
K01735	0.000800732	0.00100998	0.000886843	0.000981689	0.000976435
K01736	0.0011439	0.00184563	0.00171738	0.00150099	0.00153546
K01737	0	7.5796e-06	7.03844e-06	0	2.6088e-05
K01738	0.00148707	0.00135864	0.00148511	0.00118087	0.00132676
K01739	0.000228781	0.000170541	0.000253384	0.00027032	0.000320509
K01744	0.000457561	0.000407404	0.00045046	0.000163615	0.000439768
K01745	0.000457561	0.000608263	0.000753113	0.000441049	0.000704375
K01749	0.00011439	8.52706e-05	0.000168922	9.95917e-05	0.00026088
K01750	0.00011439	1.13694e-05	1.40769e-05	7.11369e-06	1.49074e-05
K01751	0.000343171	0.0001857	0.000232268	0.000348571	0.00014162
K01752	0.000571951	0.000837546	0.000760151	0.000739824	0.000741643
K01753	0.00011439	0.000168646	0.000344883	0.000177842	0.000279514
K01754	0.000343171	0.000615843	0.000612344	0.000384139	0.000652199
K01755	0.00285976	0.00273813	0.00250568	0.00280279	0.00212058
K01756	0.000457561	0.000721957	0.000760151	0.000533527	0.000801273
K01758	0	0	0	1.42274e-05	0
K01759	0.00011439	3.7898e-05	2.81537e-05	4.26821e-05	2.98148e-05
K01760	0.000686342	0.000225493	0.000239307	0.000256093	0.000335417
K01766	0	9.09553e-05	4.92691e-05	0.000106705	0.000100625
K01768	0	3.7898e-06	1.40769e-05	2.13411e-05	2.23611e-05
K01770	0.000800732	0.00118431	0.000978343	0.000995917	0.00102488
K01772	0.000343171	3.41082e-05	0.00013373	0.000248979	0.000279514
K01775	0.0011439	0.000873549	0.00129507	0.00110262	0.00086463
K01776	0.000686342	0.000744696	0.000774228	0.000725596	0.000652199
K01777	0	2.08439e-05	5.63075e-05	4.97958e-05	4.84491e-05
K01778	0.00125829	0.000763645	0.000703844	0.00123778	0.000719282
K01779	0	0	0	7.11369e-06	0
K01782	0	1.8949e-06	2.81537e-05	2.84548e-05	2.6088e-05
K01783	0.000457561	0.000689744	0.000577152	0.000604664	0.000626111
K01784	0.00205903	0.00212039	0.00227342	0.00226215	0.00201995
K01785	0	7.01113e-05	7.74228e-05	8.53643e-05	4.09954e-05
K01786	0.00011439	0.000242547	0.000288576	0.000277434	0.00014162
K01788	0.000457561	0.000115589	0.000105577	0.00019207	0.000145347
K01790	0.000571951	0.000420668	0.000253384	0.000184956	0.000275787
K01791	0.000571951	0.000826177	0.000816459	0.000576209	0.000752824
K01792	0	1.8949e-06	2.11153e-05	1.42274e-05	1.11806e-05
K01799	0	1.8949e-06	0	0	0
K01800	0	0	0	7.11369e-06	3.72685e-06
K01802	0	5.11623e-05	9.85381e-05	1.42274e-05	5.96296e-05
K01803	0.00137268	0.00181911	0.00171034	0.00156501	0.00165472
K01804	0.000228781	0.000968295	0.000710882	0.000768279	0.000678287
K01805	0.000686342	0.000721957	0.000577152	0.000547754	0.000600023
K01807	0	1.70541e-05	2.11153e-05	2.13411e-05	2.23611e-05
K01808	0.000800732	0.000433932	0.000373037	0.000433935	0.000294421
K01809	0.000457561	0.000253917	0.000218192	0.000227638	0.000219884
K01810	0.00308854	0.0031948	0.00281537	0.00258227	0.00270942
K01811	0.000343171	0.000384665	0.000492691	0.000754051	0.000436042
K01812	0.00148707	0.00209576	0.00187222	0.00172151	0.00154292
K01813	0.000457561	0.000884919	0.00076719	0.00086787	0.000793819
K01814	0.000343171	0.0008546	0.00080942	0.000832302	0.000652199
K01815	0.000457561	0.000541942	0.00045046	0.000604664	0.000398773
K01816	0	7.5796e-06	7.03844e-06	3.55685e-05	3.72685e-06
K01817	0	2.46337e-05	0.000105577	1.42274e-05	0.000126713
K01818	0.0011439	0.00175089	0.00157661	0.00125201	0.0011516
K01819	0	4.92674e-05	8.44612e-05	5.69095e-05	2.6088e-05
K01820	0	0	0	7.11369e-06	0
K01821	0	7.5796e-06	7.03844e-06	0	5.59028e-05
K01823	0	3.60031e-05	5.63075e-05	9.95917e-05	5.59028e-05
K01825	0	3.03184e-05	9.85381e-05	9.95917e-05	0.00013044
K01834	0.00011439	0.000134538	0.000190038	0.00032723	0.000126713
K01835	0.00102951	0.00105357	0.0010628	0.000946121	0.000961528
K01838	0.00011439	9.47451e-06	1.40769e-05	4.26821e-05	2.23611e-05
K01839	0.00160146	0.00140223	0.00142176	0.0015081	0.0010137
K01840	0	3.41082e-05	7.03844e-05	4.97958e-05	4.47222e-05
K01843	0.000228781	0.000106114	0.000161884	9.95917e-05	0.000193796
K01844	0.000228781	0.000174331	0.000204115	0.000156501	0.000245972
K01845	0.000457561	0.000363821	0.000717921	0.000647346	0.00102488
K01846	0.00011439	6.63215e-05	0.000112615	9.95917e-05	6.70833e-05
K01847	0.000915122	0.00184374	0.00127396	0.000384139	0.00137148
K01851	0	0	7.03844e-06	7.11369e-06	3.72685e-06
K01854	0.000457561	0.000691639	0.000703844	0.000903439	0.000655926
K01856	0	3.7898e-06	0	0	2.23611e-05
K01857	0	0	2.11153e-05	0	0
K01858	0	1.8949e-05	4.22306e-05	0.000298775	7.82639e-05
K01866	0.00411805	0.0030489	0.00274499	0.00243288	0.00270942
K01867	0.000800732	0.00180016	0.00205522	0.0018709	0.00184106
K01868	0.00377488	0.00519961	0.00462425	0.00471638	0.00520268
K01869	0.00606269	0.00646161	0.00560963	0.00575498	0.00589961
K01870	0.0059483	0.00671932	0.00660909	0.006132	0.00619775
K01872	0.00617708	0.0059102	0.0053844	0.00495824	0.00505361
K01873	0.00480439	0.00631002	0.00571521	0.00490133	0.00589588
K01874	0.00343171	0.00475241	0.00413156	0.00442472	0.00440514
K01875	0.00228781	0.0021943	0.00214672	0.00216256	0.00221375
K01876	0.00366049	0.00481494	0.00390633	0.00325096	0.00390574
K01878	0.000571951	0.000106114	4.92691e-05	3.55685e-05	0.000111806
K01879	0.00011439	8.52706e-05	5.63075e-05	0.000128046	0.000108079
K01880	0.00274537	0.00374622	0.00334326	0.00341457	0.003261
K01881	0.00263098	0.00398877	0.00384299	0.00360664	0.0036635
K01883	0.00285976	0.00336724	0.00297022	0.00283125	0.0029703
K01885	0.00217342	0.00305079	0.00283649	0.00302332	0.0025678
K01886	0.00251659	0.00371022	0.0034418	0.00307311	0.00257153
K01887	0.00251659	0.00388834	0.00356849	0.00335055	0.00335044
K01889	0.00194464	0.00229662	0.00229453	0.00194915	0.00204604
K01890	0.0024022	0.00320617	0.00287168	0.00248979	0.00267588
K01892	0.00274537	0.0026396	0.00235788	0.00243288	0.00256035
K01893	0.00331732	0.00335398	0.0028928	0.00288816	0.00280259
K01894	0	0.000145907	0.000232268	0.000227638	0.000175162
K01895	0.0011439	0.0004832	0.00104873	0.00145119	0.00127831
K01897	0.000800732	0.000697324	0.000788305	0.000946121	0.00103979
K01902	0.00011439	4.73725e-05	0.00013373	0.000170729	0.000305602
K01903	0	6.44266e-05	0.00013373	0.000277434	0.000398773
K01906	0	1.8949e-06	1.40769e-05	2.13411e-05	0
K01907	0	3.7898e-06	0	7.11369e-06	0
K01908	0	1.13694e-05	4.22306e-05	0.000120933	2.23611e-05
K01910	0	2.65286e-05	7.03844e-05	4.97958e-05	2.98148e-05
K01911	0.000228781	0.000162962	0.000239307	0.000220524	0.000245972
K01912	0.000686342	0.00108388	0.000837574	0.000960348	0.000737917
K01914	0.00205903	0.00188543	0.00172442	0.00188513	0.00135285
K01915	0.00125829	0.00238758	0.00215376	0.00183533	0.00224356
K01916	0	0.00010043	0.00022523	0.000213411	0.000357778
K01918	0.00011439	0.000450986	0.000506767	0.000334343	0.000547847
K01919	0	7.5796e-06	1.40769e-05	2.13411e-05	4.09954e-05
K01920	0	0	0	4.26821e-05	7.4537e-06
K01921	0.00274537	0.00171678	0.00144288	0.0015081	0.0013044
K01923	0.00194464	0.00167699	0.00158365	0.00155078	0.00147583
K01924	0.00205903	0.00214882	0.00185815	0.00170017	0.00182988
K01925	0.00102951	0.00195933	0.00166107	0.00175708	0.00162491
K01926	0	0.00038656	0.000408229	0.000483731	0.000387593
K01928	0.00194464	0.00225304	0.00181592	0.00177131	0.00181498
K01929	0.000343171	0.00027855	0.000337845	0.000298775	0.000238519
K01933	0.00171585	0.00190817	0.00182999	0.00201317	0.00172926
K01934	0	1.70541e-05	0	1.42274e-05	1.11806e-05
K01935	0	1.8949e-06	2.11153e-05	2.84548e-05	2.6088e-05
K01937	0.00205903	0.00164098	0.00159069	0.00142985	0.00190442
K01938	0.0059483	0.0040153	0.00373741	0.00406192	0.00335417
K01939	0.00251659	0.00166183	0.0016118	0.00118799	0.00144229
K01940	0.00366049	0.00223219	0.00230861	0.00244711	0.00184106
K01945	0.00285976	0.00218482	0.00222415	0.00213411	0.00177771
K01950	0.000686342	0.000456671	0.000436383	0.00040548	0.000361505
K01951	0.00469	0.0044227	0.00399783	0.00321539	0.00382375
K01952	0.000343171	0.000511623	0.000999458	0.00103149	0.0011665
K01953	0.00011439	0.000604473	0.000577152	0.000341457	0.000831088
K01955	0.00777854	0.00705472	0.00728478	0.00803136	0.00671206
K01956	0.000457561	0.000723852	0.000844612	0.000818074	0.000786366
K01958	0.000343171	0.000468041	0.000823497	0.000682914	0.00110315
K01959	0	3.60031e-05	6.33459e-05	7.82506e-05	5.96296e-05
K01960	0.00011439	0.000305079	0.000246345	0.000256093	0.000212431
K01961	0.000457561	0.000252022	0.000288576	0.000305889	0.000536667
K01962	0.000457561	0.000274761	0.000323768	0.000184956	0.000316782
K01963	0.00011439	9.85349e-05	0.000211153	0.000120933	0.000264606
K01966	0.000686342	0.000996718	0.00076719	0.000505072	0.000845995
K01971	0	3.7898e-06	2.11153e-05	8.53643e-05	5.59028e-05
K01972	0.0035461	0.00384854	0.00355441	0.00292373	0.00361877
K01974	0	0	0	1.42274e-05	0
K01990	0.000686342	0.00106872	0.001098	0.000825188	0.00127086
K01991	0	0	7.03844e-06	7.11369e-06	0
K01992	0	2.84235e-05	4.22306e-05	0.000106705	8.94444e-05
K01993	0	2.08439e-05	2.81537e-05	4.97958e-05	4.09954e-05
K01994	0	5.6847e-06	7.03844e-06	0	4.09954e-05
K01995	0.000343171	0.000341082	0.000492691	0.000647346	0.000417407
K01996	0.000800732	0.000524888	0.000724959	0.000846529	0.000737917
K01997	0.000343171	0.00020086	0.000281537	0.000426821	0.000305602
K01998	0.000343171	9.09553e-05	9.85381e-05	0.000120933	6.33565e-05
K01999	0	7.5796e-06	0	1.42274e-05	7.4537e-06
K02000	0	3.60031e-05	0.000112615	2.84548e-05	0.000279514
K02001	0.00011439	1.51592e-05	7.03844e-06	7.11369e-06	0.000152801
K02002	0	2.65286e-05	2.81537e-05	0	4.09954e-05
K02003	0.00102951	0.000892498	0.000739036	0.000739824	0.000756551
K02004	0.00011439	0.00010422	0.000147807	0.000199183	6.70833e-05
K02005	0	0	0	0	3.72685e-06
K02006	0.00011439	6.06368e-05	0.000105577	9.95917e-05	5.96296e-05
K02007	0.00011439	2.65286e-05	0	4.26821e-05	1.86343e-05
K02009	0	0	0	7.11369e-06	0
K02010	0.000571951	0.00038277	0.000408229	0.000583323	0.000320509
K02011	0	2.27388e-05	4.92691e-05	8.53643e-05	1.49074e-05
K02012	0	1.8949e-06	7.03844e-06	1.42274e-05	0
K02013	0.0011439	0.00048699	0.000858689	0.000697142	0.00100625
K02014	0.00011439	0.00153866	0.000788305	0.000391253	0.000872083
K02015	0.000686342	0.000263391	0.000633459	0.000611777	0.000872083
K02016	0	5.6847e-06	3.51922e-05	9.95917e-05	8.57176e-05
K02017	0.000343171	3.97929e-05	4.22306e-05	7.11369e-05	4.09954e-05
K02018	0.000228781	1.70541e-05	2.81537e-05	7.11369e-05	4.47222e-05
K02020	0	5.6847e-06	7.03844e-06	2.13411e-05	3.72685e-06
K02024	0	0	0	7.11369e-06	0
K02025	0.00011439	9.09553e-05	0.000197076	0.000348571	0.000137894
K02026	0.000228781	5.87419e-05	8.44612e-05	0.000227638	8.19907e-05
K02027	0.00011439	5.6847e-06	0	4.97958e-05	1.11806e-05
K02028	0.000457561	0.000396034	0.000344883	0.000469504	0.000480764
K02029	0.000343171	0.000162962	0.000204115	0.000170729	0.000208704
K02030	0	5.11623e-05	4.22306e-05	9.95917e-05	5.96296e-05
K02031	0.000686342	0.000562786	0.000865728	0.000995917	0.000838542
K02032	0.0011439	0.000881129	0.00135842	0.00154367	0.00129322
K02033	0.000800732	0.000212229	0.000415268	0.000433935	0.000555301
K02034	0.000571951	0.000208439	0.000309691	0.000298775	0.000398773
K02035	0.00011439	3.7898e-05	2.11153e-05	4.97958e-05	2.6088e-05
K02036	0.000228781	0.000623422	0.000548998	0.000604664	0.000626111
K02037	0.000343171	6.44266e-05	6.33459e-05	7.82506e-05	6.70833e-05
K02038	0.00011439	3.97929e-05	3.51922e-05	0.00013516	5.59028e-05
K02039	0	7.5796e-06	1.40769e-05	7.11369e-06	7.4537e-06
K02040	0	8.14808e-05	8.44612e-05	5.69095e-05	0.000126713
K02041	0.000343171	0.000236863	0.00031673	0.000348571	0.00027206
K02043	0	1.8949e-06	0	0	7.4537e-06
K02045	0.000457561	0.000303184	0.000415268	0.000433935	0.000286968
K02046	0	7.5796e-06	2.11153e-05	7.11369e-06	7.4537e-06
K02047	0	9.47451e-06	3.51922e-05	2.84548e-05	2.23611e-05
K02048	0.00011439	1.70541e-05	4.92691e-05	1.42274e-05	6.33565e-05
K02049	0.000228781	0.000123169	0.000197076	0.00013516	0.000197523
K02050	0	8.71655e-05	0.000126692	4.97958e-05	0.000111806
K02051	0	0	0	7.11369e-06	0
K02052	0	1.51592e-05	1.40769e-05	2.84548e-05	1.11806e-05
K02053	0	0	0	2.13411e-05	3.72685e-06
K02054	0	0	0	1.42274e-05	0
K02055	0	3.7898e-06	0	4.97958e-05	3.72685e-06
K02056	0.00102951	0.00125442	0.00149919	0.00219102	0.00146093
K02057	0.00011439	0.000246337	0.000443422	0.000426821	0.000447222
K02058	0	4.54776e-05	5.63075e-05	6.40232e-05	4.09954e-05
K02062	0	1.51592e-05	0	3.55685e-05	2.6088e-05
K02063	0	0	0	7.11369e-06	3.72685e-06
K02064	0	1.8949e-06	0	1.42274e-05	3.72685e-06
K02065	0	4.35827e-05	9.14997e-05	7.11369e-06	5.21759e-05
K02066	0	3.22133e-05	4.92691e-05	7.82506e-05	4.09954e-05
K02068	0	9.47451e-06	0	7.11369e-06	7.4537e-06
K02069	0	0	7.03844e-06	7.11369e-06	0
K02071	0.00137268	0.00114452	0.00140065	0.00139428	0.00127458
K02072	0.000343171	0.000155382	0.000232268	0.000355685	0.000245972
K02073	0	0.000134538	0.000218192	0.000241865	0.000134167
K02076	0	9.47451e-06	4.22306e-05	0	4.84491e-05
K02078	0.000228781	0.000244442	0.000387114	0.000291661	0.000298148
K02079	0	3.7898e-06	7.03844e-06	2.13411e-05	7.4537e-06
K02081	0	0	0	0	3.72685e-06
K02082	0.00011439	5.11623e-05	1.40769e-05	7.11369e-06	2.6088e-05
K02083	0	1.13694e-05	7.03844e-06	1.42274e-05	2.6088e-05
K02086	0	1.8949e-06	1.40769e-05	0	2.6088e-05
K02099	0	1.8949e-06	0	0	0
K02100	0	9.47451e-06	0	7.11369e-06	3.72685e-06
K02103	0	5.6847e-06	7.03844e-06	0	3.72685e-06
K02106	0.00011439	3.41082e-05	2.11153e-05	3.55685e-05	8.19907e-05
K02108	0.00011439	0.000113694	0.000147807	0.000263207	0.000268333
K02109	0.00011439	0.000210334	0.000168922	0.00013516	0.000137894
K02110	0.000228781	0.000149697	0.000175961	0.000128046	9.68981e-05
K02111	0.00263098	0.00305269	0.00292095	0.00295218	0.00279141
K02112	0.00251659	0.00273245	0.00246345	0.00258227	0.00242618
K02113	0.00011439	7.76909e-05	7.74228e-05	0.000199183	0.000137894
K02114	0	5.30572e-05	4.92691e-05	3.55685e-05	8.94444e-05
K02115	0.000343171	0.000558996	0.000739036	0.000825188	0.000655926
K02117	0.00160146	0.00176036	0.00139361	0.00126624	0.00144975
K02118	0.00137268	0.00129611	0.00127396	0.00116665	0.00128949
K02120	0	0.000183805	0.000175961	0.000149388	0.000149074
K02121	0	2.08439e-05	2.81537e-05	0	1.49074e-05
K02122	0	1.70541e-05	2.81537e-05	3.55685e-05	1.49074e-05
K02123	0.000228781	0.000125063	9.85381e-05	4.26821e-05	7.08102e-05
K02124	0	3.22133e-05	4.22306e-05	2.84548e-05	2.98148e-05
K02160	0.00011439	3.03184e-05	0	2.84548e-05	9.31713e-05
K02167	0	1.8949e-06	0	1.42274e-05	1.11806e-05
K02168	0	2.84235e-05	9.85381e-05	0.000298775	0.00013044
K02170	0	1.8949e-06	0	0	7.4537e-06
K02173	0	5.6847e-06	0	1.42274e-05	0
K02182	0	7.5796e-06	3.51922e-05	2.84548e-05	0
K02188	0.00011439	0.00010422	0.000168922	0.000156501	8.19907e-05
K02189	0.00011439	2.27388e-05	4.92691e-05	2.84548e-05	2.6088e-05
K02190	0	2.27388e-05	1.40769e-05	1.42274e-05	1.11806e-05
K02191	0	3.7898e-06	0	0	3.72685e-06
K02193	0	3.03184e-05	2.11153e-05	4.97958e-05	2.6088e-05
K02195	0	1.8949e-06	0	0	3.72685e-06
K02196	0	0	0	7.11369e-06	0
K02198	0	3.7898e-06	0	7.11369e-06	0
K02199	0	1.8949e-06	7.03844e-06	0	0
K02200	0	0	0	1.42274e-05	0
K02203	0.00011439	7.01113e-05	0.000147807	0.000149388	0.000100625
K02204	0	0	0	7.11369e-06	0
K02205	0	3.7898e-06	7.03844e-06	0	1.49074e-05
K02217	0	4.35827e-05	4.92691e-05	7.11369e-06	5.96296e-05
K02221	0	3.7898e-06	2.11153e-05	7.11369e-06	6.33565e-05
K02224	0.000343171	0.00010043	0.000119653	7.82506e-05	9.31713e-05
K02226	0	1.8949e-06	0	7.11369e-06	0
K02227	0.000228781	0.000126958	0.000119653	0.000199183	0.000100625
K02230	0	2.46337e-05	3.51922e-05	2.13411e-05	1.86343e-05
K02231	0	7.5796e-06	0	7.11369e-06	3.72685e-06
K02232	0.00102951	0.000433932	0.000429345	0.000540641	0.000357778
K02233	0.000228781	9.09553e-05	6.33459e-05	7.11369e-05	7.08102e-05
K02234	0	2.08439e-05	1.40769e-05	1.42274e-05	2.6088e-05
K02236	0	1.8949e-06	7.03844e-06	0	1.49074e-05
K02237	0	3.97929e-05	1.40769e-05	4.26821e-05	5.59028e-05
K02238	0.00011439	2.08439e-05	4.92691e-05	2.84548e-05	7.82639e-05
K02239	0	5.6847e-06	0	0	3.72685e-06
K02240	0	1.13694e-05	4.22306e-05	0	5.59028e-05
K02243	0	2.46337e-05	2.11153e-05	7.11369e-06	5.59028e-05
K02245	0	1.8949e-06	1.40769e-05	0	7.4537e-06
K02258	0	1.8949e-06	0	0	0
K02259	0	1.32643e-05	9.14997e-05	1.42274e-05	0.000208704
K02274	0.000686342	0.000102325	0.000260422	0.000725596	0.000555301
K02275	0	1.70541e-05	4.22306e-05	4.97958e-05	3.72685e-05
K02276	0	1.13694e-05	4.22306e-05	6.40232e-05	5.21759e-05
K02280	0	0	0	0	3.72685e-06
K02283	0.00011439	8.71655e-05	9.85381e-05	0.000170729	7.4537e-05
K02291	0	1.8949e-06	0	0	0
K02297	0	0	0	7.11369e-06	7.4537e-06
K02298	0	5.6847e-06	7.03844e-06	7.11369e-06	7.82639e-05
K02299	0	0	0	0	4.84491e-05
K02301	0	1.8949e-05	0.000161884	0.000241865	0.000231065
K02302	0	4.35827e-05	8.44612e-05	7.11369e-05	8.94444e-05
K02303	0	1.8949e-06	7.03844e-06	7.11369e-06	3.72685e-06
K02313	0.00183024	0.00176036	0.00171738	0.00157924	0.00212803
K02314	0.00251659	0.00120137	0.00108392	0.00145119	0.00149819
K02315	0	0	0	7.11369e-06	0
K02316	0.0011439	0.000917132	0.00110503	0.00112396	0.00103234
K02335	0.00102951	0.00220188	0.00202707	0.00221947	0.00187088
K02336	0	0	0	4.26821e-05	0
K02337	0.00446122	0.00378033	0.00425122	0.00397655	0.00338771
K02338	0	6.44266e-05	0.00013373	9.95917e-05	0.000149074
K02340	0	0	0	7.11369e-06	3.72685e-06
K02341	0	2.27388e-05	3.51922e-05	2.13411e-05	4.09954e-05
K02342	0	5.6847e-06	4.22306e-05	7.11369e-06	0
K02343	0.00160146	0.00134917	0.00141473	0.00142985	0.00126713
K02346	0.000571951	0.00096261	0.00110503	0.000853643	0.000920532
K02347	0	2.08439e-05	9.85381e-05	7.11369e-06	0.000115532
K02348	0	1.8949e-06	0	3.55685e-05	7.4537e-06
K02351	0	0	0	1.42274e-05	3.72685e-06
K02352	0.00011439	5.6847e-06	3.51922e-05	2.13411e-05	1.11806e-05
K02355	0.00652025	0.00833567	0.00822793	0.00744092	0.0075506
K02356	0.0011439	0.00133022	0.00121061	0.00160058	0.00120377
K02357	0.00102951	0.00127148	0.00114727	0.00121644	0.000987616
K02358	0.00297415	0.00430711	0.00374445	0.00406192	0.00411444
K02361	0	0	7.03844e-06	2.13411e-05	2.6088e-05
K02363	0	1.13694e-05	7.03844e-06	4.26821e-05	1.11806e-05
K02364	0	5.6847e-06	7.03844e-06	5.69095e-05	0
K02372	0	0.000138328	0.000147807	0.000163615	0.000208704
K02377	0.00011439	0.000344872	0.000204115	0.000120933	0.000190069
K02379	0.00011439	1.8949e-06	4.22306e-05	0.000113819	4.09954e-05
K02381	0	3.7898e-06	1.40769e-05	1.42274e-05	0
K02387	0	1.8949e-06	7.03844e-06	7.11369e-06	3.72685e-05
K02388	0	2.27388e-05	2.81537e-05	7.11369e-06	8.19907e-05
K02389	0	0	0	7.11369e-06	3.72685e-06
K02390	0	5.6847e-05	5.63075e-05	8.53643e-05	0.000119259
K02391	0	0	7.03844e-06	1.42274e-05	0
K02392	0	5.87419e-05	7.03844e-05	1.42274e-05	0.000115532
K02393	0	1.8949e-06	7.03844e-06	0	3.72685e-06
K02394	0	1.32643e-05	1.40769e-05	1.42274e-05	1.11806e-05
K02395	0	0	0	7.11369e-06	0
K02396	0.00011439	1.13694e-05	2.81537e-05	7.11369e-06	5.21759e-05
K02397	0	1.8949e-06	0	1.42274e-05	4.47222e-05
K02398	0	0	7.03844e-06	0	0
K02400	0.00011439	0.00020086	0.000112615	0.000177842	0.000499398
K02401	0	5.30572e-05	4.92691e-05	1.42274e-05	0.000152801
K02404	0	1.13694e-05	3.51922e-05	0	7.82639e-05
K02405	0	3.22133e-05	1.40769e-05	1.42274e-05	0.00014162
K02406	0	0.000147802	0.000154846	0.000149388	0.000286968
K02407	0	1.32643e-05	0	0	4.84491e-05
K02408	0	1.13694e-05	0	2.13411e-05	3.72685e-05
K02409	0	2.08439e-05	2.81537e-05	2.13411e-05	0.00013044
K02410	0	0.000168646	8.44612e-05	4.97958e-05	0.000335417
K02411	0	3.7898e-06	0	7.11369e-06	1.86343e-05
K02412	0.00011439	0.000145907	0.000147807	0.000142274	0.000368958
K02415	0	3.7898e-06	7.03844e-06	7.11369e-06	3.72685e-06
K02416	0	4.54776e-05	0.000119653	1.42274e-05	0.000163981
K02417	0.00011439	0.000102325	0.000161884	4.26821e-05	0.000242245
K02418	0	1.8949e-06	2.11153e-05	0	1.11806e-05
K02419	0	5.87419e-05	0.000112615	0.000156501	0.000149074
K02420	0	1.32643e-05	4.22306e-05	2.84548e-05	3.35417e-05
K02421	0	1.32643e-05	1.40769e-05	2.84548e-05	7.82639e-05
K02422	0	3.7898e-06	7.03844e-06	7.11369e-06	4.84491e-05
K02423	0	3.7898e-06	3.51922e-05	0	1.11806e-05
K02424	0	2.84235e-05	2.81537e-05	6.40232e-05	2.23611e-05
K02426	0	5.6847e-06	1.40769e-05	2.84548e-05	1.11806e-05
K02427	0	1.51592e-05	3.51922e-05	2.13411e-05	4.47222e-05
K02428	0.0011439	0.000871655	0.000851651	0.00073271	0.000696921
K02429	0.00011439	0.00028613	0.000119653	6.40232e-05	0.000156528
K02430	0	1.8949e-06	0	0	0
K02431	0.00011439	0.000102325	0.000147807	0.000184956	8.94444e-05
K02433	0.000571951	0.000731432	0.000781266	0.000718483	0.00125222
K02434	0.00125829	0.000756066	0.000830536	0.000754051	0.00102116
K02435	0.000228781	3.60031e-05	7.74228e-05	0.000156501	7.4537e-05
K02437	0	0.000280445	0.000302653	0.000234752	0.000313056
K02438	0.000686342	0.000149697	0.000161884	0.000803847	0.000208704
K02439	0	1.8949e-06	7.03844e-06	0	3.72685e-06
K02440	0	9.47451e-05	0.000112615	8.53643e-05	6.33565e-05
K02443	0	1.8949e-06	7.03844e-06	0	1.11806e-05
K02444	0	1.8949e-06	0	0	0
K02445	0	8.52706e-05	2.11153e-05	4.26821e-05	7.82639e-05
K02446	0.00011439	2.84235e-05	0.000119653	0.000184956	0.000253426
K02452	0	0	0	1.42274e-05	0
K02453	0	7.5796e-06	1.40769e-05	7.11369e-06	4.09954e-05
K02454	0.000228781	0.000371401	0.000408229	0.000313002	0.000488218
K02455	0	1.13694e-05	3.51922e-05	7.11369e-06	2.23611e-05
K02456	0.00011439	0	3.51922e-05	0	0
K02462	0	0	0	0	3.72685e-06
K02467	0	3.03184e-05	2.11153e-05	3.55685e-05	1.11806e-05
K02468	0	1.8949e-06	0	2.13411e-05	0
K02469	0.00617708	0.00594241	0.00585598	0.00616046	0.00568718
K02470	0.0059483	0.00402098	0.00448348	0.00553445	0.00453558
K02471	0	3.7898e-06	0	0	3.72685e-06
K02472	0	0.000157277	0.00013373	8.53643e-05	7.4537e-05
K02473	0	4.92674e-05	1.40769e-05	1.42274e-05	3.72685e-05
K02474	0	0.000147802	9.85381e-05	4.26821e-05	0.000156528
K02477	0.00011439	1.8949e-05	1.40769e-05	7.11369e-06	7.4537e-06
K02478	0	1.13694e-05	2.11153e-05	4.97958e-05	1.49074e-05
K02479	0	3.60031e-05	6.33459e-05	0.000106705	0.000108079
K02480	0	5.6847e-06	2.11153e-05	7.11369e-06	7.82639e-05
K02483	0.00125829	0.000820492	0.00108392	0.00103149	0.000942893
K02484	0	1.8949e-06	3.51922e-05	1.42274e-05	1.11806e-05
K02485	0	0	7.03844e-06	0	7.4537e-06
K02488	0	3.22133e-05	4.22306e-05	2.84548e-05	5.96296e-05
K02490	0	9.47451e-06	2.81537e-05	7.11369e-06	3.35417e-05
K02491	0.00011439	3.7898e-06	1.40769e-05	1.42274e-05	1.11806e-05
K02492	0.00011439	6.82164e-05	0.000154846	0.000263207	0.000398773
K02493	0	0.000447197	0.000640498	0.00040548	0.000413681
K02494	0	0	0	0	1.11806e-05
K02495	0.000686342	0.0004832	0.000591229	0.000490845	0.000682014
K02497	0	0	7.03844e-06	0	1.49074e-05
K02498	0	0	0	2.13411e-05	0
K02499	0.000228781	0.00028613	0.000337845	0.000248979	0.000380139
K02500	0.00137268	0.00145907	0.00110503	0.00125201	0.00115532
K02501	0.000800732	0.000667005	0.000534921	0.000604664	0.00054412
K02502	0.00011439	0.000191385	0.000246345	0.000184956	0.000298148
K02503	0.000343171	0.000248232	0.000387114	0.000384139	0.000257153
K02504	0	1.70541e-05	4.92691e-05	1.42274e-05	3.72685e-05
K02510	0	1.8949e-06	7.03844e-06	6.40232e-05	2.23611e-05
K02517	0	0	0	1.42274e-05	0
K02518	0.000800732	0.000458566	0.000534921	0.000682914	0.00046213
K02519	0.00491878	0.0051295	0.00516621	0.00502938	0.00466602
K02520	0.000571951	0.000890604	0.000739036	0.000796733	0.000886991
K02521	0	5.6847e-06	0	0	7.4537e-06
K02523	0.00011439	2.65286e-05	2.11153e-05	2.13411e-05	1.49074e-05
K02525	0.00011439	3.7898e-06	0	0	0
K02526	0	5.6847e-06	1.40769e-05	2.13411e-05	7.4537e-06
K02527	0	1.32643e-05	0	3.55685e-05	3.72685e-06
K02528	0.00194464	0.00128853	0.00134434	0.000995917	0.00124104
K02529	0.00011439	0.000106114	0.000140769	0.000213411	0.000245972
K02530	0	0	0	7.11369e-06	0
K02532	0	0	0	7.11369e-06	0
K02535	0	9.664e-05	4.92691e-05	9.95917e-05	0.000111806
K02536	0.000228781	0.000699219	0.000401191	0.000355685	0.000458403
K02548	0	1.70541e-05	0.000112615	5.69095e-05	0.000126713
K02549	0.000228781	2.65286e-05	9.85381e-05	5.69095e-05	0.000216157
K02550	0	0	1.40769e-05	3.55685e-05	3.72685e-06
K02551	0	0.000365716	0.000309691	0.00027032	0.000495671
K02552	0	9.47451e-06	5.63075e-05	7.11369e-06	5.21759e-05
K02553	0.000228781	0	4.92691e-05	7.82506e-05	4.84491e-05
K02554	0	0	7.03844e-06	2.84548e-05	1.49074e-05
K02556	0	4.35827e-05	4.92691e-05	2.13411e-05	0.000119259
K02557	0	1.51592e-05	1.40769e-05	0	6.33565e-05
K02558	0	1.13694e-05	4.92691e-05	5.69095e-05	8.94444e-05
K02560	0	0	7.03844e-06	2.13411e-05	0
K02562	0	0	0	7.11369e-06	0
K02563	0.00137268	0.00150266	0.00116134	0.00130892	0.00130067
K02564	0.0024022	0.00227957	0.0018863	0.00212699	0.00168826
K02565	0	1.8949e-06	0	0	0
K02566	0	4.16878e-05	4.92691e-05	6.40232e-05	3.35417e-05
K02567	0	1.70541e-05	2.11153e-05	7.82506e-05	2.98148e-05
K02572	0	0	0	7.11369e-06	0
K02573	0	3.7898e-06	7.03844e-06	0	3.72685e-06
K02575	0.00011439	3.7898e-06	1.40769e-05	0.000120933	2.23611e-05
K02584	0.000228781	0.000119379	4.22306e-05	4.97958e-05	6.70833e-05
K02585	0	5.6847e-06	0	0	0
K02587	0	0	7.03844e-06	0	3.72685e-06
K02588	0	8.71655e-05	7.74228e-05	8.53643e-05	4.09954e-05
K02594	0	1.13694e-05	2.11153e-05	0	7.4537e-06
K02598	0	1.51592e-05	3.51922e-05	7.11369e-06	7.4537e-06
K02600	0.00171585	0.00122979	0.00119653	0.00133026	0.00127831
K02601	0.00125829	0.000466146	0.000520844	0.000540641	0.000409954
K02609	0.00011439	3.7898e-06	2.11153e-05	0.000128046	3.72685e-05
K02610	0	0	7.03844e-06	7.11369e-06	1.11806e-05
K02611	0	0	7.03844e-06	3.55685e-05	7.4537e-06
K02612	0	0	0	3.55685e-05	7.4537e-06
K02613	0	1.8949e-06	7.03844e-06	1.42274e-05	3.72685e-06
K02615	0	3.7898e-06	2.81537e-05	4.97958e-05	4.09954e-05
K02617	0	3.7898e-06	7.03844e-06	7.11369e-06	3.72685e-06
K02618	0.00011439	3.7898e-06	2.11153e-05	9.95917e-05	2.23611e-05
K02619	0	0	3.51922e-05	0	2.98148e-05
K02621	0.000686342	0.0006689	0.000556037	0.000419708	0.00105097
K02622	0.000915122	0.00106683	0.00109096	0.000846529	0.0014572
K02623	0	0	7.03844e-06	0	3.72685e-06
K02624	0	0	0	0	3.72685e-06
K02634	0	2.08439e-05	0	0	2.98148e-05
K02635	0	1.32643e-05	0	0	2.6088e-05
K02636	0	1.8949e-06	0	0	7.4537e-06
K02637	0	3.7898e-06	1.40769e-05	0	1.11806e-05
K02640	0	3.7898e-06	0	0	3.72685e-06
K02647	0	4.35827e-05	0.000112615	3.55685e-05	7.08102e-05
K02652	0.00011439	7.5796e-06	1.40769e-05	2.13411e-05	4.09954e-05
K02653	0	5.6847e-06	0	0	2.6088e-05
K02654	0	5.6847e-06	1.40769e-05	1.42274e-05	7.4537e-06
K02657	0	0	1.40769e-05	0	7.4537e-06
K02658	0	0	0	0	3.72685e-06
K02660	0	0	0	0	2.6088e-05
K02666	0	0	2.81537e-05	7.11369e-06	1.49074e-05
K02667	0	5.30572e-05	3.51922e-05	1.42274e-05	2.23611e-05
K02669	0.000343171	0.00027855	0.000330807	0.000384139	0.000376412
K02687	0.000457561	0.000693534	0.000598267	0.000483731	0.000652199
K02688	0	1.8949e-05	7.03844e-06	7.11369e-06	1.11806e-05
K02689	0	0.000216019	0	0	0.000126713
K02690	0	7.5796e-05	7.03844e-06	0	6.33565e-05
K02691	0	3.7898e-06	0	0	1.11806e-05
K02697	0	0	0	0	3.72685e-06
K02703	0	7.76909e-05	7.03844e-06	0	8.57176e-05
K02704	0	6.25317e-05	0	0	7.82639e-05
K02705	0	9.664e-05	7.03844e-06	0	4.84491e-05
K02706	0	6.82164e-05	0	0	9.68981e-05
K02707	0	1.8949e-06	0	0	1.49074e-05
K02708	0	3.7898e-06	0	0	3.72685e-06
K02709	0	1.8949e-06	0	0	0
K02712	0	1.8949e-06	0	0	0
K02715	0	1.8949e-06	0	0	0
K02724	0	0	0	0	7.4537e-06
K02742	0	0	0	7.11369e-06	0
K02745	0	3.22133e-05	2.11153e-05	2.84548e-05	1.49074e-05
K02749	0	9.47451e-06	2.81537e-05	7.11369e-06	3.72685e-06
K02752	0	0	1.40769e-05	4.97958e-05	7.4537e-06
K02755	0.00011439	4.92674e-05	6.33459e-05	2.84548e-05	4.09954e-05
K02759	0	0	0	0	1.11806e-05
K02760	0	0	0	0	3.72685e-06
K02761	0.00011439	2.08439e-05	1.40769e-05	2.84548e-05	2.23611e-05
K02763	0.00011439	0.000174331	8.44612e-05	0.000156501	0.000104352
K02768	0.00011439	9.28502e-05	0.000126692	0.000163615	0.000108079
K02769	0	2.46337e-05	2.81537e-05	7.11369e-05	1.49074e-05
K02771	0	1.8949e-06	0	0	0
K02775	0	2.08439e-05	2.11153e-05	7.11369e-06	1.49074e-05
K02777	0.00011439	0.000255812	0.000197076	0.000199183	0.00014162
K02778	0	9.47451e-06	0	7.11369e-06	0
K02782	0.00011439	3.97929e-05	1.40769e-05	4.26821e-05	2.23611e-05
K02783	0	1.70541e-05	7.03844e-06	2.13411e-05	7.4537e-06
K02786	0	3.7898e-06	0	7.11369e-06	3.72685e-06
K02787	0	1.8949e-05	3.51922e-05	3.55685e-05	1.11806e-05
K02790	0	1.51592e-05	1.40769e-05	2.13411e-05	1.11806e-05
K02793	0.00011439	2.08439e-05	0	3.55685e-05	7.4537e-06
K02794	0	1.8949e-06	0	0	0
K02795	0	9.47451e-06	1.40769e-05	0	7.4537e-06
K02796	0	2.46337e-05	4.22306e-05	7.11369e-06	2.23611e-05
K02798	0.00011439	3.97929e-05	3.51922e-05	7.82506e-05	3.35417e-05
K02799	0	4.16878e-05	2.81537e-05	4.26821e-05	0.000156528
K02802	0.00011439	1.13694e-05	2.81537e-05	2.13411e-05	1.49074e-05
K02803	0	4.35827e-05	9.14997e-05	8.53643e-05	5.96296e-05
K02805	0.000343171	0.000301289	0.00022523	0.000341457	0.000309329
K02808	0.000228781	2.65286e-05	3.51922e-05	4.26821e-05	1.11806e-05
K02809	0.000686342	6.06368e-05	7.74228e-05	0.000113819	8.57176e-05
K02818	0.00011439	7.76909e-05	4.22306e-05	0.000106705	5.21759e-05
K02821	0	0	7.03844e-06	0	0
K02823	0.000343171	0.00037898	0.000513806	0.000348571	0.000383866
K02824	0.000343171	0.000227388	0.000288576	0.000263207	0.000216157
K02825	0.000228781	0.000149697	0.000267461	0.000320116	0.000286968
K02826	0	1.32643e-05	1.40769e-05	0	4.84491e-05
K02827	0	2.27388e-05	7.74228e-05	2.84548e-05	0.000320509
K02828	0	0	3.51922e-05	0	5.21759e-05
K02834	0.000228781	0.000324028	0.000365999	0.00059755	0.000305602
K02835	0.00263098	0.00285751	0.00231565	0.00245422	0.00229574
K02836	0.00217342	0.00192711	0.00185815	0.00195627	0.00195287
K02837	0.00148707	0.00188922	0.00162588	0.00190647	0.00174044
K02838	0.000800732	0.00116157	0.00116134	0.00106705	0.00103234
K02840	0	0	7.03844e-06	0	7.4537e-06
K02843	0	3.7898e-06	0	1.42274e-05	0
K02844	0	0	7.03844e-06	1.42274e-05	7.4537e-06
K02851	0	0.000119379	0.000147807	5.69095e-05	0.000152801
K02852	0	2.65286e-05	1.40769e-05	1.42274e-05	4.09954e-05
K02853	0	0	0	0	7.4537e-06
K02854	0.00011439	1.51592e-05	4.22306e-05	2.84548e-05	1.49074e-05
K02855	0	5.6847e-06	2.11153e-05	1.42274e-05	7.4537e-06
K02856	0	5.6847e-06	7.03844e-06	2.13411e-05	3.72685e-06
K02858	0.000228781	9.47451e-06	0	7.11369e-06	2.23611e-05
K02859	0	0	1.40769e-05	0	1.11806e-05
K02860	0.00011439	0.000225493	0.000288576	0.000241865	0.000275787
K02862	0	0	4.22306e-05	0	5.59028e-05
K02863	0.00125829	0.00172436	0.00151326	0.00134449	0.00148701
K02864	0.000457561	0.000547626	0.00054196	0.000675801	0.000514306
K02867	0.00102951	0.00120705	0.000936112	0.000981689	0.0010547
K02871	0.000915122	0.0011142	0.00116838	0.00118799	0.000991343
K02874	0.0011439	0.00107441	0.00080942	0.00086787	0.000801273
K02876	0.000571951	0.000941766	0.000950189	0.000810961	0.00093544
K02878	0.00102951	0.00121084	0.00112615	0.00105994	0.00110315
K02879	0.000571951	0.000801543	0.000774228	0.000754051	0.000950347
K02881	0.000915122	0.000896288	0.000858689	0.000839416	0.000752824
K02884	0.000571951	0.000712483	0.000746074	0.00073271	0.000808727
K02886	0.000915122	0.00289351	0.0025268	0.00272454	0.00279141
K02887	0.000686342	0.000864075	0.000731997	0.000675801	0.000782639
K02888	0.000571951	0.000570365	0.000478614	0.000569095	0.000503125
K02890	0.000228781	0.000812913	0.000893881	0.000583323	0.000726736
K02892	0.000571951	0.000414983	0.000443422	0.000746938	0.000450949
K02895	0.000800732	0.000509728	0.000492691	0.000583323	0.000551574
K02897	0	0.000234968	0.000190038	0.000142274	0.000245972
K02899	0.000800732	0.000648056	0.000626421	0.000690028	0.000715556
K02902	0.000800732	0.000346767	0.000401191	0.000441049	0.000309329
K02904	0	0.000263391	0.000253384	0.000298775	0.000245972
K02906	0.00205903	0.00190438	0.00159069	0.00172863	0.00166218
K02907	0	0.000183805	0.000182999	0.000362798	0.000223611
K02909	0.000457561	0.000481305	0.000464537	0.00059755	0.000559028
K02911	0.00011439	0.000320238	0.000267461	0.000355685	0.000290694
K02913	0.000343171	0.000255812	0.000302653	0.000305889	0.000327963
K02914	0.000343171	0.000257707	0.00022523	0.000241865	0.000223611
K02916	0.000228781	0.00019707	0.000218192	0.000263207	0.000238519
K02919	0.00011439	0.000181911	0.000408229	0.000419708	0.000294421
K02926	0.000915122	0.00143823	0.00149215	0.00128046	0.00122613
K02931	0.00102951	0.0014856	0.0013373	0.00152944	0.00135285
K02933	0.00137268	0.00136812	0.00132323	0.00173574	0.00134167
K02935	0.00011439	0.000600684	0.000422306	0.00046239	0.000570208
K02939	0.000571951	0.000574155	0.000633459	0.000554868	0.00053294
K02945	0.00137268	0.00159172	0.00162588	0.00135871	0.00148329
K02946	0.00102951	0.000837546	0.000781266	0.000967462	0.000879537
K02948	0.00125829	0.00115589	0.00103465	0.000974576	0.000913079
K02950	0.0011439	0.00127716	0.0011543	0.00110262	0.00127831
K02952	0.000915122	0.00104788	0.00104873	0.000917666	0.00106961
K02954	0.000228781	0.000564681	0.000478614	0.000540641	0.000503125
K02956	0.000686342	0.000530572	0.000612344	0.000540641	0.000637292
K02959	0.000686342	0.000636687	0.00058419	0.000640232	0.000644745
K02961	0.000228781	0.000541942	0.000513806	0.000846529	0.000477037
K02963	0.000571951	0.000555206	0.000534921	0.000554868	0.000562755
K02965	0.00125829	0.000714378	0.000746074	0.00086787	0.000842268
K02967	0.00183024	0.0018589	0.00184407	0.00182822	0.00163609
K02968	0	0.000217914	0.000253384	0.000313002	0.000216157
K02970	0.000457561	0.000371401	0.000387114	0.000341457	0.00026088
K02972	0	0	7.03844e-06	0	0
K02982	0.00183024	0.00207302	0.00175257	0.0017642	0.00159882
K02986	0.00125829	0.0016334	0.00134434	0.00140851	0.00143484
K02988	0.0011439	0.00134159	0.00123876	0.00139428	0.0012634
K02990	0.000343171	0.000450986	0.000471575	0.000576209	0.000398773
K02992	0.0011439	0.00136812	0.00099242	0.00107417	0.00122241
K02994	0.000800732	0.000987244	0.00111911	0.00123067	0.000980162
K02996	0.00171585	0.00109336	0.00110503	0.000739824	0.00102116
K03040	0.00171585	0.00239326	0.00230157	0.00246845	0.00235164
K03043	0.0104095	0.00975116	0.00918516	0.00974576	0.0100737
K03046	0.0104095	0.0105262	0.00962858	0.00984535	0.0103793
K03048	0	5.6847e-06	2.11153e-05	0	1.86343e-05
K03060	0.00011439	4.35827e-05	5.63075e-05	9.95917e-05	9.31713e-05
K03070	0.0070922	0.00712862	0.00710882	0.00724174	0.00673069
K03071	0	0	0	7.11369e-06	7.4537e-06
K03072	0.000800732	0.00067269	0.000387114	0.000519299	0.00053294
K03073	0	5.6847e-06	0	0	1.11806e-05
K03074	0.000457561	0.00029371	0.000204115	0.000305889	0.000253426
K03075	0	7.5796e-06	7.03844e-06	2.84548e-05	7.4537e-06
K03076	0.00183024	0.00126011	0.00135138	0.00127335	0.00138639
K03077	0.000228781	0.000181911	0.000175961	0.000227638	9.68981e-05
K03078	0	0	7.03844e-06	2.13411e-05	0
K03079	0	1.32643e-05	1.40769e-05	2.84548e-05	7.4537e-06
K03080	0.00011439	0.000115589	0.000119653	0.000149388	6.33565e-05
K03081	0	0	0	1.42274e-05	3.72685e-06
K03082	0	1.8949e-05	1.40769e-05	7.11369e-06	1.11806e-05
K03086	0.00148707	0.00164288	0.00155549	0.00182822	0.00160255
K03087	0	0.000111799	4.92691e-05	5.69095e-05	5.96296e-05
K03088	0.000343171	8.14808e-05	0.000239307	0.000455276	0.000294421
K03089	0	3.7898e-06	0	0	2.23611e-05
K03090	0.000228781	9.47451e-06	3.51922e-05	2.84548e-05	7.4537e-05
K03091	0.00102951	0.00173004	0.00216784	0.00186379	0.00183361
K03092	0.00011439	9.47451e-05	0.000112615	8.53643e-05	6.70833e-05
K03093	0	0	0	7.11369e-06	1.11806e-05
K03095	0	7.5796e-06	7.74228e-05	1.42274e-05	9.68981e-05
K03098	0	1.51592e-05	2.11153e-05	2.13411e-05	2.6088e-05
K03100	0	8.14808e-05	5.63075e-05	4.97958e-05	0.000100625
K03101	0	0.00020086	0.000218192	0.000305889	0.000190069
K03106	0.00171585	0.00218293	0.00192149	0.00179976	0.00194914
K03110	0.00102951	0.00139275	0.00117542	0.00108839	0.00109942
K03111	0.000915122	0.000577945	0.000619382	0.00046239	0.000741643
K03112	0	0	0	7.11369e-06	0
K03113	0	1.13694e-05	0	7.11369e-06	0
K03116	0.00011439	2.27388e-05	1.40769e-05	7.11369e-05	7.82639e-05
K03117	0	0	7.03844e-06	2.13411e-05	3.72685e-06
K03118	0.00011439	4.54776e-05	7.74228e-05	0.000149388	0.000156528
K03119	0	0	0	0	7.4537e-06
K03146	0.00011439	7.95859e-05	9.14997e-05	0.00013516	9.68981e-05
K03147	0.000571951	0.00058363	0.000443422	0.000362798	0.000510579
K03148	0	5.6847e-06	1.40769e-05	7.11369e-06	0
K03149	0.000343171	0.000303184	0.000253384	0.000177842	0.000197523
K03150	0.000228781	2.08439e-05	1.40769e-05	1.42274e-05	2.23611e-05
K03151	0.000915122	0.00139465	0.00182296	0.00164326	0.00142366
K03152	0	0	0	7.11369e-06	0
K03153	0	1.8949e-06	0	0	0
K03154	0	0	0	1.42274e-05	0
K03168	0.00366049	0.00284804	0.0030406	0.00354973	0.00270942
K03169	0.000571951	0.000775015	0.000710882	0.000483731	0.000805
K03170	0	3.7898e-06	0	7.11369e-06	0
K03177	0.000915122	0.00139275	0.00132323	0.00122355	0.00108824
K03179	0	0	0	1.42274e-05	1.86343e-05
K03181	0	1.8949e-06	0	7.11369e-06	0
K03182	0	4.54776e-05	6.33459e-05	4.97958e-05	2.23611e-05
K03183	0.000343171	0.000396034	0.000218192	0.000291661	0.000372685
K03184	0	0	0	0	3.72685e-06
K03185	0	0	0	0	3.72685e-06
K03186	0.00011439	1.8949e-05	2.11153e-05	2.13411e-05	2.23611e-05
K03187	0	0	0	0	1.49074e-05
K03188	0	9.47451e-06	7.03844e-06	0	1.49074e-05
K03189	0.000228781	4.92674e-05	9.85381e-05	0.000206297	0.000115532
K03190	0	7.5796e-06	2.11153e-05	9.2478e-05	1.86343e-05
K03191	0	0	0	0	3.72685e-06
K03195	0	3.7898e-06	0	0	3.72685e-06
K03196	0	1.32643e-05	2.81537e-05	1.42274e-05	3.35417e-05
K03199	0	1.8949e-06	0	0	0
K03204	0	0	0	7.11369e-06	0
K03208	0	0	0	1.42274e-05	0
K03210	0.00011439	8.33757e-05	2.81537e-05	0.000113819	9.68981e-05
K03212	0	0	0	0	3.72685e-06
K03214	0	0	0	7.11369e-06	0
K03215	0.00205903	0.00215071	0.00173146	0.00129469	0.00184852
K03216	0.000228781	0.000314554	0.000373037	0.000362798	0.000327963
K03217	0.000571951	0.000714378	0.000513806	0.000554868	0.000622384
K03218	0.0011439	0.000731432	0.00090092	0.000917666	0.000901898
K03224	0	5.49521e-05	4.22306e-05	5.69095e-05	2.23611e-05
K03226	0	1.8949e-06	7.03844e-06	2.13411e-05	7.4537e-06
K03227	0	0	7.03844e-06	0	0
K03229	0	2.27388e-05	1.40769e-05	7.11369e-06	3.72685e-06
K03230	0.00011439	3.03184e-05	4.22306e-05	1.42274e-05	1.86343e-05
K03269	0	0	0	7.11369e-06	0
K03270	0	1.13694e-05	0	1.42274e-05	1.49074e-05
K03271	0	9.47451e-05	7.03844e-05	4.26821e-05	0.000111806
K03272	0	7.39011e-05	9.14997e-05	0.00019207	0.000111806
K03273	0	1.8949e-05	4.22306e-05	1.42274e-05	2.98148e-05
K03274	0.000228781	4.54776e-05	4.22306e-05	4.26821e-05	8.94444e-05
K03281	0	1.8949e-06	7.03844e-06	2.13411e-05	2.23611e-05
K03282	0.000800732	0.000354347	0.000365999	0.000398367	0.000372685
K03284	0.00011439	6.06368e-05	0.000105577	8.53643e-05	4.84491e-05
K03286	0	9.47451e-06	2.11153e-05	1.42274e-05	7.4537e-06
K03289	0	8.52706e-05	8.44612e-05	7.11369e-06	5.96296e-05
K03290	0	0	0	1.42274e-05	0
K03291	0	0	0	2.84548e-05	0
K03292	0.00011439	0.00018949	0.000154846	0.000149388	8.94444e-05
K03293	0.00011439	2.46337e-05	4.22306e-05	0.000128046	0.000182616
K03294	0	3.22133e-05	9.85381e-05	0.000106705	5.96296e-05
K03296	0	4.54776e-05	2.11153e-05	2.84548e-05	7.4537e-05
K03297	0	0	0	0	7.4537e-06
K03298	0	3.7898e-06	7.03844e-06	0	1.49074e-05
K03299	0.000228781	3.97929e-05	8.44612e-05	8.53643e-05	6.70833e-05
K03300	0	1.13694e-05	7.03844e-06	0	3.72685e-06
K03303	0	1.32643e-05	4.22306e-05	9.95917e-05	1.86343e-05
K03305	0	2.08439e-05	0.000112615	7.11369e-05	0.000238519
K03306	0.00011439	7.95859e-05	0.000182999	0.000149388	0.000305602
K03307	0	0.000115589	0.000112615	9.2478e-05	7.82639e-05
K03308	0.000457561	0.000322133	0.000380076	0.000291661	0.00034287
K03310	0.000571951	0.00102704	0.001281	0.00101014	0.00110687
K03311	0	7.39011e-05	0.000154846	5.69095e-05	0.000190069
K03312	0	2.08439e-05	2.81537e-05	2.84548e-05	5.59028e-05
K03313	0	0.000377085	0.000274499	0.000419708	0.000227338
K03314	0	3.7898e-06	0	7.11369e-06	3.72685e-06
K03315	0.00011439	0.000191385	0.000154846	8.53643e-05	0.000171435
K03316	0.00011439	5.6847e-06	2.11153e-05	1.42274e-05	5.59028e-05
K03317	0	1.32643e-05	2.11153e-05	0	0.000119259
K03319	0.00011439	2.08439e-05	1.40769e-05	0	4.84491e-05
K03320	0.000228781	4.54776e-05	4.92691e-05	0.000241865	8.94444e-05
K03321	0.00011439	0.000538152	0.000436383	0.000284548	0.000551574
K03322	0	3.7898e-05	4.92691e-05	0.000227638	4.47222e-05
K03324	0	1.8949e-05	2.81537e-05	4.26821e-05	3.35417e-05
K03325	0	7.5796e-06	4.92691e-05	0.000170729	8.57176e-05
K03326	0	1.51592e-05	1.40769e-05	2.13411e-05	3.72685e-06
K03327	0.00011439	0.000115589	0.000175961	0.000120933	0.000212431
K03328	0	2.27388e-05	7.74228e-05	7.11369e-06	0.000171435
K03329	0	0	0	1.42274e-05	0
K03332	0.000343171	0.000108009	7.74228e-05	4.97958e-05	4.84491e-05
K03333	0	1.8949e-06	0	0	3.72685e-06
K03335	0.00011439	0.000162962	0.000119653	0.00013516	5.96296e-05
K03336	0.00011439	0.00028992	0.000253384	0.000234752	0.00014162
K03337	0	0	0	7.11369e-06	7.4537e-06
K03338	0.00011439	0.000178121	0.000112615	9.2478e-05	7.08102e-05
K03339	0	7.39011e-05	3.51922e-05	8.53643e-05	4.84491e-05
K03340	0.000571951	0.000898183	0.000731997	0.000554868	0.000737917
K03346	0	3.7898e-06	7.03844e-06	0	2.23611e-05
K03366	0	3.7898e-06	7.03844e-06	0	7.4537e-06
K03367	0	2.46337e-05	4.22306e-05	7.11369e-05	3.35417e-05
K03378	0.000228781	5.30572e-05	7.74228e-05	7.82506e-05	4.84491e-05
K03382	0	9.47451e-06	3.51922e-05	4.97958e-05	7.4537e-06
K03385	0	7.76909e-05	1.40769e-05	3.55685e-05	0.000122986
K03386	0	0.000244442	0.000246345	0.000284548	0.000309329
K03387	0	0.000132643	0.000147807	4.97958e-05	0.000316782
K03394	0	0	0	0	3.72685e-06
K03396	0	1.8949e-06	0	0	3.72685e-06
K03402	0.000457561	0.000388455	0.000351922	0.000419708	0.000391319
K03403	0	7.5796e-06	0	0	0
K03404	0	3.41082e-05	1.40769e-05	0	3.72685e-06
K03405	0	2.27388e-05	7.03844e-06	1.42274e-05	2.6088e-05
K03406	0.000228781	0.000259601	0.000492691	3.55685e-05	0.000596296
K03407	0	0.000149697	0.00013373	5.69095e-05	0.00034287
K03408	0	5.6847e-06	7.03844e-06	0	2.98148e-05
K03409	0	3.7898e-06	0	0	0
K03410	0	7.5796e-06	7.03844e-06	0	4.84491e-05
K03411	0	5.30572e-05	2.11153e-05	7.11369e-06	0.000100625
K03412	0	0.000206544	0.000126692	8.53643e-05	0.000264606
K03413	0	7.39011e-05	7.03844e-05	4.26821e-05	0.000231065
K03415	0	2.27388e-05	4.92691e-05	2.13411e-05	0.000100625
K03417	0	1.8949e-06	2.81537e-05	4.26821e-05	2.23611e-05
K03424	0.000571951	0.000488885	0.00058419	0.000426821	0.000480764
K03426	0.00011439	0.000159172	0.000154846	9.2478e-05	0.000115532
K03427	0	0.00067269	0.00045046	0.000156501	0.000555301
K03429	0	9.47451e-06	2.81537e-05	7.11369e-06	3.72685e-06
K03430	0	3.7898e-06	4.92691e-05	0	1.49074e-05
K03431	0.00263098	0.0023023	0.00232972	0.00263918	0.00215412
K03432	0.00011439	7.5796e-06	0	3.55685e-05	3.72685e-05
K03433	0	1.8949e-06	1.40769e-05	4.97958e-05	1.49074e-05
K03435	0	0	0	0	3.72685e-06
K03436	0	9.47451e-06	0	0	0
K03437	0	7.20062e-05	0.000105577	0.000120933	8.19907e-05
K03438	0.00251659	0.00223788	0.00198484	0.00177131	0.00181498
K03439	0.000571951	0.000828072	0.00054196	0.000661573	0.000767731
K03442	0.00011439	0.000123169	8.44612e-05	8.53643e-05	8.19907e-05
K03445	0	3.7898e-06	0	0	7.4537e-06
K03446	0	1.8949e-06	0	2.84548e-05	0
K03449	0	3.7898e-06	4.22306e-05	4.26821e-05	2.6088e-05
K03453	0.000228781	9.09553e-05	5.63075e-05	4.97958e-05	0.000122986
K03455	0.00011439	1.51592e-05	2.11153e-05	8.53643e-05	3.35417e-05
K03457	0	0	0	0	3.72685e-06
K03458	0	3.60031e-05	4.22306e-05	4.97958e-05	2.98148e-05
K03462	0.00011439	5.6847e-06	0	1.42274e-05	0
K03464	0	0	0	0	7.4537e-06
K03465	0.000228781	0.00018949	0.000253384	0.000362798	0.000290694
K03466	0.00228781	0.00227957	0.00218192	0.00253247	0.00212803
K03469	0.00160146	0.000850811	0.000788305	0.00065446	0.000760278
K03470	0.000457561	0.00131317	0.00121061	0.00078962	0.00103234
K03471	0.00011439	3.60031e-05	0.000126692	0	0.000245972
K03472	0	0	0	0	1.86343e-05
K03473	0.000228781	0.000314554	0.000126692	9.95917e-05	0.00020125
K03474	0.000686342	0.000473725	0.000323768	0.000213411	0.000327963
K03475	0	1.13694e-05	1.40769e-05	3.55685e-05	3.72685e-06
K03476	0.00011439	3.03184e-05	3.51922e-05	2.13411e-05	2.23611e-05
K03478	0	7.5796e-06	7.03844e-06	0	0
K03480	0	1.8949e-06	0	7.11369e-06	3.72685e-06
K03483	0	1.8949e-06	0	0	0
K03484	0	3.7898e-06	7.03844e-06	1.42274e-05	1.86343e-05
K03485	0	5.6847e-06	7.03844e-06	0	0
K03486	0	0	0	7.11369e-06	3.72685e-06
K03487	0	1.32643e-05	1.40769e-05	2.13411e-05	1.49074e-05
K03488	0	3.7898e-06	7.03844e-06	1.42274e-05	3.72685e-06
K03490	0	0	0	1.42274e-05	0
K03492	0	0	0	0	1.86343e-05
K03495	0.00571951	0.00447955	0.00446941	0.00421131	0.00414426
K03496	0.00228781	0.00175657	0.00191445	0.00179265	0.00158019
K03497	0.000915122	0.00140981	0.00109096	0.00115953	0.00139012
K03498	0.000343171	0.000646161	0.000626421	0.000547754	0.000506852
K03499	0.000228781	0.000121274	0.000197076	0.000248979	0.00026088
K03500	0	0.000128853	0.000239307	0.000362798	0.000286968
K03501	0.000686342	0.00095503	0.000774228	0.000754051	0.000793819
K03502	0.00011439	8.14808e-05	0.00013373	4.26821e-05	0.000134167
K03503	0	4.92674e-05	3.51922e-05	5.69095e-05	4.09954e-05
K03517	0.000686342	0.000659426	0.000548998	0.000398367	0.000525486
K03518	0	5.6847e-06	0	1.42274e-05	0
K03520	0	1.8949e-06	0	1.42274e-05	0
K03521	0.000571951	0.000299394	0.000422306	0.000305889	0.000450949
K03522	0.000457561	0.000392245	0.000471575	0.000341457	0.000588843
K03523	0	3.03184e-05	4.22306e-05	1.42274e-05	2.98148e-05
K03524	0	8.52706e-05	0.000119653	8.53643e-05	0.000100625
K03525	0.000686342	0.000884919	0.000886843	0.000874984	0.000868356
K03526	0.00217342	0.00246716	0.00217488	0.00204874	0.00223238
K03527	0.000228781	0.000896288	0.000795343	0.000718483	0.000857176
K03528	0	0	0	1.42274e-05	0
K03529	0.00251659	0.00162962	0.00195669	0.00242577	0.00179634
K03530	0.00011439	0.000142118	0.000190038	0.000199183	0.000223611
K03531	0.00251659	0.00144202	0.00109096	0.00137294	0.00163981
K03532	0	0	0	0	3.72685e-06
K03533	0	0	0	7.11369e-06	0
K03534	0	6.44266e-05	7.74228e-05	9.2478e-05	5.21759e-05
K03535	0	0	0	7.11369e-06	0
K03536	0	0.000126958	0.000182999	0.00013516	0.000175162
K03543	0	3.7898e-06	0	7.11369e-06	3.72685e-06
K03544	0.00331732	0.00302805	0.00269572	0.00255382	0.00273178
K03545	0.00148707	0.00130748	0.0013725	0.00138006	0.00126713
K03546	0.000343171	0.000305079	0.000281537	0.000398367	0.000395046
K03547	0	3.22133e-05	7.03844e-05	7.11369e-05	4.47222e-05
K03548	0	0	0	7.11369e-06	3.72685e-06
K03549	0.00011439	0.000128853	0.000218192	0.000341457	0.000279514
K03550	0.000686342	0.000653741	0.000774228	0.000661573	0.000596296
K03551	0.00308854	0.0027116	0.00250568	0.0027032	0.00243736
K03553	0.00137268	0.00264528	0.00222415	0.00197761	0.00234792
K03554	0	0	0	1.42274e-05	0
K03555	0.0035461	0.00493811	0.00484948	0.00440337	0.00440141
K03556	0	1.8949e-06	0	1.42274e-05	0
K03557	0	1.8949e-06	0	0	1.49074e-05
K03559	0	0	7.03844e-06	7.11369e-06	0
K03560	0	1.8949e-06	0	0	1.11806e-05
K03562	0	0	0	0	3.72685e-06
K03563	0	3.22133e-05	3.51922e-05	5.69095e-05	0.000100625
K03564	0.000228781	0.000267181	0.000330807	0.000298775	0.00027206
K03565	0	7.5796e-06	2.81537e-05	2.13411e-05	4.09954e-05
K03566	0	0	7.03844e-06	7.11369e-06	0
K03567	0	1.8949e-06	0	0	0
K03568	0.000228781	0.000149697	0.000197076	0.000213411	0.000134167
K03569	0.00217342	0.00171868	0.00180888	0.00175708	0.00179634
K03570	0	1.32643e-05	2.81537e-05	0	4.47222e-05
K03571	0	1.8949e-06	0	0	3.72685e-06
K03572	0.00148707	0.00198207	0.00167515	0.00138717	0.00163609
K03573	0	0	0	1.42274e-05	0
K03574	0.00011439	0.000140223	0.000197076	0.000142274	8.94444e-05
K03575	0.000571951	0.00037519	0.000471575	0.000426821	0.000424861
K03576	0	0	1.40769e-05	1.42274e-05	0
K03577	0	3.7898e-06	0	0	0
K03578	0.00011439	5.87419e-05	0.000274499	0.000547754	0.000212431
K03579	0.00011439	1.13694e-05	7.03844e-05	4.97958e-05	2.98148e-05
K03580	0	1.8949e-06	7.03844e-06	7.11369e-06	2.23611e-05
K03581	0.000457561	0.000354347	0.000415268	0.00046239	0.000521759
K03582	0	5.6847e-06	2.11153e-05	2.84548e-05	7.4537e-06
K03583	0	0	0	2.13411e-05	0
K03584	0.00011439	0.000144012	0.000105577	0.000149388	0.00014162
K03585	0	1.32643e-05	7.03844e-06	2.13411e-05	1.86343e-05
K03587	0.00011439	3.60031e-05	5.63075e-05	5.69095e-05	2.6088e-05
K03588	0.000457561	0.000394139	0.000556037	0.000497958	0.000518032
K03589	0	9.47451e-06	5.63075e-05	0	0.000104352
K03590	0.00011439	4.73725e-05	7.03844e-05	1.42274e-05	0.000182616
K03592	0	1.8949e-06	1.40769e-05	7.11369e-06	7.4537e-06
K03593	0.000571951	0.000396034	0.000394152	0.000313002	0.00046213
K03595	0.0011439	0.00133591	0.00121765	0.00108839	0.00120377
K03596	0.00423244	0.00507644	0.00502544	0.00505783	0.00468838
K03597	0	0	0	7.11369e-06	0
K03598	0	1.8949e-06	0	0	3.72685e-06
K03599	0	0	0	7.11369e-06	0
K03600	0	1.8949e-06	0	0	0
K03601	0.000800732	0.00130938	0.00125284	0.00118087	0.00127086
K03602	0.000228781	7.76909e-05	5.63075e-05	7.82506e-05	5.59028e-05
K03604	0	7.76909e-05	7.74228e-05	0.000149388	5.21759e-05
K03605	0	0	0	7.11369e-06	0
K03606	0.00011439	4.54776e-05	2.81537e-05	3.55685e-05	5.59028e-05
K03608	0	9.47451e-06	0	7.11369e-06	1.49074e-05
K03609	0	0.000123169	0.000175961	0.000177842	0.000313056
K03610	0	2.46337e-05	5.63075e-05	7.11369e-06	0.000111806
K03611	0	5.6847e-06	3.51922e-05	0	8.94444e-05
K03612	0	7.5796e-06	7.03844e-06	0	7.4537e-06
K03613	0.000343171	0.000581735	0.000605306	0.000433935	0.000443495
K03614	0.000228781	0.000297499	0.000246345	0.000184956	0.000186343
K03615	0.00102951	0.000469935	0.000527883	0.000441049	0.000305602
K03616	0.00011439	5.6847e-05	4.22306e-05	4.26821e-05	4.09954e-05
K03617	0.00148707	0.000881129	0.00107688	0.0012449	0.00086463
K03618	0	0	7.03844e-06	0	0
K03621	0.00183024	0.000915237	0.00125284	0.00126624	0.00107706
K03623	0	1.8949e-06	1.40769e-05	7.11369e-06	3.72685e-06
K03624	0.000571951	0.000731432	0.000661613	0.000554868	0.000693194
K03625	0.000228781	0.000252022	0.00031673	0.000469504	0.000231065
K03628	0.00102951	0.00124116	0.000950189	0.00105283	0.00115532
K03629	0.00137268	0.00112747	0.000950189	0.000939007	0.00112924
K03630	0.000800732	0.000492674	0.000485652	0.000398367	0.00047331
K03631	0.000800732	0.000708693	0.000774228	0.000618891	0.00073419
K03632	0	1.8949e-06	7.03844e-06	0	0
K03633	0	0	7.03844e-06	0	0
K03634	0	1.8949e-06	1.40769e-05	1.42274e-05	0
K03635	0	3.7898e-06	7.03844e-06	2.13411e-05	3.72685e-06
K03637	0.000457561	0.000149697	0.000175961	0.000199183	0.000152801
K03638	0	5.6847e-06	1.40769e-05	7.11369e-06	3.72685e-06
K03639	0.000343171	0.000217914	0.00031673	0.000291661	0.000186343
K03640	0	3.7898e-06	2.81537e-05	2.84548e-05	1.86343e-05
K03641	0	5.6847e-05	8.44612e-05	2.84548e-05	0.000108079
K03642	0	4.16878e-05	2.11153e-05	1.42274e-05	2.23611e-05
K03644	0.000228781	0.0001857	0.000267461	0.000320116	0.000305602
K03645	0	0	7.03844e-06	0	0
K03646	0	0	0	1.42274e-05	0
K03647	0	5.6847e-06	7.03844e-06	4.97958e-05	4.84491e-05
K03648	0.00102951	0.00106304	0.000865728	0.00046239	0.000838542
K03649	0	0	0	7.11369e-06	0
K03650	0.0011439	0.00190627	0.00178072	0.0012449	0.00192678
K03651	0	0	0	0	3.72685e-06
K03652	0.000457561	0.000140223	0.00013373	0.000206297	0.00014162
K03654	0.000457561	0.00115778	0.000929074	0.000810961	0.00103234
K03655	0.00137268	0.0014477	0.0016118	0.00128758	0.00135285
K03656	0.00011439	0.000134538	0.000154846	0.000149388	0.000134167
K03657	0.00205903	0.0017452	0.00178072	0.00202029	0.00171062
K03658	0	3.7898e-06	0	7.11369e-06	1.49074e-05
K03664	0.0011439	0.000947451	0.00102057	0.000775392	0.000916805
K03665	0.00137268	0.00150455	0.00142176	0.00117376	0.00129322
K03666	0.00011439	0.000125063	0.000168922	0.00013516	0.000219884
K03667	0.000571951	0.00019707	0.00045046	0.000682914	0.000421134
K03669	0	1.13694e-05	7.03844e-06	3.55685e-05	0
K03670	0	0	0	0	3.72685e-06
K03671	0.000228781	0.000490779	0.000563075	0.00065446	0.000432315
K03672	0	1.8949e-06	7.03844e-06	2.13411e-05	3.72685e-06
K03673	0	1.8949e-06	0	0	0
K03676	0	0	0	0	7.4537e-06
K03683	0	0	0	0	7.4537e-06
K03684	0	1.8949e-06	2.11153e-05	2.13411e-05	1.11806e-05
K03685	0.000457561	0.000682164	0.00090092	0.00078962	0.000682014
K03686	0.00423244	0.00268886	0.00240715	0.00280991	0.00235537
K03687	0.000457561	0.000511623	0.00035896	0.000547754	0.000372685
K03688	0	9.47451e-06	7.03844e-06	7.82506e-05	2.98148e-05
K03690	0	0	0	1.42274e-05	0
K03694	0	0.000176226	0.000168922	0.000199183	0.000152801
K03695	0.00549073	0.0063536	0.00612344	0.00569807	0.00531822
K03696	0.00137268	0.00126011	0.00159069	0.00177131	0.00158391
K03697	0.00011439	0.000322133	0.000309691	0.000128046	0.000257153
K03698	0	7.76909e-05	0.000168922	9.95917e-05	0.000346597
K03700	0.000228781	2.84235e-05	6.33459e-05	7.11369e-06	8.57176e-05
K03701	0.00846488	0.00806091	0.00736924	0.00766145	0.00747234
K03702	0.00560512	0.00485095	0.00444125	0.00446028	0.00419271
K03703	0.0024022	0.00245579	0.0023438	0.00247556	0.00238891
K03704	0.00011439	4.92674e-05	0.000190038	0.000177842	0.000257153
K03705	0.000457561	0.000555206	0.000717921	0.000775392	0.000536667
K03706	0	7.20062e-05	9.85381e-05	4.97958e-05	0.000197523
K03707	0	3.7898e-06	0	7.11369e-06	1.49074e-05
K03708	0	4.54776e-05	3.51922e-05	2.13411e-05	7.08102e-05
K03709	0.00011439	1.8949e-06	7.03844e-06	4.97958e-05	7.4537e-06
K03710	0	1.8949e-05	2.81537e-05	2.84548e-05	7.08102e-05
K03711	0	7.5796e-06	2.81537e-05	4.97958e-05	0.000111806
K03713	0	1.13694e-05	5.63075e-05	0	8.94444e-05
K03716	0	3.22133e-05	4.92691e-05	7.11369e-06	0.000294421
K03717	0	0	0	7.11369e-06	0
K03718	0	1.70541e-05	7.03844e-06	2.13411e-05	1.11806e-05
K03719	0	7.5796e-06	7.03844e-06	1.42274e-05	7.4537e-06
K03720	0	0	7.03844e-06	0	0
K03721	0	3.7898e-06	0	0	3.72685e-06
K03722	0.00011439	3.22133e-05	0.000197076	0.000163615	0.000182616
K03723	0.00446122	0.00313227	0.00324472	0.00346437	0.00311565
K03724	0.00011439	1.32643e-05	0.000140769	0.000412594	5.96296e-05
K03727	0	3.7898e-06	4.92691e-05	0.000206297	4.09954e-05
K03731	0	0	0	0	3.72685e-06
K03732	0.00011439	6.82164e-05	0.000126692	0.000149388	0.000134167
K03733	0.00011439	0.000341082	0.000288576	0.000234752	0.000406227
K03734	0.00011439	0.000178121	0.000112615	0.000156501	0.000126713
K03735	0.000343171	0.000405509	0.000401191	0.000604664	0.00033169
K03736	0	0.000261496	0.000302653	0.000433935	0.000227338
K03737	0.00194464	0.000949346	0.000914997	0.00102437	0.000924259
K03739	0	2.08439e-05	2.11153e-05	7.11369e-05	1.86343e-05
K03740	0	0	0	0	7.4537e-06
K03741	0	1.32643e-05	4.22306e-05	0	8.57176e-05
K03742	0.00125829	0.00101946	0.00123173	0.000746938	0.000931713
K03743	0	5.6847e-06	0	7.11369e-06	3.72685e-06
K03744	0.000343171	9.28502e-05	6.33459e-05	7.82506e-05	8.94444e-05
K03748	0	7.5796e-06	2.11153e-05	1.42274e-05	0
K03750	0	1.32643e-05	3.51922e-05	4.26821e-05	1.86343e-05
K03752	0	5.6847e-06	7.03844e-06	7.11369e-06	7.4537e-06
K03753	0	9.47451e-06	0	7.11369e-06	0
K03755	0	0	0	2.13411e-05	0
K03756	0	0	0	7.11369e-06	1.11806e-05
K03758	0.00011439	3.97929e-05	2.11153e-05	7.82506e-05	3.72685e-05
K03760	0	3.22133e-05	7.03844e-06	7.11369e-06	2.23611e-05
K03761	0.000228781	0	0	1.42274e-05	1.49074e-05
K03762	0.00011439	3.7898e-06	2.11153e-05	0.000120933	2.98148e-05
K03763	0.00366049	0.00364768	0.00404006	0.00414017	0.0036225
K03765	0	0	0	1.42274e-05	0
K03767	0.00011439	4.16878e-05	8.44612e-05	9.95917e-05	5.21759e-05
K03768	0.00011439	0.000380875	0.000436383	0.000426821	0.000465856
K03769	0	0	0	7.11369e-06	0
K03771	0	2.46337e-05	1.40769e-05	2.84548e-05	7.4537e-06
K03772	0.000228781	7.76909e-05	2.81537e-05	3.55685e-05	5.96296e-05
K03773	0.00011439	0.000161067	7.03844e-05	0	7.08102e-05
K03774	0	0	7.03844e-06	0	3.72685e-06
K03775	0	5.6847e-06	1.40769e-05	1.42274e-05	2.98148e-05
K03776	0	1.8949e-06	1.40769e-05	1.42274e-05	3.72685e-06
K03777	0	0	1.40769e-05	7.11369e-06	0
K03778	0.000228781	0.000360031	0.000309691	0.000256093	0.000283241
K03779	0	6.25317e-05	4.92691e-05	2.84548e-05	3.35417e-05
K03780	0	3.22133e-05	2.11153e-05	3.55685e-05	3.35417e-05
K03781	0.000800732	0.000729537	0.000661613	0.000725596	0.00116278
K03782	0.00011439	2.08439e-05	0	2.84548e-05	1.49074e-05
K03783	0.00011439	0.000306974	0.000260422	0.000334343	0.000212431
K03784	0.00125829	0.000784489	0.000929074	0.000711369	0.000696921
K03785	0	5.6847e-05	7.74228e-05	8.53643e-05	4.09954e-05
K03786	0.00102951	0.000581735	0.000570113	0.000682914	0.000536667
K03787	0	0.000403614	0.000330807	0.000412594	0.000313056
K03789	0	2.84235e-05	7.74228e-05	4.26821e-05	4.47222e-05
K03790	0.000457561	6.06368e-05	5.63075e-05	9.2478e-05	0.00013044
K03791	0	0	7.03844e-06	0	0
K03796	0	0	0	7.11369e-06	3.72685e-06
K03797	0.00011439	0.000214124	0.000260422	0.000220524	0.000313056
K03798	0.0059483	0.00472778	0.00442014	0.00478751	0.00420016
K03799	0.00011439	0.000106114	0.000182999	0.000163615	0.000152801
K03800	0	0.000261496	0.000344883	0.000149388	0.000327963
K03801	0.000228781	0.000208439	0.000182999	0.00027032	0.000178889
K03802	0	0	0	7.11369e-06	0
K03805	0	0	0	0	3.72685e-06
K03806	0	0	7.03844e-06	0	7.4537e-06
K03807	0	0	0	7.11369e-06	0
K03808	0	1.8949e-06	0	1.42274e-05	0
K03809	0	3.7898e-06	2.81537e-05	0	1.49074e-05
K03810	0	0	7.03844e-06	0	3.72685e-06
K03811	0	1.8949e-06	7.03844e-06	0	7.4537e-06
K03814	0.00011439	0.00018949	7.74228e-05	4.26821e-05	0.000171435
K03815	0	5.6847e-06	7.03844e-06	2.13411e-05	1.11806e-05
K03816	0.000800732	0.00106872	0.000922035	0.000889211	0.000764005
K03817	0	3.7898e-06	7.03844e-06	0	1.11806e-05
K03818	0	1.8949e-06	0	7.11369e-06	0
K03820	0	3.41082e-05	2.11153e-05	1.42274e-05	3.72685e-05
K03821	0	5.6847e-06	0	0	0
K03824	0	0	0	7.11369e-06	0
K03825	0	0	0	0	3.72685e-06
K03826	0	0	7.03844e-06	1.42274e-05	0
K03828	0	0	0	7.11369e-06	3.72685e-06
K03829	0	5.6847e-06	1.40769e-05	7.11369e-06	3.72685e-05
K03830	0	0	0	7.11369e-06	3.72685e-06
K03831	0.000228781	3.60031e-05	4.22306e-05	4.97958e-05	5.59028e-05
K03832	0	0	0	1.42274e-05	0
K03833	0	0	0	1.42274e-05	3.72685e-06
K03835	0	0	0	2.13411e-05	0
K03836	0	0	0	7.11369e-06	0
K03837	0	0	0	1.42274e-05	3.72685e-06
K03838	0	0	0	7.11369e-06	0
K03839	0	3.7898e-06	7.03844e-06	0	3.72685e-06
K03840	0	0	0	7.11369e-06	0
K03841	0	0	2.11153e-05	1.42274e-05	1.86343e-05
K03855	0	0	0	2.13411e-05	0
K03856	0.000343171	0.000261496	0.000267461	0.000284548	0.000145347
K03885	0	2.46337e-05	0.000161884	2.84548e-05	0.000354051
K03886	0	1.8949e-06	0	0	3.35417e-05
K03887	0	7.5796e-06	1.40769e-05	1.42274e-05	7.4537e-05
K03888	0	3.7898e-06	0	0	1.86343e-05
K03889	0	0	7.03844e-06	2.84548e-05	7.4537e-06
K03890	0	7.5796e-06	1.40769e-05	9.95917e-05	2.98148e-05
K03891	0	2.27388e-05	2.11153e-05	0.000177842	5.21759e-05
K03892	0	1.8949e-05	1.40769e-05	0	2.23611e-05
K03893	0	2.84235e-05	0.000154846	7.11369e-06	0.000286968
K03897	0	0	7.03844e-06	0	0
K03919	0	0	0	7.11369e-06	0
K03923	0	0	0	7.11369e-06	0
K03924	0.000800732	0.000754171	0.000907958	0.00101726	0.000842268
K03925	0.000228781	0.000327818	0.000204115	0.000241865	0.000357778
K03929	0.000571951	0.000216019	0.000211153	0.000156501	0.000186343
K03931	0	0	0	7.11369e-06	0
K03969	0	1.32643e-05	0	1.42274e-05	3.35417e-05
K03972	0	1.70541e-05	2.11153e-05	2.13411e-05	3.72685e-06
K03974	0	0	1.40769e-05	7.11369e-06	3.72685e-06
K03975	0	2.65286e-05	7.03844e-05	3.55685e-05	7.4537e-05
K03976	0	0.000327818	0.000211153	0.000156501	0.000219884
K03977	0.00263098	0.0031607	0.00301949	0.00278857	0.00279141
K03978	0.000571951	0.000790174	0.00076719	0.000497958	0.000670833
K03979	0.00251659	0.00248043	0.00224526	0.00211988	0.00221375
K03980	0	7.5796e-06	7.03844e-06	5.69095e-05	2.98148e-05
K03981	0	0	0	1.42274e-05	1.11806e-05
K04013	0	0	0	2.13411e-05	0
K04014	0	3.7898e-06	7.03844e-06	3.55685e-05	7.4537e-06
K04016	0	0	0	1.42274e-05	3.72685e-06
K04017	0	0	0	7.11369e-06	0
K04018	0	0	0	7.11369e-06	0
K04019	0	7.20062e-05	9.85381e-05	6.40232e-05	7.08102e-05
K04020	0	2.27388e-05	7.03844e-06	2.13411e-05	1.49074e-05
K04021	0	7.20062e-05	6.33459e-05	8.53643e-05	5.96296e-05
K04022	0	2.46337e-05	4.92691e-05	4.26821e-05	3.35417e-05
K04023	0.000343171	0.000106114	9.14997e-05	0.000142274	8.19907e-05
K04024	0	0	0	7.11369e-06	3.72685e-06
K04026	0	5.11623e-05	7.03844e-05	8.53643e-05	5.21759e-05
K04027	0	5.6847e-06	2.11153e-05	1.42274e-05	1.49074e-05
K04029	0	5.6847e-06	1.40769e-05	1.42274e-05	7.4537e-06
K04030	0	0	0	1.42274e-05	0
K04031	0	3.22133e-05	4.92691e-05	5.69095e-05	4.09954e-05
K04032	0	0	0	7.11369e-06	0
K04033	0	0	0	7.11369e-06	0
K04034	0	3.7898e-06	0	0	0
K04037	0	5.6847e-06	0	0	2.23611e-05
K04038	0	1.8949e-06	0	0	0
K04040	0	0	0	7.11369e-06	0
K04041	0.00137268	0.00182668	0.00149215	0.00134449	0.00127086
K04042	0.00148707	0.000468041	0.000626421	0.000704255	0.000924259
K04043	0.00423244	0.00526783	0.00551813	0.00566961	0.00477782
K04044	0	1.70541e-05	3.51922e-05	2.84548e-05	5.59028e-05
K04045	0.000228781	3.41082e-05	2.11153e-05	7.11369e-05	1.86343e-05
K04047	0	7.5796e-06	2.81537e-05	7.11369e-06	2.98148e-05
K04061	0	5.6847e-06	7.03844e-06	0	1.11806e-05
K04066	0.00205903	0.00136243	0.00127396	0.00142274	0.00144975
K04068	0	5.87419e-05	4.22306e-05	4.97958e-05	4.09954e-05
K04069	0.000228781	0.000388455	0.00045046	0.000377026	0.000264606
K04072	0.00148707	0.0012999	0.00132323	0.00162904	0.00130812
K04073	0	1.8949e-06	7.03844e-05	3.55685e-05	5.21759e-05
K04074	0	7.5796e-06	2.81537e-05	7.11369e-06	8.19907e-05
K04075	0.000343171	0.000649951	0.000464537	0.000519299	0.000484491
K04076	0	8.90604e-05	0.000211153	0.000355685	0.000149074
K04077	0.00400366	0.00465388	0.00415268	0.00382005	0.00386847
K04078	0.000686342	0.000640477	0.000520844	0.000640232	0.000581389
K04079	0.00320293	0.00255054	0.00211153	0.00216256	0.00190442
K04082	0	0	0	7.11369e-06	0
K04083	0.00102951	0.00100998	0.000999458	0.000832302	0.000905625
K04084	0	0	0	1.42274e-05	2.98148e-05
K04086	0	4.73725e-05	2.81537e-05	3.55685e-05	5.59028e-05
K04087	0	1.32643e-05	1.40769e-05	7.11369e-06	2.6088e-05
K04088	0	1.51592e-05	2.81537e-05	2.84548e-05	2.23611e-05
K04091	0	0	3.51922e-05	0	8.57176e-05
K04094	0.00183024	0.00176984	0.00209042	0.0019207	0.00174044
K04095	0	9.85349e-05	7.03844e-05	2.13411e-05	9.68981e-05
K04096	0.000343171	0.000269076	0.000260422	0.000320116	0.000257153
K04103	0	1.8949e-06	0	0	0
K04477	0	6.25317e-05	9.85381e-05	1.42274e-05	3.72685e-05
K04478	0.00011439	2.08439e-05	1.40769e-05	1.42274e-05	1.49074e-05
K04485	0.00160146	0.0020067	0.00160476	0.00147965	0.00196032
K04486	0	1.51592e-05	2.81537e-05	0	5.59028e-05
K04487	0.00160146	0.00129232	0.00168922	0.00182822	0.00159882
K04488	0.000457561	0.000242547	0.000274499	0.000220524	0.000264606
K04517	0	3.03184e-05	8.44612e-05	7.11369e-06	0.00014162
K04518	0	5.6847e-06	2.81537e-05	2.13411e-05	5.59028e-05
K04562	0	3.7898e-06	0	0	1.49074e-05
K04564	0.000228781	0.000250127	0.000140769	0.00013516	0.000197523
K04565	0	9.47451e-06	5.63075e-05	7.11369e-06	3.35417e-05
K04566	0	3.41082e-05	7.03844e-06	7.11369e-06	3.35417e-05
K04567	0.0035461	0.0037159	0.00346291	0.00280991	0.00325354
K04568	0	3.7898e-06	7.03844e-06	7.11369e-06	1.49074e-05
K04651	0	0	0	1.42274e-05	3.72685e-06
K04652	0	6.06368e-05	5.63075e-05	6.40232e-05	5.96296e-05
K04654	0	3.03184e-05	4.92691e-05	9.95917e-05	4.09954e-05
K04655	0.000228781	5.11623e-05	5.63075e-05	8.53643e-05	3.72685e-05
K04656	0	1.51592e-05	2.11153e-05	4.97958e-05	4.47222e-05
K04691	0	1.32643e-05	2.11153e-05	7.11369e-06	7.4537e-06
K04720	0	9.47451e-06	0	7.11369e-06	0
K04744	0	3.7898e-06	7.03844e-06	7.11369e-06	5.59028e-05
K04749	0	1.8949e-06	0	0	1.49074e-05
K04750	0	0	0	7.11369e-06	0
K04751	0	3.97929e-05	9.85381e-05	0.000113819	6.33565e-05
K04752	0	0	0	2.13411e-05	3.72685e-06
K04753	0	0	0	2.13411e-05	7.4537e-06
K04754	0	0	0	0	3.72685e-06
K04755	0	0	0	0	7.4537e-06
K04757	0	0	1.40769e-05	0	1.49074e-05
K04759	0.00183024	0.00211092	0.00195669	0.00219102	0.00169199
K04760	0	0	0	0	7.4537e-06
K04761	0.00011439	2.65286e-05	2.81537e-05	2.84548e-05	5.21759e-05
K04762	0	1.8949e-06	7.03844e-06	7.11369e-06	7.4537e-06
K04763	0.000228781	0.000560891	0.000563075	0.000355685	0.000596296
K04764	0	5.6847e-06	0	7.11369e-06	1.49074e-05
K04765	0.00011439	7.76909e-05	4.92691e-05	6.40232e-05	6.33565e-05
K04766	0.00011439	7.5796e-06	4.92691e-05	0	0.00013044
K04767	0	0	7.03844e-06	0	4.47222e-05
K04768	0	1.8949e-05	0.000190038	2.84548e-05	0.000193796
K04769	0.000343171	0.000299394	0.000274499	0.000241865	0.00026088
K04770	0	9.47451e-06	7.03844e-06	1.42274e-05	2.6088e-05
K04771	0.000228781	0.000670795	0.000619382	0.000590436	0.000581389
K04772	0	5.6847e-05	3.51922e-05	7.11369e-06	3.35417e-05
K04773	0	0.000123169	8.44612e-05	5.69095e-05	0.000104352
K04774	0	1.8949e-06	0	0	1.11806e-05
K04780	0	3.97929e-05	0.000112615	2.84548e-05	5.59028e-05
K04784	0	5.6847e-06	0	4.26821e-05	0
K04788	0	1.8949e-06	0	7.11369e-06	3.72685e-06
K04835	0.00011439	0.000157277	0.000211153	0.000256093	0.000108079
K04844	0	0	2.11153e-05	7.11369e-06	1.11806e-05
K05020	0	3.60031e-05	7.03844e-06	6.40232e-05	8.19907e-05
K05245	0	0	0	7.11369e-06	0
K05297	0	3.7898e-06	0	0	3.72685e-05
K05299	0.000228781	1.8949e-05	4.92691e-05	2.84548e-05	1.11806e-05
K05311	0.00011439	9.47451e-06	6.33459e-05	1.42274e-05	5.59028e-05
K05337	0	1.8949e-06	1.40769e-05	0	2.23611e-05
K05338	0	1.8949e-06	0	0	2.23611e-05
K05339	0	3.41082e-05	2.81537e-05	3.55685e-05	4.09954e-05
K05340	0	9.47451e-06	7.03844e-06	0	0
K05343	0.00011439	3.41082e-05	7.03844e-05	0.000206297	3.72685e-05
K05346	0	3.7898e-06	0	7.11369e-06	3.72685e-06
K05349	0.00217342	0.00241979	0.00195669	0.00219813	0.00134167
K05350	0.000228781	0.000125063	9.14997e-05	0.000177842	7.4537e-05
K05351	0	1.8949e-06	0	0	7.4537e-06
K05352	0.00011439	4.16878e-05	4.22306e-05	4.26821e-05	2.98148e-05
K05358	0	1.8949e-06	0	0	0
K05362	0	2.27388e-05	7.03844e-06	2.13411e-05	4.47222e-05
K05364	0	1.51592e-05	7.03844e-06	2.84548e-05	3.72685e-06
K05365	0	1.8949e-05	2.81537e-05	4.97958e-05	3.72685e-05
K05366	0.000915122	0.000433932	0.000577152	0.000604664	0.000499398
K05367	0.00011439	7.5796e-06	1.40769e-05	3.55685e-05	0
K05368	0	0	0	2.13411e-05	0
K05375	0	1.8949e-06	0	0	0
K05394	0	1.8949e-06	0	7.11369e-06	0
K05396	0	7.20062e-05	0.000105577	6.40232e-05	5.21759e-05
K05499	0	5.6847e-06	1.40769e-05	2.84548e-05	1.11806e-05
K05501	0	0	0	7.11369e-06	0
K05515	0.00011439	1.70541e-05	1.40769e-05	3.55685e-05	7.4537e-06
K05516	0	1.70541e-05	1.40769e-05	3.55685e-05	7.4537e-06
K05517	0	0	0	7.11369e-06	0
K05520	0.00011439	3.7898e-06	1.40769e-05	4.26821e-05	1.86343e-05
K05522	0	3.7898e-06	2.11153e-05	9.95917e-05	1.86343e-05
K05523	0	1.8949e-06	0	0	0
K05527	0	0	7.03844e-06	0	0
K05539	0	5.6847e-06	2.11153e-05	7.11369e-06	2.6088e-05
K05540	0	0.000433932	0.000281537	0.000256093	0.000283241
K05541	0	5.6847e-06	7.03844e-06	4.26821e-05	7.4537e-06
K05548	0	3.7898e-06	0	2.13411e-05	3.72685e-05
K05549	0	0	7.03844e-06	7.11369e-06	4.09954e-05
K05550	0	1.8949e-06	0	7.11369e-06	1.11806e-05
K05551	0	3.7898e-06	0	7.11369e-06	0
K05559	0.00011439	3.7898e-06	7.03844e-06	4.97958e-05	5.59028e-05
K05561	0	0	0	1.42274e-05	7.4537e-06
K05565	0	8.52706e-05	0.000204115	0.000113819	0.000667106
K05566	0	1.8949e-06	7.03844e-06	0	5.21759e-05
[truncated: 2,044 more rows]

## Sheet: gene_family
Protein_family	Sheep_1	Sheep_2	Sheep_3	Sheep_4	Sheep_5
[NiFe]/[NiFeSe] hydrogenase large subunit family	0.000102754	6.82415e-06	3.16662e-05	5.76694e-05	1.34141e-05
[NiFe]/[NiFeSe] hydrogenase small subunit family	0.000102754	0	0	4.4854e-05	6.70707e-06
1-acyl-sn-glycerol-3-phosphate acyltransferase family	0	6.82415e-06	2.5333e-05	0	2.68283e-05
2-acyl-GPE acetyltransferase family	0	1.02362e-05	2.5333e-05	4.4854e-05	1.34141e-05
2'-deoxynucleoside 5'-phosphate N-hydrolase 1 family	0	8.53018e-06	6.33324e-06	0	1.00606e-05
2Fe2S plant-type ferredoxin family	0	0	0	6.40771e-06	3.35353e-06
2Fe2S Shethna-type ferredoxin family	0.000102754	4.7769e-05	6.33324e-05	9.61156e-05	6.03636e-05
2H phosphoesterase superfamily	0	8.53018e-06	6.96657e-05	0	8.71919e-05
2-oxoacid dehydrogenase family	0.000924784	0.000174016	0.000557325	0.00103805	0.00094905
2-selenouridine synthase family	0	0	0	6.40771e-06	0
3-HAO family	0	0	1.26665e-05	0	1.00606e-05
3-hydroxyacyl-CoA dehydrogenase family	0.000205508	0.000249081	0.000424327	0.000243493	0.000637171
3-hydroxybenzoate 6-hydroxylase family	0	0	6.33324e-06	3.20385e-05	1.67677e-05
3-hydroxyisobutyrate dehydrogenase family	0	7.67716e-05	0.000151998	0.000160193	0.000241454
3-oxoacid CoA-transferase family	0.000102754	1.87664e-05	5.69992e-05	7.04848e-05	4.35959e-05
3-oxoacid CoA-transferase subunit A family	0.000308261	8.35958e-05	0.000259663	0.000320385	0.000241454
3-oxoacid CoA-transferase subunit B family	0.000411015	0.000121129	0.000291329	0.000288347	0.000332
4Fe4S bacterial-type ferredoxin family	0.00123305	0.00056811	0.000595325	0.000570286	0.000378949
4HPPD family	0	3.41207e-06	0	6.40771e-06	3.35353e-06
4-hydroxy-2-oxovalerate aldolase family	0.000411015	2.55905e-05	0.000120332	9.61156e-05	0.000167677
4-hydroxybenzoyl-CoA thioesterase family	0	1.36483e-05	6.33324e-05	3.84463e-05	6.70707e-05
4-oxalocrotonate tautomerase family	0	6.82415e-06	6.33324e-06	0	5.0303e-05
5'(3')-deoxyribonucleotidase family	0	2.21785e-05	6.33324e-06	0	0.000110667
5DNU family	0.000102754	0.000274672	0.000265996	0.000211454	0.000150909
5-formyltetrahydrofolate cyclo-ligase family	0	1.53543e-05	0	1.28154e-05	1.67677e-05
5'-nucleotidase family	0.000205508	5.11811e-05	8.23322e-05	8.33002e-05	0.000224687
6-phosphogluconate dehydrogenase family	0.000924784	0.000349737	0.000512993	0.000557471	0.000415838
AAA ATPase family	0.00719277	0.00581247	0.00557959	0.00620266	0.00539248
AAE transporter (TC 2.A.81) family	0.000205508	0.00115328	0.000690323	0.000365239	0.000647232
AB hydrolase superfamily	0.000205508	0.000407743	0.000417994	0.000493394	0.000526505
ABC transporter superfamily	0.0548705	0.0522371	0.0547952	0.061373	0.0533715
ABC1 family	0	8.53018e-06	6.33324e-06	7.04848e-05	2.68283e-05
ABC-2 integral membrane protein family	0.000102754	0.000167192	0.000170998	0.000173008	0.000231394
ABC-3 integral membrane protein family	0	2.04724e-05	4.43327e-05	3.20385e-05	0.000110667
ABC-4 integral membrane protein family	0.000205508	0.000238845	0.000405328	0.000313978	0.000469495
AbrB family	0	1.70604e-06	0	0	0
ACC deaminase/D-cysteine desulfhydrase family	0	9.3832e-05	0.000120332	7.04848e-05	7.71313e-05
AccA family	0.000411015	0.000145013	0.000158331	6.40771e-05	0.000197858
AccD/PCCB family	0.000719277	0.00110381	0.00115265	0.000679217	0.0012844
Accessory Sec system protein Asp1 family	0	1.70604e-06	0	0	0
Accessory Sec system protein Asp2 family	0	5.11811e-06	0	0	0
AceK family	0	1.70604e-06	1.26665e-05	0	0
Acetaldehyde dehydrogenase family	0	1.02362e-05	0.000120332	4.4854e-05	9.05454e-05
Acetamidase/formamidase family	0.000205508	5.11811e-06	2.5333e-05	0.000205047	3.35353e-05
Acetate CoA ligase alpha subunit family	0	0	0	1.28154e-05	0
Acetate uptake transporter (AceTr) (TC 2.A.96) family	0	1.70604e-06	0	6.40771e-06	6.70707e-06
Acetokinase family	0.00318537	0.00351955	0.00305896	0.00296677	0.00281026
Acetolactate synthase small subunit family	0.000102754	9.2126e-05	0.000151998	0.000243493	0.000181091
Acetyl-CoA hydrolase/transferase family	0.000308261	0.000602231	0.000626991	0.000570286	0.000761252
Acetylglutamate kinase family	0.00154131	0.00119593	0.000943653	0.00126873	0.00094905
Acetyltransferase family	0.000308261	9.72441e-05	0.00025333	0.000256308	0.000462788
Acireductone dioxygenase (ARD) family	0	1.70604e-06	0	6.40771e-06	1.34141e-05
Aconitase/IPM isomerase family	0.00421291	0.00274331	0.00312862	0.00292192	0.00315903
AcrZ family	0	0	0	6.40771e-06	0
AcsB/BcsB family	0	0	0	5.12617e-05	3.35353e-06
AcsC/BcsC family	0	0	6.33324e-06	4.4854e-05	0
Acyl coenzyme A hydrolase family	0	1.70604e-06	2.5333e-05	0	3.35353e-05
Acyl-CoA dehydrogenase family	0.00102754	0.000685827	0.00116532	0.000935526	0.0016164
Acylphosphatase family	0.000102754	1.87664e-05	6.33324e-06	3.20385e-05	6.70707e-06
Acyltransferase 3 family	0	3.24147e-05	4.43327e-05	7.68925e-05	5.70101e-05
ADC family	0	1.70604e-06	0	0	3.35353e-06
Adenine deaminase family	0.000719277	0.000501575	0.000886654	0.000512617	0.00083503
Adenosine and AMP deaminases family	0.000102754	7.84777e-05	4.43327e-05	0.00022427	0.000167677
Adenosylhomocysteinase family	0.000924784	0.000742126	0.000842321	0.00112776	0.000855151
Adenylate kinase family	0.0026716	0.00125394	0.00130465	0.00130717	0.00118044
Adenylosuccinate synthetase family	0.00226058	0.00151325	0.00146931	0.00110213	0.00132465
Adenylyl cyclase class-1 family	0	0	0	0	3.35353e-06
Adenylyl cyclase class-2 family	0	1.70604e-06	0	0	6.70707e-06
Adenylyl cyclase class-3 family	0.000102754	3.24147e-05	3.16662e-05	0.000115339	8.04848e-05
Adenylyl cyclase class-4/guanylyl cyclase family	0	0	6.33324e-06	1.28154e-05	1.00606e-05
AdoMet synthase family	0.00308261	0.00312205	0.00307162	0.00272968	0.00289745
ADP-ribosylglycohydrolase family	0	0	6.33324e-06	0	0
Adrenodoxin/putidaredoxin family	0	0	0	0	6.70707e-06
Aerobic coproporphyrinogen-III oxidase family	0	1.70604e-06	1.26665e-05	6.40771e-06	3.01818e-05
AFG1 ATPase family	0	0	0	1.28154e-05	1.67677e-05
AfsR/DnrI/RedD regulatory family	0	1.70604e-06	0	0	0
Agmatine deiminase family	0	7.33596e-05	0.000126665	0.000134562	0.000147555
AHA1 family	0	1.70604e-06	0	0	0
AhpC/TSA family	0.000205508	0.000556168	0.000626991	0.000538248	0.000700888
AIR carboxylase family	0.000205508	0.000499869	0.000474993	0.000262716	0.000412485
AIR synthase family	0.00164406	0.00172821	0.00165298	0.00183901	0.00155939
ALAD family	0.000719277	0.000150131	0.000360995	0.000493394	0.000325293
AlaDH/PNT family	0.000513769	0.00046916	0.000671324	0.000576694	0.000593575
AlaE exporter family	0	0	6.33324e-06	0	0
Alanine racemase family	0.00102754	0.000851312	0.00126032	0.00107009	0.000861858
Aldehyde dehydrogenase family	0.00277435	0.0020916	0.00295129	0.00394074	0.00373248
Aldo/keto reductase family	0.00174681	0.000982677	0.00116532	0.00152503	0.00111337
Aldolase class II family	0.00123305	0.00119934	0.00105132	0.0012495	0.000710949
Aldolase LacD family	0	5.11811e-06	3.79995e-05	0	0
Aldose epimerase family	0	0.000238845	0.000132998	0.000173008	0.000184444
AlgE family	0	0	0	6.40771e-06	0
AlgJ family	0	0	0	6.40771e-06	0
AlgK family	0	0	0	0	3.35353e-06
AlgX family	0	0	0	6.40771e-06	0
Alkaline phosphatase family	0	4.26509e-05	1.89997e-05	3.84463e-05	2.34747e-05
AlkB family	0	0	0	6.40771e-06	0
Alkylbase DNA glycosidase AlkA family	0	1.70604e-06	6.33324e-06	1.28154e-05	1.34141e-05
Allantoicase family	0	0	1.89997e-05	0	2.68283e-05
Alpha/beta-type SASP family	0	8.53018e-05	0.000120332	0.000153785	0.000140848
Alpha-acetolactate decarboxylase family	0	1.70604e-05	1.89997e-05	0	3.35353e-06
Alpha-carbonic anhydrase family	0	0	6.33324e-06	0	6.70707e-06
Alpha-IPM synthase/homocitrate synthase family	0.00174681	0.00171627	0.00198864	0.00179416	0.0016164
Alpha-ketoglutarate dehydrogenase family	0	4.94751e-05	0.000202664	0.000115339	0.000489616
Alphaproteobacteria porin family	0	1.70604e-06	0	0	0
Amidase family	0.000616523	0.000668766	0.000734656	0.000659994	0.00115362
Amino acid/polyamine transporter 2 family	0	0	0	4.4854e-05	3.35353e-06
Amino acid-polyamine-organocation (APC) superfamily	0.000411015	0.000317323	0.000582658	0.00105727	0.000912161
Aminoglycoside phosphotransferase family	0	7.33596e-05	0.000107665	0.000108931	7.71313e-05
AmiS/UreI family	0	0	6.33324e-06	0	3.35353e-06
Ammonia transporter channel (TC 1.A.11.2) family	0.000308261	0.000156955	0.000164664	0.000294755	0.000174384
AMP nucleosidase family	0	3.41207e-06	0	6.40771e-06	0
Anaerobic coproporphyrinogen-III oxidase family	0.000616523	0.000441863	0.000538326	0.00044854	0.000623757
Anaerobic G-3-P dehydrogenase subunit B family	0	5.11811e-05	3.79995e-05	1.92231e-05	3.68889e-05
Anaerobic ribonucleoside-triphosphate reductase family	0	0.000209842	0.000139331	0.000153785	0.000177737
Anhydro-N-acetylmuramic acid kinase family	0	4.7769e-05	6.96657e-05	4.4854e-05	6.70707e-05
Anthranilate phosphoribosyltransferase family	0.000411015	0.000301968	0.000291329	0.000358832	0.000395717
Anthranilate synthase component I family	0.000102754	0.000138189	0.000240663	0.000378055	0.000492969
Antibiotic biosynthesis monooxygenase family	0	5.11811e-06	6.33324e-06	0	4.02424e-05
Antibiotic N-acetyltransferase family	0	3.07087e-05	6.33324e-06	1.92231e-05	1.67677e-05
Antirestriction protein family	0	0	0	1.28154e-05	0
Anti-sigma-factor antagonist family	0	3.07087e-05	2.5333e-05	5.12617e-05	9.05454e-05
Anti-sigma-factor family	0.000205508	0.000300262	0.000417994	0.000230678	0.000425899
AOR/FOR family	0	3.41207e-06	1.89997e-05	1.92231e-05	6.70707e-06
AP endonuclease 2 family	0.000616523	0.000800131	0.000747323	0.00067281	0.000885333
Ap4A hydrolase family	0	3.41207e-06	6.33324e-06	2.56308e-05	1.34141e-05
ApbE family	0.000102754	0.000162073	0.000101332	0.00014097	0.00011402
APS kinase family	0	5.80052e-05	0.000164664	5.12617e-05	8.04848e-05
Arabinose isomerase family	0.000308261	0.000878609	0.000645991	0.00069844	0.000633818
Archaeal NMN adenylyltransferase family	0	3.41207e-06	0	0	0
Archaeal-type DHQ synthase family	0	3.41207e-06	0	0	6.70707e-06
Archaeal-type GPI family	0	0	1.26665e-05	0	0
Arginase family	0	0.000104068	0.000278663	0.000262716	0.000573454
Arginine deiminase family	0.000205508	0.000139895	0.00025333	0.000358832	0.000157616
Arginine N-succinyltransferase family	0	0	0	1.92231e-05	0
Argininosuccinate synthase family	0.00328812	0.00203871	0.00212164	0.0022427	0.00169353
ArgJ family	0.000616523	0.000873491	0.000930987	0.00102523	0.000734424
ArgR family	0.000411015	0.000351443	0.000316662	0.000378055	0.000352121
ArnE family	0	0	1.26665e-05	0	0
ArnF family	0	1.70604e-06	0	0	0
Aromatic acid exporter ArAE (TC 2.A.85) family	0	0	0	1.92231e-05	3.35353e-06
ArsA ATPase family	0	8.53018e-06	6.33324e-06	0	0
ArsB family	0	2.72966e-05	0.000145665	6.40771e-06	0.00027499
ArsC family	0.000308261	0.000148425	0.000284996	0.000108931	0.000328646
Arsenical resistance-3 (ACR3) (TC 2.A.59) family	0	6.82415e-06	4.43327e-05	0.000153785	7.71313e-05
Aryl sulfotransferase family	0	0	0	0	3.35353e-06
Arylamine N-acetyltransferase family	0	8.53018e-06	1.89997e-05	0	0
Asp23 family	0	3.07087e-05	0.000145665	4.4854e-05	0.000144202
Asparaginase 1 family	0.000102754	0.000429921	0.000373661	0.000365239	0.000288404
Asparagine synthetase family	0.000102754	0.000544226	0.000519326	0.00030757	0.000747838
Aspartate/glutamate racemases family	0.000719277	0.000709711	0.000747323	0.00067281	0.000690828
Aspartate-semialdehyde dehydrogenase family	0.00082203	0.00117546	0.00104499	0.00120465	0.000969171
Aspartokinase family	0.00174681	0.000972441	0.00118432	0.00107009	0.000979232
ATCase/OTCase family	0.00441841	0.00420709	0.00416094	0.00344094	0.003652
ATP phosphoribosyltransferase family	0.00113029	0.000851312	0.000740989	0.000897079	0.000781373
ATP:guanido phosphotransferase family	0	0.000167192	0.00023433	0.00014097	0.00022804
ATPase A chain family	0.000102754	0.000121129	0.000132998	0.000249901	0.000241454
ATPase alpha/beta chains family	0.00750103	0.00834593	0.00763789	0.00752906	0.00767288
ATPase B chain family	0.000102754	0.000196194	0.000164664	0.000121746	0.000127434
ATPase C chain family	0.000205508	0.000146719	0.000164664	0.000121746	0.000100606
ATPase delta chain family	0.000102754	7.16535e-05	6.96657e-05	0.000185824	0.000124081
ATPase epsilon chain family	0	5.11811e-05	4.43327e-05	3.20385e-05	8.04848e-05
ATPase gamma chain family	0.000308261	0.000516929	0.00066499	0.000794556	0.000603636
ATP-dependent AMP-binding enzyme family	0.00503494	0.00303504	0.00399628	0.00435083	0.00445349
ATP-dependent DNA ligase family	0	1.53543e-05	3.16662e-05	0.000121746	6.03636e-05
Atu3266/EF_0837 deacetylase family	0	1.70604e-06	0	0	3.35353e-06
ATZ/TRZ family	0.000205508	2.55905e-05	8.86654e-05	0.000185824	0.000124081
Auxin efflux carrier (TC 2.A.69) family	0	6.65354e-05	5.06659e-05	2.56308e-05	3.35353e-05
AzlC family	0.000102754	0.000143307	0.000227997	0.000294755	0.000150909
AzlD/HI_1737/HP1330 family	0.000102754	0.000121129	0.000126665	0.000115339	8.38383e-05
Azoreductase type 1 family	0	2.21785e-05	4.43327e-05	6.40771e-06	5.70101e-05
Bacillales FliT family	0	3.41207e-06	3.16662e-05	0	1.00606e-05
Bacterial beta-galactosidase small subunit family	0.000102754	3.07087e-05	1.89997e-05	0.000102523	2.01212e-05
Bacterial CoaD family	0.000616523	0.000646588	0.000601658	0.00067281	0.000529858
Bacterial diacylglycerol kinase family	0	6.82415e-06	1.26665e-05	1.28154e-05	1.00606e-05
Bacterial flagellin family	0.000102754	0.000276378	0.000196331	0.000230678	0.000526505
Bacterial glucokinase family	0	1.70604e-06	0	6.40771e-06	0
Bacterial histone-like protein family	0.000102754	0.000276378	0.000354662	0.000384463	0.000375596
Bacterial microcompartments protein family	0.000205508	0.000121129	0.000107665	0.00022427	0.00010396
Bacterial non-heme bromo- and chloro-peroxidases family	0.000102754	5.11811e-06	2.5333e-05	0.000115339	4.69495e-05
Bacterial PQQ dehydrogenase family	0	6.82415e-06	1.26665e-05	3.20385e-05	5.70101e-05
Bacterial ring-hydroxylating dioxygenase alpha subunit family	0	1.70604e-06	6.33324e-06	2.56308e-05	0.00010396
Bacterial ring-hydroxylating dioxygenase beta subunit family	0	1.70604e-06	1.26665e-05	6.40771e-06	2.68283e-05
Bacterial ring-hydroxylating dioxygenase ferredoxin component family	0	0	1.26665e-05	2.56308e-05	1.00606e-05
Bacterial ring-hydroxylating dioxygenase ferredoxin reductase family	0	1.70604e-06	0	1.28154e-05	5.36565e-05
Bacterial solute-binding protein 1 family	0.000102754	3.24147e-05	7.59989e-05	0.000153785	0.000117374
Bacterial solute-binding protein 2 family	0.000308261	0.000339501	0.000455993	0.000666402	0.000469495
Bacterial solute-binding protein 3 family	0	0.000143307	0.000177331	0.000269124	0.000191151
Bacterial solute-binding protein 5 family	0.000513769	0.000150131	0.000335662	0.000301162	0.000419192
Bacterial solute-binding protein 7 family	0	2.04724e-05	3.16662e-05	8.33002e-05	4.69495e-05
Bacterial solute-binding protein 8 family	0	5.11811e-06	3.16662e-05	8.97079e-05	7.71313e-05
Bacterial solute-binding protein 9 family	0	1.19423e-05	5.69992e-05	0.000108931	7.04242e-05
Bacterial solute-binding protein ModA family	0	1.70604e-06	6.33324e-06	1.92231e-05	0
Bacterial solute-binding protein PotD/PotF family	0	6.48294e-05	5.06659e-05	9.61156e-05	6.03636e-05
Bacterial solute-binding protein SsuA/TauA family	0.000102754	8.70079e-05	0.000132998	6.40771e-05	0.000120727
Bacterial sugar transferase family	0.000719277	0.000986089	0.000848655	0.000781741	0.000918868
Bacterial/plant glucose-1-phosphate adenylyltransferase family	0.00297986	0.00211549	0.0022863	0.00279376	0.00186792
Bacterial-type ferredoxin family	0	1.70604e-06	0	3.20385e-05	0
Bacterioferritin family	0	1.70604e-06	0	0	3.01818e-05
BamA family	0	3.41207e-06	3.16662e-05	1.28154e-05	3.01818e-05
BamB family	0	0	0	1.28154e-05	3.35353e-06
BamC family	0	0	6.33324e-06	6.40771e-06	3.35353e-06
BamD family	0	0	1.26665e-05	6.40771e-06	3.35353e-06
BamE family	0	0	6.33324e-06	6.40771e-06	1.34141e-05
Band 7/mec-2 family	0.00082203	0.000573228	0.00048766	0.000659994	0.000533212
Barstar family	0	1.70604e-06	2.5333e-05	1.28154e-05	3.35353e-06
BCCT transporter (TC 2.A.15) family	0.000102754	8.53018e-05	0.000164664	0.000499801	0.000268283
BchE family	0	3.41207e-06	0	0	0
BchN/ChlN family	0	1.70604e-06	0	0	0
BCKDHA family	0	1.70604e-05	0.000126665	2.56308e-05	0.000150909
BcrC/YbjG family	0	0	0	1.28154e-05	0
Beta-class carbonic anhydrase family	0.000102754	5.28871e-05	5.06659e-05	9.61156e-05	0.000100606
Beta-eliminating lyase family	0.000513769	0.000564698	0.000443327	0.000249901	0.000392363
Beta-ketoacyl-ACP synthases family	0.00102754	0.000992913	0.000747323	0.000627956	0.000871919
Beta-lactamase family	0.000102754	3.41207e-06	0	6.40771e-06	3.35353e-06
BexD/CtrA/VexA family	0	0	6.33324e-06	6.40771e-06	0
BhsA/McbA family	0	0	6.33324e-06	6.40771e-06	3.35353e-06
BI1 family	0	3.41207e-05	5.06659e-05	1.92231e-05	3.68889e-05
Bile acid:sodium symporter (BASS) (TC 2.A.28) family	0.000205508	8.18897e-05	5.06659e-05	4.4854e-05	0.000110667
Binding-protein-dependent transport system permease family	0.00739827	0.00496115	0.00735923	0.00932322	0.00743814
Biotin--protein ligase family	0	7.84777e-05	0.000107665	7.68925e-05	9.05454e-05
BioW family	0	1.70604e-06	1.26665e-05	1.92231e-05	0
BioY family	0	3.24147e-05	4.43327e-05	1.92231e-05	2.68283e-05
BlaI transcriptional regulatory family	0	1.70604e-06	1.26665e-05	0	0
BMP lipoprotein family	0	3.92388e-05	7.59989e-05	7.68925e-05	0.000144202
BolA/IbaG family	0	0	6.33324e-06	0	0
Bpa family	0	1.70604e-06	6.33324e-06	3.20385e-05	6.70707e-06
BPG-independent phosphoglycerate mutase family	0.00390464	0.00372087	0.00345795	0.00335764	0.00320933
Branched chain amino acid transporter family	0	0.000138189	0.00023433	0.000217862	0.000261576
BshC family	0	5.11811e-06	5.06659e-05	0	9.38989e-05
BsuBI/PstI restriction endonuclease family	0	3.41207e-06	0	1.92231e-05	1.00606e-05
BtpA family	0.000102754	1.19423e-05	6.33324e-06	3.20385e-05	3.01818e-05
BtuF family	0	0	1.26665e-05	0	6.70707e-06
C/M/P thioester hydrolase family	0	0	6.33324e-06	3.84463e-05	1.00606e-05
CaiB/BaiF CoA-transferase family	0.000205508	0.000184252	0.000259663	0.000378055	0.00022804
Calycin superfamily	0	2.90026e-05	4.43327e-05	2.56308e-05	7.04242e-05
CAMP phosphodiesterase class-II family	0	0	0	1.28154e-05	0
CAMP phosphodiesterase class-III family	0.000102754	5.11811e-06	2.5333e-05	0.00014097	5.0303e-05
CapA family	0.000308261	8.87139e-05	0.000132998	0.000205047	0.000100606
CAPAB/TerDEXZ family	0	5.45932e-05	0.000151998	9.61156e-05	0.000358828
CarA family	0.000411015	0.000706299	0.000816988	0.000781741	0.000811555
CarA/CarH B12-binding photoregulator family	0	0	1.26665e-05	0	3.35353e-06
CarB family	0.00811755	0.00708346	0.00723256	0.00800323	0.00656622
Carbamate kinase family	0.000308261	0.000160367	0.000221663	0.000198639	0.000201212
Carbamoyltransferase HypF family	0.000205508	7.67716e-05	6.96657e-05	0.000147377	9.05454e-05
Carbohydrate esterase 6 family	0	0.000325853	0.000158331	8.33002e-05	0.000221333
Carbohydrate esterase 7 family	0.000308261	8.18897e-05	3.79995e-05	3.84463e-05	9.05454e-05
Carbohydrate kinase PfkB family	0.000102754	0.000491338	0.000493993	0.00053184	0.000449373
Carbon-nitrogen hydrolase superfamily	0.000102754	0.000145013	0.000259663	8.33002e-05	0.000328646
CarD family	0.000102754	1.70604e-05	8.86654e-05	0.000198639	9.05454e-05
Carotenoid oxygenase family	0	0	0	0	6.70707e-06
Carotenoid/retinoid oxidoreductase family	0	6.82415e-06	1.26665e-05	6.40771e-06	7.04242e-05
Catalase family	0.000719277	0.000709711	0.000759989	0.000916302	0.00133806
Cation diffusion facilitator (CDF) transporter (TC 2.A.4) family	0.000102754	6.14173e-05	0.000139331	8.97079e-05	0.000305171
Cation transport ATPase (P-type) (TC 3.A.3) family	0.00739827	0.00525459	0.00564925	0.00571568	0.00587539
CbbQ/NirQ/NorQ/GpvN family	0	0	0	0	3.35353e-06
CbeA/YafW/YfjZ antitoxin family	0	0	0	6.40771e-06	0
CbiD family	0.000102754	9.3832e-05	0.000151998	0.00014097	7.37777e-05
CbiG family	0.000102754	4.26509e-05	6.33324e-05	3.84463e-05	3.01818e-05
CbiK family	0	2.04724e-05	1.26665e-05	1.28154e-05	1.00606e-05
CbiM family	0.000102754	2.38845e-05	0	3.84463e-05	1.67677e-05
CbiN family	0	0	0	6.40771e-06	0
CbiQ family	0	0	0	0	3.35353e-06
CbiX family	0	0	1.26665e-05	0	6.70707e-06
CbpM family	0	0	0	1.92231e-05	3.35353e-06
CbrA family	0	1.19423e-05	6.33324e-06	1.28154e-05	1.00606e-05
CbtA/YkfI/YpjF toxin family	0	0	0	6.40771e-06	0
CbxX/cfxQ family	0.000411015	0.000293438	0.000316662	0.000346016	0.000241454
CcdB toxin family	0	0	0	0	6.70707e-06
CcmC/CycZ/HelC family	0	1.70604e-06	0	0	3.35353e-06
CcmD/CycX/HelD family	0	0	0	6.40771e-06	0
CcmF/CycK/Ccl1/NrfE/CcsA family	0.000205508	0.00011601	0.000132998	0.00014097	0.00022804
CcmH/CycL/Ccl2/NrfF family	0	0	0	1.92231e-05	0
CcoP / FixP family	0	1.70604e-06	0	6.40771e-06	0
Ccs1/CcsB family	0	0	0	0	3.35353e-06
CdaR family	0.000102754	7.16535e-05	0.000145665	5.76694e-05	8.38383e-05
CDP-alcohol phosphatidyltransferase class-I family	0.000308261	0.00028832	0.000436994	0.000346016	0.000355474
CDP-alcohol phosphatidyltransferase class-II family	0	1.70604e-06	1.26665e-05	6.40771e-06	3.35353e-06
CDP-glycerol glycerophosphotransferase family	0.000205508	7.33596e-05	0.000101332	0.000128154	4.69495e-05
CDS family	0.000308261	0.000286614	0.000297662	0.000281939	0.000348767
Cellobiose 2-epimerase family	0.000411015	0.000308793	0.000341995	0.000269124	0.000197858
Cema family	0	0	0	0	1.67677e-05
CFA/CMAS family	0	1.70604e-06	0	6.40771e-06	2.01212e-05
Chalcone/stilbene synthases family	0	1.53543e-05	3.79995e-05	0	0.000127434
Chaperonin (HSP60) family	0.00369914	0.00444764	0.00393294	0.00367162	0.00372242
CheC family	0	1.02362e-05	6.33324e-06	0	4.35959e-05
CheD family	0	5.11811e-05	1.89997e-05	6.40771e-06	9.38989e-05
Chloramphenicol acetyltransferase family	0	0.000126247	7.59989e-05	6.40771e-05	7.71313e-05
Chloride channel (TC 2.A.49) family	0.000205508	6.31233e-05	3.16662e-05	7.68925e-05	7.04242e-05
Chorismate synthase family	0.00113029	0.00168215	0.00156431	0.00135843	0.00139842
Chromate ion transporter (CHR) (TC 2.A.51) family	0.000102754	3.92388e-05	4.43327e-05	1.92231e-05	5.36565e-05
CidA/LrgA family	0	3.41207e-06	6.33324e-06	0	2.01212e-05
CidB/LrgB family	0	3.41207e-05	3.16662e-05	3.84463e-05	4.02424e-05
CinA family	0.00113029	0.000936614	0.00110832	0.000692033	0.000848444
CitD family	0	3.58268e-05	5.06659e-05	6.40771e-05	2.01212e-05
CitG/MdcB family	0	5.28871e-05	4.43327e-05	4.4854e-05	3.35353e-05
CitM (TC 2.A.11) transporter family	0.000102754	0.000148425	0.000145665	0.000147377	0.000164323
Citrate synthase family	0.000411015	0.000211549	0.000392661	0.000467763	0.000553333
CitX family	0	6.82415e-06	1.89997e-05	3.20385e-05	6.70707e-06
Class A bacterial acid phosphatase family	0	2.04724e-05	1.89997e-05	1.28154e-05	2.01212e-05
Class I fructose-bisphosphate aldolase family	0	2.21785e-05	3.79995e-05	6.40771e-06	3.01818e-05
Class II aldolase/RraA-like family	0.000205508	1.02362e-05	5.69992e-05	7.04848e-05	5.70101e-05
Class II fructose-bisphosphate aldolase family	0.00205508	0.00236286	0.00231797	0.00198639	0.00194505
Class I-like SAM-binding methyltransferase superfamily	0.0053432	0.00560262	0.00477526	0.00410734	0.00553333
Class IV-like SAM-binding methyltransferase superfamily	0.00154131	0.00129147	0.00155798	0.00169164	0.00144873
Class-A beta-lactamase family	0.000102754	6.82415e-06	0	1.28154e-05	1.34141e-05
Class-C beta-lactamase family	0	0	0	1.28154e-05	6.70707e-06
Class-D beta-lactamase family	0	0	0	0	1.00606e-05
Class-I aminoacyl-tRNA synthetase family	0.0324702	0.0403324	0.0373978	0.0355884	0.0365837
Class-I DAHP synthase family	0.000719277	0.000697769	0.000829655	0.000935526	0.000821616
Class-I fumarase family	0.00102754	0.00152178	0.000892987	0.000704848	0.00117709
Class-I pyridine nucleotide-disulfide oxidoreductase family	0.000924784	0.000487926	0.000905654	0.00105086	0.00084509
Class-I pyridoxal-phosphate-dependent aminotransferase family	0.00277435	0.00318858	0.00360995	0.00396637	0.00325293
Class-II aminoacyl-tRNA synthetase family	0.0322647	0.0363949	0.0328759	0.0311735	0.0326064
Class-II DAHP synthase family	0.000102754	1.36483e-05	3.16662e-05	0.000160193	4.69495e-05
Class-II fumarase/aspartase family	0.00082203	0.00109869	0.00121598	0.000961156	0.00126764
Class-II pyridine nucleotide-disulfide oxidoreductase family	0.00143855	0.00143136	0.00147565	0.00137125	0.00165665
Class-II pyridoxal-phosphate-dependent aminotransferase family	0.00174681	0.00240722	0.0021913	0.00213377	0.00226028
Class-III pyridine nucleotide-disulfide oxidoreductase family	0.000205508	0.000187664	0.000202664	0.000185824	0.000140848
Class-III pyridoxal-phosphate-dependent aminotransferase family	0.00236334	0.00184081	0.00240663	0.00210814	0.00293099
Class-IV pyridoxal-phosphate-dependent aminotransferase family	0.00123305	0.00124882	0.00139331	0.00131999	0.00130452
Class-V pyridoxal-phosphate-dependent aminotransferase family	0.00421291	0.00464383	0.0049336	0.00482501	0.00475531
ClpA/ClpB family	0.00709001	0.00842441	0.00841688	0.00796478	0.00769636
ClpS family	0	2.72966e-05	3.16662e-05	5.12617e-05	3.01818e-05
ClpX chaperone family	0.00380189	0.00293609	0.00286896	0.00292192	0.00287398
CMP-NeuNAc synthase family	0	2.04724e-05	1.26665e-05	6.40771e-06	2.34747e-05
CN hydrolase family	0	3.24147e-05	1.89997e-05	1.28154e-05	4.02424e-05
CoaE family	0.000308261	0.000136483	0.000208997	0.000173008	0.000157616
Cob(I)alamin adenosyltransferase family	0.000205508	6.65354e-05	8.86654e-05	2.56308e-05	0.000134141
CobB/CbiA family	0.000308261	9.3832e-05	0.000107665	7.68925e-05	0.00010396
CobB/CobQ family	0.000924784	0.000493044	0.000538326	0.000736887	0.000523151
CobD/CbiB family	0.000205508	0.000119423	0.000107665	0.000179416	9.05454e-05
CobH/CbiC family	0.000102754	3.07087e-05	3.16662e-05	2.56308e-05	1.34141e-05
CobN family	0	2.21785e-05	3.16662e-05	1.92231e-05	1.67677e-05
CobS family	0.000205508	8.18897e-05	5.69992e-05	6.40771e-05	6.37171e-05
CobT family	0.000205508	0.000390682	0.00044966	0.000467763	0.000298464
CobU/CobP family	0	6.82415e-06	6.33324e-06	6.40771e-06	3.35353e-06
CocE/NonD hydrolase family	0	1.70604e-06	0	0	2.01212e-05
CodY family	0.000102754	6.48294e-05	9.49986e-05	4.4854e-05	0.000184444
CofD family	0	0	0	0	3.35353e-06
CofE family	0	0	6.33324e-06	4.4854e-05	1.67677e-05
Colicin/pyosin nuclease family	0	0	0	7.04848e-05	0
Colicins ColE2/ColE8/ColE9 and pyocins S1/S2 family	0	0	0	5.76694e-05	0
ComB family	0	1.02362e-05	6.33324e-06	1.28154e-05	1.00606e-05
ComF/GntX family	0	3.41207e-06	0	6.40771e-06	3.35353e-06
ComGC family	0	1.70604e-06	1.26665e-05	0	6.70707e-06
Complex I 20 kDa subunit family	0.000102754	0.000165486	0.000126665	0.000108931	0.000224687
Complex I 23 kDa subunit family	0.000102754	1.53543e-05	3.16662e-05	4.4854e-05	4.02424e-05
Complex I 24 kDa subunit family	0.000205508	0.000199606	0.000189997	0.000153785	0.000177737
Complex I 30 kDa subunit family	0	0.000211549	0.000132998	9.61156e-05	0.000248161
Complex I 49 kDa subunit family	0.000308261	9.2126e-05	0.000120332	0.000243493	0.000164323
Complex I 51 kDa subunit family	0.00256885	0.0021479	0.0023243	0.00222348	0.00158957
Complex I 75 kDa subunit family	0.000308261	4.94751e-05	9.49986e-05	9.61156e-05	0.000110667
Complex I subunit 1 family	0.000205508	0.000204724	0.000164664	0.000134562	0.000211273
Complex I subunit 2 family	0	0.000266142	0.000151998	8.97079e-05	0.000264929
Complex I subunit 3 family	0	3.75328e-05	3.79995e-05	6.40771e-06	4.02424e-05
Complex I subunit 4 family	0	4.7769e-05	5.06659e-05	7.04848e-05	5.70101e-05
Complex I subunit 4L family	0.000102754	1.53543e-05	3.16662e-05	4.4854e-05	6.03636e-05
Complex I subunit 5 family	0.000205508	0.000196194	0.000208997	0.0001666	0.000261576
Complex I subunit 6 family	0	3.41207e-06	6.33324e-06	6.40771e-06	1.00606e-05
Concentrative nucleoside transporter (CNT) (TC 2.A.41) family	0	1.36483e-05	4.43327e-05	6.40771e-06	0.000157616
CopC family	0	0	0	0	3.35353e-06
CopD family	0	1.70604e-06	0	0	0
Copper/topaquinone oxidase family	0	3.41207e-06	1.89997e-05	0.00014097	2.01212e-05
COQ7 family	0	0	0	0	3.35353e-06
CorA metal ion transporter (MIT) (TC 1.A.35) family	0.000102754	6.14173e-05	0.000126665	8.97079e-05	5.0303e-05
CotE family	0	1.70604e-06	1.26665e-05	0	3.01818e-05
CotF family	0	1.70604e-06	0	0	1.67677e-05
CotH family	0	0	1.26665e-05	6.40771e-06	0
CotS family	0	0	0	6.40771e-06	0
COX11/CtaG family	0	1.70604e-06	0	0	0
COX15/CtaA family	0	1.19423e-05	8.23322e-05	1.28154e-05	0.000191151
Cp-1 holin family	0	8.53018e-06	1.26665e-05	2.56308e-05	1.00606e-05
CPA3 antiporters (TC 2.A.63) subunit A family	0.000102754	8.01837e-05	0.000189997	0.000147377	0.000650585
CPA3 antiporters (TC 2.A.63) subunit B family	0	1.70604e-06	6.33324e-06	0	4.69495e-05
CPA3 antiporters (TC 2.A.63) subunit C family	0	1.02362e-05	2.5333e-05	6.40771e-06	7.37777e-05
CPA3 antiporters (TC 2.A.63) subunit D family	0	2.55905e-05	0.000113998	5.76694e-05	0.000221333
CPA3 antiporters (TC 2.A.63) subunit E family	0	6.82415e-06	4.43327e-05	6.40771e-06	3.01818e-05
CPA3 antiporters (TC 2.A.63) subunit F family	0	1.70604e-06	3.16662e-05	6.40771e-06	2.68283e-05
CPA3 antiporters (TC 2.A.63) subunit G family	0	5.11811e-06	5.69992e-05	0	5.0303e-05
CpsB/CapC family	0	1.87664e-05	5.69992e-05	1.28154e-05	3.35353e-05
CpsC/CapA family	0	1.19423e-05	1.26665e-05	6.40771e-06	3.35353e-05
CpsD/CapB family	0.000102754	0.000110892	0.000164664	8.33002e-05	0.000137495
CptB antitoxin family	0	1.70604e-06	0	0	6.70707e-06
CrcB (TC 9.B.71) family	0	1.70604e-05	6.33324e-06	5.12617e-05	3.01818e-05
Creatininase superfamily	0	0	0	6.40771e-06	3.35353e-06
CrgA family	0	1.70604e-06	1.26665e-05	6.40771e-06	3.35353e-06
CRISPR-associated Cas10/Csm1 family	0	1.02362e-05	6.33324e-06	0	1.00606e-05
CRISPR-associated Csm3 family	0	5.11811e-06	0	0	3.35353e-06
CRISPR-associated endonuclease Cas1 family	0.000205508	6.14173e-05	5.06659e-05	7.68925e-05	6.03636e-05
CRISPR-associated endoribonuclease Cas2 protein family	0.000205508	2.38845e-05	4.43327e-05	3.84463e-05	5.36565e-05
CRISPR-associated exonuclease Cas4 family	0	0	0	6.40771e-06	1.67677e-05
CRISPR-associated nuclease Cas3-HD family	0	1.02362e-05	1.89997e-05	6.40771e-06	1.00606e-05
CRISPR-associated protein Cas5 family	0	5.11811e-06	1.26665e-05	1.92231e-05	3.35353e-06
CRISPR-associated protein Cas9/Csn1 family	0	1.53543e-05	1.89997e-05	1.28154e-05	3.01818e-05
CsgG family	0	0	0	6.40771e-06	0
CsoR family	0	4.94751e-05	0.000107665	0.000128154	8.71919e-05
CsrA family	0	2.90026e-05	3.16662e-05	5.12617e-05	9.05454e-05
CstA family	0.000102754	0.000464042	0.00044966	0.000544655	0.00045608
CTP synthase family	0.00184957	0.00149108	0.00144398	0.00130717	0.00174048
CtsR family	0	4.7769e-05	5.69992e-05	3.84463e-05	0.000107313
CutC family	0.000205508	0.000281496	0.000227997	0.0001666	0.000167677
Cu-Zn superoxide dismutase family	0	8.53018e-06	5.69992e-05	6.40771e-06	3.01818e-05
CvfB family	0	5.11811e-06	1.89997e-05	1.28154e-05	4.35959e-05
CvfC family	0	1.70604e-06	6.33324e-06	0	1.67677e-05
CwlJ family	0	6.82415e-06	2.5333e-05	0	8.38383e-05
Cyanase family	0	1.70604e-06	6.33324e-06	3.20385e-05	3.01818e-05
Cyclic 2	0	0	0	0	3.35353e-06
Cyclodeaminase/cyclohydrolase family	0	1.19423e-05	0	0	3.35353e-06
Cycloisomerase 2 family	0	3.41207e-06	1.26665e-05	1.92231e-05	3.35353e-06
Cyclophilin-type PPIase family	0.000616523	0.000409449	0.000538326	0.000551063	0.000482909
Cysteine protease StiP family	0	6.82415e-06	0	0	1.34141e-05
Cysteine synthase/cystathionine beta-synthase family	0.00174681	0.00164121	0.00171631	0.00156348	0.0015661
CysZ family	0	1.70604e-06	0	0	0
Cytidine and deoxycytidylate deaminase family	0.00102754	0.00117887	0.00122232	0.000909895	0.00119386
Cytidylate kinase family	0.00113029	0.00106286	0.000861321	0.000736887	0.000905454
Cytidylyltransferase family	0.000205508	0.000165486	0.000177331	0.000121746	0.000127434
Cytochrome b family	0	7.67716e-05	6.96657e-05	0.000179416	0.000328646
Cytochrome b558 family	0	3.41207e-06	1.26665e-05	6.40771e-06	7.04242e-05
Cytochrome b560 family	0	1.70604e-06	0	0	0
Cytochrome c family	0	3.41207e-06	6.33324e-06	0	6.70707e-06
Cytochrome c oxidase bacterial subunit 4 family	0	1.70604e-06	6.33324e-06	0	0
Cytochrome c oxidase bacterial subunit CtaF family	0	0	0	1.28154e-05	3.35353e-06
Cytochrome c oxidase subunit 2 family	0.000102754	4.26509e-05	6.96657e-05	6.40771e-05	0.000140848
Cytochrome c oxidase subunit 3 family	0	1.70604e-05	8.23322e-05	5.76694e-05	0.000211273
Cytochrome c-552 family	0	6.99475e-05	1.26665e-05	3.20385e-05	0.000110667
Cytochrome f family	0	2.21785e-05	0	0	3.68889e-05
Cytochrome P450 family	0	2.38845e-05	5.69992e-05	4.4854e-05	0.000154263
Cytochrome ubiquinol oxidase subunit 1 family	0.000102754	0.000138189	0.000183664	0.000243493	0.00021798
Cytochrome ubiquinol oxidase subunit 2 family	0	5.11811e-06	6.33324e-06	4.4854e-05	3.01818e-05
Cytosine deaminase family	0	8.35958e-05	6.96657e-05	3.84463e-05	6.03636e-05
DadA oxidoreductase family	0	1.36483e-05	2.5333e-05	1.92231e-05	6.37171e-05
D-alanine--D-alanine ligase family	0.00256885	0.0016122	0.00132365	0.00139688	0.00121733
D-alpha-D-heptose-1-P guanylyltransferase family	0	1.70604e-06	0	0	0
DamX family	0	0	0	6.40771e-06	0
DapA family	0.0013358	0.0020643	0.00198864	0.0018326	0.00192493
DapB family	0.00082203	0.000598819	0.000791655	0.000666402	0.000633818
DCC thiol-disulfide oxidoreductase family	0	1.70604e-06	2.5333e-05	0	1.67677e-05
DCK/DGK family	0.000102754	7.16535e-05	0.000158331	3.20385e-05	0.000264929
DCTP deaminase family	0	6.82415e-05	7.59989e-05	0.000134562	8.38383e-05
DcuA/DcuB transporter (TC 2.A.13.1) family	0	0.000100656	6.96657e-05	1.92231e-05	7.37777e-05
DcuC/DcuD transporter (TC 2.A.61) family	0	3.75328e-05	1.89997e-05	2.56308e-05	6.70707e-06
DDAH family	0	5.28871e-05	8.86654e-05	5.76694e-05	5.36565e-05
DEAD box helicase family	0.00113029	0.00118058	0.00190631	0.00205047	0.00192157
DedA family	0.000205508	4.43569e-05	9.49986e-05	5.12617e-05	0.000130788
DegT/DnrJ/EryC1 family	0.0013358	0.00134265	0.00117165	0.000845818	0.00142525
Dehydroquinate synthase family	0.000719277	0.000924672	0.000797989	0.000884264	0.000888686
DeoC/FbaB aldolase family	0.0013358	0.000998031	0.00118432	0.00118543	0.000928929
Deoxyhypusine synthase family	0.000102754	8.53018e-06	1.26665e-05	1.28154e-05	3.35353e-05
Desulfoferrodoxin family	0.000205508	0.000162073	0.000183664	0.000102523	0.000120727
Dethiobiotin synthetase family	0	1.70604e-06	1.89997e-05	2.56308e-05	2.34747e-05
DgoK family	0	0	0	6.40771e-06	0
DGTPase family	0.00154131	0.00101168	0.000968986	0.000999603	0.000898747
DHBP synthase family	0.000719277	0.000708005	0.000500326	0.000525432	0.000576808
DHNA family	0.000102754	1.70604e-05	4.43327e-05	3.20385e-05	6.37171e-05
DHOase family	0.00226058	0.00156102	0.00179864	0.00187746	0.00156275
DHPS family	0.000308261	0.000194488	0.000202664	0.000179416	0.000251515
Diacylglycerol/lipid kinase family	0.000102754	7.84777e-05	0.000120332	5.76694e-05	0.000194505
Diaminopimelate dehydrogenase family	0.000719277	0.00121811	0.00115265	0.000788148	0.00126093
Diaminopimelate epimerase family	0.00113029	0.000697769	0.000639657	0.00114057	0.000657292
Diaminopropionate ammonia-lyase family	0.000308261	0.000167192	0.000208997	0.000313978	0.000127434
Dienelactone hydrolase family	0	1.70604e-06	1.26665e-05	0	6.70707e-06
Dihydrofolate reductase family	0.000102754	0.000110892	0.000145665	0.000153785	0.000157616
Dihydroorotate dehydrogenase family	0.00174681	0.00203189	0.00169731	0.00164037	0.00166335
Dihydropyrimidine dehydrogenase family	0	0.000129659	9.49986e-05	5.76694e-05	0.000134141
DinB family	0	5.11811e-06	1.89997e-05	0	2.68283e-05
DinI family	0	0	0	1.28154e-05	0
Diol/glycerol dehydratase large subunit family	0	4.94751e-05	5.06659e-05	6.40771e-06	3.68889e-05
Diol/glycerol dehydratase medium subunit family	0	5.11811e-06	6.33324e-06	6.40771e-06	6.70707e-06
DisA family	0.000308261	3.75328e-05	6.96657e-05	0.00022427	6.37171e-05
D-isomer specific 2-hydroxyacid dehydrogenase family	0.00113029	0.00137336	0.00122865	0.000954749	0.00123075
Disproportionating enzyme family	0.00236334	0.00162244	0.00157698	0.00179416	0.00130788
DivIVA family	0	6.82415e-06	2.5333e-05	6.40771e-06	7.37777e-05
DksA family	0	0	0	2.56308e-05	1.67677e-05
D-lyxose ketol-isomerase family	0	1.87664e-05	3.79995e-05	2.56308e-05	1.67677e-05
D-mannuronate C5-epimerase family	0	1.53543e-05	0	6.40771e-06	1.67677e-05
DmpD/TodF/XylF esterase family	0	1.19423e-05	1.26665e-05	6.40771e-06	2.68283e-05
DMRL synthase family	0.000308261	0.00018084	0.000246996	0.000160193	0.000184444
DNA glycosylase MPG family	0.000411015	0.000129659	0.000120332	0.000185824	0.000130788
DNA gyrase inhibitor YacG family	0	0	0	0	3.35353e-06
DNA mismatch repair MutL/HexB family	0.0013358	0.00179134	0.00150731	0.0012495	0.0014722
DNA mismatch repair MutS family	0.00503494	0.00668596	0.00650424	0.00601684	0.00587204
DNA photolyase class-1 family	0	3.41207e-06	1.26665e-05	6.40771e-06	3.35353e-06
DNA polymerase type-A family	0.00195232	0.00263071	0.00245096	0.00260153	0.00249167
DNA polymerase type-B family	0	0	0	3.84463e-05	0
DNA polymerase type-C family	0.00811755	0.00739396	0.00822688	0.00812498	0.00700218
DNA polymerase type-X family	0	1.87664e-05	8.86654e-05	6.40771e-06	0.00010396
DNA polymerase type-Y family	0.000616523	0.00106286	0.00123498	0.000884264	0.00107648
DNA repair enzymes AP/ExoA family	0.000513769	0.000829134	0.000797989	0.000576694	0.000677414
DNA/RNA non-specific endonuclease family	0	5.11811e-06	6.33324e-06	0	3.35353e-06
DNA2/NAM7 helicase family	0	1.36483e-05	6.33324e-06	2.56308e-05	1.34141e-05
DnaA family	0.00164406	0.00161903	0.00157064	0.00145455	0.0019484
DnaC family	0	0	0	6.40771e-06	0
DnaG primase family	0.00123305	0.000975853	0.00110198	0.00112135	0.00105636
DnaJ family	0.00390464	0.00251811	0.00227363	0.00265279	0.00219321
DnaX/STICHEL family	0.00143855	0.0012147	0.00127298	0.00128795	0.0011402
DODA-type extradiol aromatic ring-opening dioxygenase family	0	0	0	1.28154e-05	0
Dodecin family	0	0	0	6.40771e-06	0
Dps family	0	6.82415e-06	2.5333e-05	1.28154e-05	3.68889e-05
Drug/metabolite transporter (DMT) superfamily	0	0	1.26665e-05	0	0
DsbB family	0	5.11811e-06	3.16662e-05	0	8.71919e-05
DsbD family	0	2.38845e-05	4.43327e-05	1.28154e-05	0.00011402
DSD1 family	0	3.41207e-06	0	0	3.35353e-06
DsrC/TusE family	0	6.82415e-06	0	0	0
DsrF/TusC family	0	0	0	6.40771e-06	0
DsrH/TusB family	0	0	0	6.40771e-06	0
DTD family	0.000411015	0.00074895	0.000715656	0.000877856	0.000657292
DTDP-4-dehydrorhamnose 3	0	0.000419685	0.000259663	0.00022427	0.00028505
DTDP-4-dehydrorhamnose 3,5-epimerase family	0.000616523	0	0	0	0
DTDP-4-dehydrorhamnose reductase family	0.000205508	0.000228609	0.000183664	8.33002e-05	0.00016097
Dus family	0.000513769	0.000957086	0.000981653	0.000743294	0.00123075
DUTPase family	0.000924784	0.000656824	0.000576325	0.00044854	0.000586868
DXR family	0.00277435	0.00198241	0.00162764	0.00169804	0.00144873
DyP-type peroxidase family	0	3.41207e-06	0	6.40771e-06	3.35353e-06
E.coli NlpD/Haemophilus LppB family	0	0	1.26665e-05	0	6.70707e-06
EamA transporter family	0.000102754	0.000163779	0.000265996	0.0001666	0.000395717
EccD/snm4 family	0	1.70604e-06	0	0	0
ECF family	0	0	6.33324e-06	0	3.35353e-06
EcpA/MatB fimbrillin family	0	0	6.33324e-06	0	0
EcpC/MatD family	0	0	0	3.84463e-05	0
EcpD/MatE family	0	0	0	2.56308e-05	0
Ectoine synthase family	0	0	0	0	3.35353e-06
EfeM/EfeO family	0	6.82415e-06	6.33324e-06	6.40771e-06	1.34141e-05
EF-Ts family	0.000924784	0.00116863	0.00103232	0.00110213	0.000905454
EIF-2B alpha/beta/delta subunits family	0.000924784	0.000431627	0.000335662	0.000397278	0.000392363
ElaB/YgaM/YqjD family	0	0	6.33324e-06	1.28154e-05	0
Elongation factor P family	0.00102754	0.00120446	0.00109565	0.00144814	0.00109325
Emb family	0	0	0	1.28154e-05	3.35353e-06
EndA/NucM nuclease family	0	3.41207e-06	0	0	0
Endonuclease V family	0	0	6.33324e-06	1.28154e-05	3.35353e-06
Endoribonuclease YbeY family	0.000308261	0.000556168	0.000411661	0.000397278	0.000516444
Energy-coupling factor EcfT family	0.000924784	0.000783071	0.000968986	0.000903487	0.00077802
Enolase family	0.00164406	0.00217008	0.0020583	0.00159552	0.00187462
Enoyl-CoA hydratase/isomerase family	0.000719277	0.000450394	0.000772656	0.000627956	0.000831676
EpmC family	0	0	6.33324e-06	1.28154e-05	6.70707e-06
EPSP synthase family	0.00411015	0.00431968	0.0044016	0.00477374	0.00416844
ES1 family	0	1.70604e-06	0	1.28154e-05	0
ESAT-6 (esx) family	0	0	0	0	2.01212e-05
EssB family	0	0	0	0	6.70707e-06
Esterase D family	0	3.41207e-06	1.26665e-05	3.20385e-05	2.34747e-05
ETF alpha-subunit/FixB family	0.000924784	0.000789895	0.00095632	0.000954749	0.000915514
ETF beta-subunit/FixA family	0.000513769	0.00046916	0.000633324	0.000538248	0.000566747
ETF-QO/FixC family	0.000102754	2.04724e-05	1.89997e-05	7.04848e-05	3.01818e-05
Etk/wzc family	0	2.55905e-05	2.5333e-05	5.12617e-05	0.000124081
EutC family	0	0.000235433	0.000272329	0.00039087	0.000204565
EutH family	0.000411015	0.000179134	0.000120332	0.000230678	0.000117374
EutL/PduB family	0.000102754	5.11811e-05	6.33324e-05	8.33002e-05	6.03636e-05
EutP/PduV family	0	5.11811e-06	1.26665e-05	1.28154e-05	6.70707e-06
EutS/PduU family	0	2.90026e-05	4.43327e-05	5.12617e-05	3.68889e-05
ExbB/TolQ family	0	0	0	2.56308e-05	1.00606e-05
ExbD/TolR family	0	1.70604e-06	6.33324e-06	6.40771e-06	1.00606e-05
ExeA family	0	1.70604e-06	0	0	0
Extradiol ring-cleavage dioxygenase family	0	3.07087e-05	0.000107665	1.28154e-05	0.000201212
EzrA family	0.000102754	1.70604e-06	1.26665e-05	0	4.69495e-05
F420-dependent glucose-6-phosphate dehydrogenase family	0	0	0	1.28154e-05	0
F420H(2)-dependent quinone reductase family	0	1.70604e-06	6.33324e-06	6.40771e-05	1.34141e-05
FabD family	0.000102754	0.000267848	0.000183664	0.000147377	0.000181091
FabH family	0.000513769	0.000569816	0.000563659	0.00039087	0.000657292
FAD-binding monooxygenase family	0.000102754	1.19423e-05	8.23322e-05	0.000269124	0.000124081
FAD-binding oxidoreductase type 6 family	0	1.70604e-06	6.33324e-06	3.20385e-05	3.35353e-06
FAD-binding oxidoreductase/transferase type 4 family	0.000102754	4.7769e-05	0.000145665	0.000192231	4.69495e-05
FAD-dependent glycerol-3-phosphate dehydrogenase family	0.000205508	0.00026273	0.000284996	0.000237085	0.000348767
FAD-dependent oxidoreductase 2 family	0.000719277	0.000890551	0.00114632	0.00104446	0.0014286
FAD-dependent oxidoreductase family	0	1.02362e-05	0	2.56308e-05	4.69495e-05
FAD-dependent urate hydroxylase family	0	0	0	0	3.35353e-05
FadG family	0	1.70604e-06	0	0	0
FADH(2)-utilizing monooxygenase family	0	1.36483e-05	0.000164664	2.56308e-05	0.000244808
FAH family	0.000102754	8.53018e-05	8.86654e-05	0.000108931	0.000154263
FapR family	0	1.70604e-05	3.16662e-05	0	6.70707e-05
Fatty acid desaturase family	0	1.87664e-05	7.59989e-05	6.40771e-06	0.000174384
FBPase class 1 family	0	0	1.89997e-05	1.28154e-05	1.67677e-05
FBPase class 2 family	0.000102754	3.75328e-05	0.000132998	0.000205047	0.000244808
FBPase class 3 family	0.00123305	0.00165144	0.00135531	0.00121746	0.00115026
FdhD family	0.000102754	1.70604e-06	3.79995e-05	0.000102523	3.68889e-05
Fe(2+)-trafficking protein family	0	1.70604e-06	0	0	1.00606e-05
FemABX family	0	5.11811e-06	0	2.56308e-05	0
Ferredoxin--NADP reductase family	0	0	6.33324e-06	2.56308e-05	1.00606e-05
Ferredoxin--NADP reductase type 1 family	0	6.82415e-06	0	3.20385e-05	2.01212e-05
Ferredoxin--NADP reductase type 2 family	0	2.04724e-05	8.23322e-05	2.56308e-05	0.000197858
Ferritin family	0	4.09449e-05	6.33324e-05	5.76694e-05	6.03636e-05
Ferrochelatase family	0.000308261	3.07087e-05	0.000158331	0.00022427	0.00028505
Fes family	0	0	0	1.28154e-05	0
FGAMS family	0.000308261	0.000409449	0.000709323	0.000775333	0.000828323
FGGY kinase family	0.00380189	0.00290879	0.00297662	0.00344094	0.00295782
FHIPEP (flagella/HR/invasion proteins export pore) family	0.000308261	0.000221785	0.000164664	0.000249901	0.000482909
Fic family	0	4.26509e-05	5.06659e-05	6.40771e-06	4.35959e-05
Fimbrial export usher family	0	3.41207e-06	1.89997e-05	7.04848e-05	2.01212e-05
Fimbrial K88 protein family	0	0	0	0	3.35353e-06
Fimbrial protein family	0	0	2.5333e-05	7.04848e-05	1.00606e-05
FinO family	0	0	6.33324e-06	2.56308e-05	0
FKBP-type PPIase family	0.00174681	0.00154226	0.00146298	0.00137125	0.00140513
Flagella basal body rod proteins family	0.000102754	0.000167192	0.000189997	0.000134562	0.00038901
Flavin monoamine oxidase family	0	5.11811e-06	3.16662e-05	0.00014097	3.35353e-05
Flavin oxidoreductase frp family	0	1.36483e-05	8.86654e-05	0	0.000140848
Flavodoxin family	0	3.41207e-05	5.69992e-05	2.56308e-05	2.68283e-05
Flavodoxin reductase family	0	2.21785e-05	2.5333e-05	3.20385e-05	2.34747e-05
Flavoredoxin family	0	7.16535e-05	0.000164664	5.76694e-05	9.72525e-05
FldB/FldC dehydratase alpha subunit family	0.000205508	9.2126e-05	0.000101332	8.33002e-05	7.71313e-05
FldB/FldC dehydratase beta subunit family	0.000205508	7.33596e-05	0.000170998	0.000121746	8.04848e-05
FlgD family	0	0	0	6.40771e-06	3.35353e-06
FlgH family	0	1.70604e-06	6.33324e-06	0	3.35353e-06
FlgI family	0	1.19423e-05	1.26665e-05	1.28154e-05	1.00606e-05
FlgJ family	0	0	0	6.40771e-06	0
FlgM family	0	0	6.33324e-06	0	0
FliD family	0	2.04724e-05	0	0	4.69495e-05
FliE family	0	1.02362e-05	0	2.56308e-05	3.35353e-05
FliF family	0	2.04724e-05	2.5333e-05	2.56308e-05	0.000117374
FliG family	0	0.000151837	7.59989e-05	4.4854e-05	0.000301818
FliH family	0	3.41207e-06	0	6.40771e-06	1.67677e-05
FliL family	0	3.41207e-06	6.33324e-06	6.40771e-06	3.35353e-06
FliM family	0	4.09449e-05	0.000107665	1.28154e-05	0.000147555
FliN/MopA/SpaO family	0.000102754	9.2126e-05	0.000145665	3.84463e-05	0.00021798
FliP/MopC/SpaP family	0	6.31233e-05	0.000120332	0.000173008	0.000150909
FliQ/MopD/SpaQ family	0	1.19423e-05	4.43327e-05	2.56308e-05	3.01818e-05
FliR/MopE/SpaR family	0	1.19423e-05	1.26665e-05	2.56308e-05	7.04242e-05
FliS family	0	3.41207e-06	6.33324e-06	6.40771e-06	4.35959e-05
FliW family	0	2.38845e-05	3.79995e-05	6.40771e-06	8.04848e-05
FMN-dependent alpha-hydroxy acid dehydrogenase family	0.000308261	4.09449e-05	6.96657e-05	0.000249901	0.000124081
Fmt family	0.00113029	0.00148596	0.00132365	0.00139047	0.00129782
FNT transporter (TC 2.A.44) family	0	3.07087e-05	3.79995e-05	2.56308e-05	1.34141e-05
Folylpolyglutamate synthase family	0	0.000373622	0.000259663	0.000333201	0.000281697
Formate--tetrahydrofolate ligase family	0.0053432	0.0037601	0.00350862	0.00379977	0.00317915
Formiminotransferase family	0.000205508	0.00011601	0.000158331	8.33002e-05	6.70707e-05
Fosfomycin resistance protein family	0	1.70604e-06	0	0	1.67677e-05
FPG family	0	4.6063e-05	0.000101332	0.000160193	9.05454e-05
FPP/GGPP synthase family	0.000308261	0.000501575	0.000626991	0.000410093	0.000563394
FrdC family	0	0	0	1.28154e-05	0
Fre/LuxG FAD/NAD(P) flavoprotein oxidoreductase family	0	0	0	1.92231e-05	0
Free Met sulfoxide reductase family	0.000205508	0.000300262	0.000246996	0.000256308	0.000291757
Fructosamine kinase family	0.000102754	1.02362e-05	1.26665e-05	3.20385e-05	1.00606e-05
FTR family	0	5.11811e-06	0	0	0
FtsA/MreB family	0.00205508	0.00159344	0.00169098	0.00159552	0.00180755
FtsB family	0	0	0	0	3.35353e-06
FtsK/SpoIIIE/SftA family	0.00226058	0.00241234	0.00231163	0.00248619	0.00244137
FtsP family	0	0	0	1.92231e-05	6.70707e-06
FtsQ/DivIB family	0	8.53018e-06	5.06659e-05	0	9.38989e-05
FtsZ family	0.00246609	0.00155591	0.00119065	0.00145455	0.00166671
Fur family	0	4.26509e-05	0.000120332	0.000108931	0.000264929
FwdA/FmdA family	0	1.70604e-06	6.33324e-06	0	3.35353e-06
Galactose-1-phosphate uridylyltransferase type 1 family	0	0	1.26665e-05	3.20385e-05	1.34141e-05
Galactose-1-phosphate uridylyltransferase type 2 family	0.0013358	0.00116352	0.00105132	0.00114698	0.000741131
Gamma-class carbonic anhydrase family	0.000102754	7.84777e-05	0.000126665	0.00014097	8.38383e-05
Gamma-glutamyl phosphate reductase family	0.00297986	0.00199436	0.00188097	0.00203124	0.00152586
Gamma-glutamylcyclotransferase family	0	0	0	0	3.35353e-06
Gamma-glutamyltransferase family	0	2.38845e-05	5.69992e-05	2.56308e-05	1.34141e-05
GARS family	0.00277435	0.00205577	0.00208364	0.00201202	0.00167677
GART family	0.000102754	0.000100656	0.000151998	0.000173008	0.000154263
Gas vesicle protein type A family	0.000102754	0	0	0	0
GatB/GatE family	0.00113029	0.000685827	0.000772656	0.000685625	0.000935636
GatC family	0.000205508	3.24147e-05	6.96657e-05	0.00014097	6.70707e-05
GatZ/KbaZ family	0	6.65354e-05	4.43327e-05	0.000102523	4.35959e-05
GcdB/MmdB/OadB family	0.00226058	0.00214278	0.0021533	0.0021594	0.00154933
GCKR-like family	0.000513769	0.000487926	0.000474993	0.000346016	0.000435959
GcvH family	0	0.000266142	0.000278663	0.000211454	0.000298464
GcvP family	0.00256885	0.00187323	0.00183031	0.00176853	0.00197523
GcvT family	0.00143855	0.000708005	0.000569992	0.000486986	0.00073107
'GDSL' lipolytic enzyme family	0	3.58268e-05	3.16662e-05	4.4854e-05	1.67677e-05
'GDXG' lipolytic enzyme family	0	2.04724e-05	1.89997e-05	3.20385e-05	4.35959e-05
Gentisate 1	0	0	0	1.28154e-05	6.70707e-06
GerABKA family	0.000102754	0.000250787	0.000284996	0.000230678	0.00050303
GerABKC lipoprotein family	0	0	6.33324e-06	0	3.35353e-06
Geranylgeranyl reductase family	0	0	0	1.92231e-05	3.35353e-06
Gfa family	0	1.70604e-06	0	0	3.35353e-06
Gfo/Idh/MocA family	0.00113029	0.00139895	0.00122865	0.00117261	0.000965817
GGGP/HepGP synthase family	0	1.53543e-05	5.06659e-05	0	0.000134141
GHMP kinase family	0.00102754	0.00124541	0.00127298	0.000897079	0.00129446
GlcG family	0	3.41207e-06	0	0	6.70707e-06
GlnD family	0.000102754	1.70604e-06	3.16662e-05	5.76694e-05	4.02424e-05
GlnE family	0	1.36483e-05	6.33324e-05	0.000185824	0.000134141
Globin family	0	1.19423e-05	2.5333e-05	1.28154e-05	0.000140848
GlpE family	0	1.70604e-06	6.33324e-06	0	3.35353e-06
GltS symporter family	0	1.87664e-05	2.5333e-05	2.56308e-05	5.0303e-05
Glu/Leu/Phe/Val dehydrogenases family	0.00452117	0.00439475	0.00409761	0.00331279	0.00369224
Gluconeogenesis factor family	0.000102754	0.000162073	0.000227997	0.000115339	0.000264929
Gluconokinase GntK/GntV family	0	0	1.26665e-05	1.92231e-05	6.70707e-06
Glucosamine/galactosamine-6-phosphate isomerase family	0.00215783	0.0020626	0.00169731	0.00196076	0.00156275
Glucose-1-phosphate cytidylyltransferase family	0.000102754	6.14173e-05	5.06659e-05	6.40771e-06	5.0303e-05
Glucose-1-phosphate thymidylyltransferase family	0.00102754	0.00156102	0.00128565	0.000993195	0.00132129
Glucose-6-phosphate 1-epimerase family	0	1.70604e-06	1.89997e-05	1.28154e-05	1.00606e-05
Glucose-6-phosphate dehydrogenase family	0.000102754	2.04724e-05	6.33324e-05	0.000230678	9.38989e-05
Glutamate 5-kinase family	0.000616523	0.000934908	0.000892987	0.000730479	0.000761252
Glutamate synthase family	0.00143855	0.000982677	0.00153264	0.00137125	0.00182097
Glutamate--cysteine ligase type 1 family	0	8.53018e-06	1.26665e-05	1.92231e-05	3.68889e-05
Glutamate--cysteine ligase type 2 family	0.000205508	3.24147e-05	5.69992e-05	0.000422909	9.72525e-05
Glutaminase family	0.000513769	0.000310499	0.000278663	0.000339609	0.000221333
Glutaminase PdxT/SNO family	0	2.55905e-05	6.33324e-05	8.33002e-05	9.38989e-05
Glutamine synthetase family	0.0026716	0.00385052	0.00368595	0.0034922	0.00344072
Glutamyl-tRNA reductase family	0.000102754	6.82415e-05	0.000151998	0.000237085	0.000368889
Glutaredoxin family	0	0	0	1.28154e-05	1.34141e-05
Glutathione peroxidase family	0.000205508	0.000228609	0.000208997	0.0001666	0.000271636
Glutathionylspermidine synthase preATP-grasp family	0	0	6.33324e-06	2.56308e-05	3.35353e-06
Glyceraldehyde-3-phosphate dehydrogenase family	0.00297986	0.00283031	0.00290696	0.00266561	0.00274319
Glycerate kinase type-1 family	0.000719277	0.000709711	0.000639657	0.00053184	0.000469495
Glycerol-1-phosphate dehydrogenase family	0	3.24147e-05	7.59989e-05	0.000108931	5.0303e-05
Glycerophosphoryl diester phosphodiesterase family	0	7.50656e-05	9.49986e-05	0.000102523	0.000124081
Glycogen phosphorylase family	0.00277435	0.00286443	0.00280563	0.00291551	0.00231394
Glycoside hydrolase 112 family	0.000719277	0.000827428	0.000848655	0.00092271	0.000586868
Glycosyl hydrolase 1 family	0.00339088	0.00122664	0.000949986	0.00162115	0.000848444
Glycosyl hydrolase 10 (cellulase F) family	0.000616523	0.000853018	0.000645991	0.000640771	0.000543272
Glycosyl hydrolase 101 family	0	3.92388e-05	1.26665e-05	0	6.70707e-06
Glycosyl hydrolase 105 family	0	6.48294e-05	7.59989e-05	2.56308e-05	4.69495e-05
Glycosyl hydrolase 11 (cellulase G) family	0.000102754	0.000109186	0.000139331	7.04848e-05	9.05454e-05
Glycosyl hydrolase 110 family	0	0.00028832	0.000177331	0.000134562	0.000134141
Glycosyl hydrolase 121 family	0	0	0	1.28154e-05	0
Glycosyl hydrolase 127 family	0.000411015	0.000151837	0.000170998	0.00030757	7.37777e-05
Glycosyl hydrolase 13 family	0.00739827	0.00555315	0.00562392	0.00783022	0.0046547
Glycosyl hydrolase 130 family	0.000308261	0.000754068	0.000658657	0.00105086	0.000637171
Glycosyl hydrolase 14 family	0	6.82415e-06	0	0	1.00606e-05
Glycosyl hydrolase 15 family	0	3.41207e-06	6.33324e-06	3.84463e-05	1.00606e-05
Glycosyl hydrolase 16 family	0	6.14173e-05	6.96657e-05	8.33002e-05	7.37777e-05
Glycosyl hydrolase 18 family	0	2.04724e-05	1.26665e-05	0	1.34141e-05
Glycosyl hydrolase 2 family	0.00236334	0.00310499	0.00283729	0.00293473	0.00212949
Glycosyl hydrolase 20 family	0.000411015	0.00075748	0.00043066	0.000371647	0.000439313
Glycosyl hydrolase 25 family	0	2.21785e-05	0	1.92231e-05	1.00606e-05
Glycosyl hydrolase 26 family	0.000102754	0.000109186	0.000107665	0.000134562	5.36565e-05
Glycosyl hydrolase 27 family	0.000411015	9.5538e-05	0.000120332	0.000102523	7.37777e-05
Glycosyl hydrolase 28 family	0	5.28871e-05	6.96657e-05	6.40771e-05	1.67677e-05
Glycosyl hydrolase 3 family	0.00431566	0.00483661	0.00390128	0.00387666	0.00317915
Glycosyl hydrolase 30 family	0	1.36483e-05	6.33324e-06	0	1.34141e-05
Glycosyl hydrolase 31 family	0.00123305	0.00150814	0.00135531	0.00180057	0.00112008
Glycosyl hydrolase 32 family	0.000616523	0.000211549	0.000183664	0.000217862	0.000147555
Glycosyl hydrolase 33 family	0	2.04724e-05	2.5333e-05	2.56308e-05	1.34141e-05
Glycosyl hydrolase 35 family	0	0.000117717	0.000101332	6.40771e-05	7.71313e-05
Glycosyl hydrolase 36 family	0.000513769	0.000750656	0.00072199	0.000909895	0.000506383
Glycosyl hydrolase 37 family	0	0	0	1.28154e-05	0
Glycosyl hydrolase 38 family	0	3.07087e-05	3.79995e-05	3.20385e-05	2.34747e-05
Glycosyl hydrolase 39 family	0.000205508	6.82415e-05	0.000113998	0.000249901	7.04242e-05
Glycosyl hydrolase 4 family	0.000719277	0.00117375	0.00123498	0.00161474	0.000818262
Glycosyl hydrolase 42 family	0.00113029	0.000537401	0.000766322	0.00119183	0.00045608
Glycosyl hydrolase 43 family	0.00195232	0.00154226	0.00122232	0.001666	0.00129446
Glycosyl hydrolase 44 (cellulase J) family	0.000102754	1.53543e-05	1.26665e-05	6.40771e-06	3.35353e-06
Glycosyl hydrolase 48 (cellulase L) family	0	6.82415e-06	3.16662e-05	0	6.70707e-06
Glycosyl hydrolase 5 (cellulase A) family	0.000411015	0.000591995	0.000582658	0.000724071	0.000449373
Glycosyl hydrolase 50 family	0	1.70604e-06	0	0	0
Glycosyl hydrolase 51 family	0.00174681	0.00168045	0.00154531	0.00252464	0.00106642
Glycosyl hydrolase 52 family	0	1.02362e-05	1.26665e-05	1.92231e-05	3.35353e-06
Glycosyl hydrolase 53 family	0.000102754	0.000276378	0.000392661	0.000467763	0.000194505
Glycosyl hydrolase 6 (cellulase B) family	0	1.70604e-06	6.33324e-06	0	0
Glycosyl hydrolase 63 family	0	0	0	6.40771e-06	0
Glycosyl hydrolase 65 family	0.000102754	7.84777e-05	0.00021533	0.000333201	0.000110667
Glycosyl hydrolase 67 family	0.000411015	0.000390682	0.000322995	0.000544655	0.000281697
Glycosyl hydrolase 68 family	0	1.70604e-06	6.33324e-06	0	2.34747e-05
Glycosyl hydrolase 70 family	0	1.70604e-06	0	6.40771e-06	3.35353e-06
Glycosyl hydrolase 73 family	0	1.02362e-05	0	4.4854e-05	2.68283e-05
Glycosyl hydrolase 74 family	0	1.19423e-05	2.5333e-05	6.40771e-06	1.00606e-05
Glycosyl hydrolase 8 (cellulase D) family	0.000205508	0.000209842	0.000164664	0.000313978	0.000120727
Glycosyl hydrolase 84 family	0.000308261	0.000235433	0.000151998	0.0001666	0.000174384
Glycosyl hydrolase 88 family	0	6.31233e-05	6.33324e-05	9.61156e-05	5.0303e-05
Glycosyl hydrolase 9 (cellulase E) family	0	0.000199606	0.000151998	8.97079e-05	0.000177737
Glycosyl hydrolase 92 family	0	1.53543e-05	1.26665e-05	1.28154e-05	6.70707e-06
Glycosyl hydrolase 94 family	0.000102754	0.000298556	0.000240663	0.000397278	0.000238101
Glycosyl hydrolase 96 family	0	1.19423e-05	0	0	0
Glycosyl hydrolase 97 family	0.000719277	0.00137336	0.00070299	0.000538248	0.000858504
Glycosyltransferase 1 family	0.00277435	0.00184423	0.0022863	0.00189027	0.00143867
Glycosyltransferase 11 family	0	8.53018e-06	0	0	0
Glycosyltransferase 2 family	0.00113029	0.00163097	0.00156431	0.00165319	0.00150574
Glycosyltransferase 20 family	0	5.11811e-06	5.06659e-05	0.000108931	7.04242e-05
Glycosyltransferase 26 family	0	4.26509e-05	2.5333e-05	1.92231e-05	5.36565e-05
Glycosyltransferase 28 family	0.00123305	0.00136483	0.00110832	0.00123669	0.00119386
Glycosyltransferase 39 family	0	5.11811e-06	6.33324e-06	2.56308e-05	0
Glycosyltransferase 4 family	0.00123305	0.0016395	0.00146298	0.00137766	0.00155604
Glycosyltransferase 51 family	0.0013358	0.00077454	0.00091832	0.000903487	0.000995999
Glycosyltransferase 56 family	0	0	0	6.40771e-06	0
Glycosyltransferase 6 family	0	0	0	6.40771e-06	0
Glycosyltransferase 8 family	0	5.11811e-06	0	6.40771e-06	6.70707e-06
Glycosyltransferase 83 family	0	0	0	2.56308e-05	3.35353e-06
Glycosyltransferase 9 family	0	3.41207e-06	0	1.28154e-05	0
Glycosyltransferase 90 family	0.000102754	5.11811e-06	6.33324e-06	0	6.70707e-06
Glycosyltransferase 94 family	0	1.70604e-06	0	0	0
Glycosyltransferase group 1 family	0.000308261	0.000243963	0.000278663	0.000474171	0.000362182
Glyoxalase I family	0.000102754	3.07087e-05	2.5333e-05	4.4854e-05	3.01818e-05
GMC oxidoreductase family	0.000308261	1.53543e-05	6.33324e-05	0.000198639	0.000137495
GmhB family	0	2.21785e-05	4.43327e-05	1.28154e-05	3.01818e-05
GntP permease family	0.000205508	3.75328e-05	4.43327e-05	0.00014097	8.71919e-05
GPAT/DAPAT family	0	0	1.26665e-05	3.84463e-05	2.68283e-05
GPI family	0.00287711	0.0030538	0.00271696	0.00244775	0.00261911
GppA/Ppx family	0	0	1.89997e-05	9.61156e-05	2.68283e-05
GpsB family	0	5.11811e-06	1.89997e-05	0	5.0303e-05
Gram-negative porin family	0	0	0	2.56308e-05	0
Gram-positive plasmids replication protein type 1 family	0	1.70604e-06	0	6.40771e-06	1.00606e-05
Gram-positive plasmids replication protein type 2 family	0.000102754	2.04724e-05	1.26665e-05	0	3.35353e-05
GrdA family	0	7.16535e-05	2.5333e-05	3.84463e-05	5.0303e-05
GrdB/GrdF/GrdH family	0.000308261	0.00018937	0.000265996	0.000205047	0.000187798
GreA/GreB family	0.000513769	0.000661942	0.000614325	0.000506209	0.000643878
GroES chaperonin family	0.000616523	0.00058517	0.000493993	0.000589509	0.000539919
Group II decarboxylase family	0.000308261	0.00027979	0.000246996	0.000429317	0.000321939
GRP transporter (TC 2.A.7.5) family	0	8.53018e-06	6.33324e-06	0	0
GrpE family	0.000411015	0.000474278	0.000386328	0.000512617	0.000365535
GSP C family	0	0	0	1.28154e-05	0
GSP D family	0	6.82415e-06	4.43327e-05	1.28154e-05	6.70707e-05
GSP E family	0.00082203	0.0010185	0.00117165	0.00109572	0.00138166
GSP F family	0	2.90026e-05	5.69992e-05	4.4854e-05	8.04848e-05
GSP G family	0.000102754	0	3.16662e-05	6.40771e-06	0
GSP K family	0	0	0	0	3.35353e-06
GSP L family	0	0	0	0	1.00606e-05
GSP M family	0	0	0	0	3.35353e-06
GST superfamily	0	5.11811e-06	0	7.68925e-05	3.35353e-05
GTP cyclohydrolase I family	0.000616523	0.000742126	0.000500326	0.000576694	0.000677414
GTP cyclohydrolase I type 2/NIF3 family	0.000205508	0.000153543	0.000259663	0.000179416	0.000268283
GTP cyclohydrolase II family	0	8.53018e-06	2.5333e-05	1.28154e-05	6.03636e-05
GTP cyclohydrolase IV family	0	6.82415e-05	6.33324e-05	0.000115339	0.00010396
GTP-binding elongation factor family	0	1.70604e-06	0	1.28154e-05	1.00606e-05
GTP-binding SRP family	0.00277435	0.00346155	0.00312862	0.00291551	0.00302824
GtrA family	0	3.41207e-06	0	6.40771e-06	3.35353e-06
Guanylate kinase family	0.000719277	0.000880315	0.00089932	0.000743294	0.000710949
H(+)-translocating pyrophosphatase (TC 3.A.10) family	0.00113029	0.00129318	0.00143765	0.000999603	0.00121733
HAD-like hydrolase superfamily	0.00082203	0.000554462	0.000569992	0.000692033	0.000737777
HAK/KUP transporter (TC 2.A.72) family	0.000102754	0.000127953	0.000196331	0.000320385	0.000281697
HAM1 NTPase family	0.00102754	0.000810367	0.000766322	0.00067281	0.000633818
Hcp beta-lactamase family	0	0	6.33324e-06	6.40771e-06	6.70707e-06
HCP family	0.000308261	0.000266142	0.000316662	0.000281939	0.000221333
Hcp1 family	0	0	6.33324e-06	3.84463e-05	0
Heat shock protein 70 family	0.00421291	0.0050601	0.00528826	0.00534403	0.00456416
Heat shock protein 90 family	0.00297986	0.00235433	0.00198864	0.00203124	0.00178073
Helicase family	0.0119194	0.00963399	0.0102915	0.0107906	0.0105234
Heme-copper respiratory oxidase family	0.000616523	0.000151837	0.000392661	0.000692033	0.00104295
Hemerythrin family	0	1.70604e-06	0	0	6.70707e-06
HesA/MoeB/ThiF family	0.000513769	0.00028832	0.000455993	0.000486986	0.000459434
HesB/IscA family	0	8.53018e-06	4.43327e-05	5.12617e-05	8.71919e-05
HFCD (homooligomeric flavin containing Cys decarboxylase) superfamily	0.000205508	1.70604e-05	6.33324e-06	3.84463e-05	1.00606e-05
HFCD (homo-oligomeric flavin containing Cys decarboxylase) superfamily	0.000411015	0.000527165	0.000531992	0.000499801	0.000419192
HflD family	0	0	6.33324e-06	6.40771e-06	1.00606e-05
Hfq family	0.000102754	0.000112598	0.000151998	0.000128154	0.000197858
Hha/YmoA/Cnu family	0	0	0	6.40771e-06	0
HicB antitoxin family	0	1.70604e-06	0	6.40771e-06	3.35353e-06
HINT family	0	1.36483e-05	1.26665e-05	1.28154e-05	1.00606e-05
HisA/HisF family	0.00154131	0.00213425	0.00176064	0.00194794	0.00167341
Histidine acid phosphatase family	0	5.11811e-06	1.89997e-05	1.28154e-05	6.70707e-06
Histidine phosphatase superfamily	0	0	6.33324e-06	0	3.35353e-06
Histidinol dehydrogenase family	0.00082203	0.00175551	0.00151998	0.00136484	0.00129446
Histidinol-phosphatase family	0.000102754	0.000342913	0.000113998	0.00014097	0.000167677
Histone deacetylase family	0	2.55905e-05	0.000177331	3.84463e-05	0.000174384
HMBS family	0.000102754	7.84777e-05	0.000158331	9.61156e-05	0.000241454
HMG-CoA lyase family	0	1.53543e-05	3.16662e-05	1.92231e-05	6.70707e-05
HMG-CoA reductase family	0	1.02362e-05	1.89997e-05	6.40771e-06	6.37171e-05
Hok/gef family	0	0	0	1.28154e-05	0
Homogentisate dioxygenase family	0	1.70604e-06	6.33324e-06	0	3.35353e-06
Homoserine dehydrogenase family	0.000616523	0.000491338	0.000443327	0.000563878	0.000432606
HpaH/HsaA monooxygenase family	0	0	1.26665e-05	6.40771e-06	1.34141e-05
HpcH/HpaI aldolase family	0.000205508	0.000109186	0.000113998	0.000237085	0.00017103
Hpf/RaiA ribosome-associated protein family	0	0	0	6.40771e-06	3.35353e-06
HPPK family	0	5.97113e-05	5.06659e-05	5.12617e-05	7.71313e-05
HPr family	0.000308261	6.65354e-05	7.59989e-05	0.000102523	0.000124081
HPrK/P family	0.00082203	0.000858136	0.000861321	0.000865041	0.000915514
HPS/KGPDC family	0	2.21785e-05	2.5333e-05	3.20385e-05	2.01212e-05
HrcA family	0.000411015	0.000530577	0.000734656	0.000717663	0.000630464
HscB family	0	0	0	6.40771e-06	0
HsdR family	0.000719277	0.000742126	0.00046866	0.000281939	0.000570101
HSP15 family	0	3.41207e-06	6.33324e-06	6.40771e-06	6.70707e-06
HSP33 family	0.000924784	0.000917848	0.000905654	0.00075611	0.00084509
HTS family	0.0013358	0.00160709	0.00137431	0.00143533	0.00130452
HupH/HyaF family	0	0	6.33324e-06	0	0
HupJ family	0	3.41207e-06	0	0	0
HutI family	0.000205508	0.000506693	0.000569992	0.000378055	0.000523151
HutP family	0	1.70604e-06	6.33324e-06	0	0
Hydratase/decarboxylase family	0.000205508	8.53018e-06	3.79995e-05	0.000128154	6.70707e-05
Hyi family	0	1.53543e-05	2.5333e-05	7.04848e-05	1.00606e-05
HypA/HybF family	0	0	0	1.28154e-05	3.35353e-06
HypD family	0	5.11811e-05	7.59989e-05	0.00014097	5.70101e-05
HypE family	0.000308261	7.16535e-05	6.33324e-05	0.000160193	5.36565e-05
IF-1 family	0.000924784	0.000450394	0.00048766	0.000647179	0.000435959
IF-3 family	0.000513769	0.000820603	0.00068399	0.000762517	0.00084509
IgaA family	0	1.70604e-06	0	6.40771e-06	0
IlvD/Edd family	0.00236334	0.00225367	0.00204564	0.00211454	0.00203224
Imidazoleglycerol-phosphate dehydratase family	0.00102754	0.000631233	0.000766322	0.000768925	0.000737777
IMPACT family	0.000205508	0.000209842	0.000101332	0.000230678	0.000201212
IMPDH/GMPR family	0.00174681	0.00200118	0.00198864	0.00195435	0.00205572
IncFII RepA family	0	0	0	6.40771e-06	0
Initiator RepB protein family	0	0	0	1.28154e-05	0
Inorganic phosphate transporter (PiT) (TC 2.A.20) family	0.000102754	8.18897e-05	0.000170998	0.000160193	0.00028505
Inositol monophosphatase family	0.000308261	0.000121129	0.000132998	0.000275532	0.000241454
Intimin/invasin family	0	0	0	6.40771e-06	0
Intradiol ring-cleavage dioxygenase family	0	6.82415e-06	3.16662e-05	0.000108931	4.02424e-05
Iojap/RsfS family	0.000102754	7.84777e-05	0.000139331	6.40771e-05	0.00011402
IolE/MocC family	0.000102754	0.000148425	0.000107665	0.000128154	6.03636e-05
IolI family	0	0	6.33324e-06	0	0
IPP isomerase type 1 family	0	2.04724e-05	4.43327e-05	8.97079e-05	3.68889e-05
IPP isomerase type 2 family	0	1.87664e-05	1.89997e-05	6.40771e-06	2.34747e-05
IPP transferase family	0.00143855	0.00166509	0.00138065	0.00160193	0.00152586
Iron/manganese superoxide dismutase family	0.000205508	0.000264436	0.000170998	0.000230678	0.000301818
Iron-containing alcohol dehydrogenase family	0.00195232	0.00170092	0.00183031	0.00167882	0.00154263
Iron-sulfur dependent L-serine dehydratase family	0.000616523	0.0008479	0.000772656	0.000749702	0.000784727
IS150/IS1296 orfA family	0	1.70604e-06	0	0	0
IS21/IS1162 putative ATP-binding protein family	0.000102754	5.11811e-05	5.69992e-05	0	0.000110667
IscX family	0	0	0	0	3.35353e-06
IsdC family	0	0	0	0	3.35353e-06
Isochorismatase family	0	2.90026e-05	5.06659e-05	4.4854e-05	0.000177737
Isochorismate synthase family	0	8.53018e-06	6.33324e-05	3.20385e-05	7.37777e-05
Isocitrate and isopropylmalate dehydrogenases family	0.00205508	0.0017248	0.00163398	0.00181979	0.00196182
Isocitrate lyase/PEP mutase superfamily	0.000205508	9.5538e-05	0.000221663	0.000339609	0.000372242
Isomerase IolB family	0	0	0	6.40771e-06	6.70707e-06
IspD family	0.00102754	0.000697769	0.000747323	0.000627956	0.000633818
IspF family	0.000719277	0.00107139	0.000886654	0.000909895	0.000922222
IspG family	0.00195232	0.00222297	0.00198864	0.00185183	0.00201883
IspH family	0.000616523	0.00103045	0.000949986	0.000871449	0.000962464
IUNH family	0.000102754	7.33596e-05	0.000113998	0.000153785	4.69495e-05
KAE1 / TsaD family	0.00184957	0.00229803	0.0022293	0.00196717	0.00215968
KAL family	0	3.24147e-05	3.79995e-05	5.76694e-05	4.02424e-05
KamD family	0.000205508	0.000156955	0.000183664	0.00014097	0.000221333
KamE family	0.000308261	7.16535e-05	0.000120332	7.68925e-05	0.000140848
KCE family	0.000205508	6.14173e-05	6.96657e-05	8.97079e-05	9.72525e-05
KDD family	0.000102754	8.35958e-05	0.000145665	2.56308e-05	0.000117374
KdgT transporter family	0	5.11811e-06	1.26665e-05	1.92231e-05	6.70707e-06
KdpA family	0	3.24147e-05	8.23322e-05	0.000185824	0.00017103
KdpC family	0	1.70604e-06	2.5333e-05	1.28154e-05	5.70101e-05
KdsA family	0.000411015	0.000269554	0.000227997	0.000192231	0.000288404
KdsB family	0.000102754	0.000261024	0.000202664	0.000128154	0.00027499
KdsC family	0	1.02362e-05	0	1.28154e-05	1.34141e-05
KduI family	0.000411015	0.000496457	0.000417994	0.000563878	0.000375596
Ketol-acid reductoisomerase family	0.000616523	0.000870079	0.000975319	0.000903487	0.000831676
Ketopantoate reductase family	0	2.72966e-05	6.33324e-06	2.56308e-05	1.34141e-05
KHG/KDPG aldolase family	0.000102754	0.000250787	0.000284996	0.000294755	0.000204565
KptA/TPT1 family	0.000102754	0.000126247	9.49986e-05	6.40771e-05	9.38989e-05
KtrA potassium transport family	0.000205508	8.87139e-05	0.000132998	9.61156e-05	0.000194505
KynB family	0	1.70604e-05	4.43327e-05	6.40771e-06	6.70707e-05
Kynureninase family	0.000205508	8.53018e-06	0.000132998	8.33002e-05	0.000167677
L/F-transferase family	0	6.31233e-05	6.96657e-05	2.56308e-05	9.72525e-05
L2HGDH family	0	1.70604e-06	1.89997e-05	2.56308e-05	3.35353e-06
LacAB/RpiB family	0.000719277	0.000438451	0.000417994	0.000442132	0.000288404
LACC1 family	0	9.72441e-05	8.86654e-05	7.04848e-05	5.0303e-05
Lactate permease family	0	3.58268e-05	8.23322e-05	0.000185824	4.35959e-05
LacY/RafB permease family	0	1.70604e-06	0	1.92231e-05	3.35353e-06
Lambda phage major capsid protein family	0	0	0	1.28154e-05	0
LapB family	0	0	6.33324e-06	0	0
L-aspartate dehydrogenase family	0	0	6.33324e-06	1.28154e-05	6.70707e-06
LDH/MDH superfamily	0.000924784	0.000668766	0.000595325	0.000685625	0.000868565
LDH2/MDH2 oxidoreductase family	0	2.55905e-05	1.26665e-05	7.04848e-05	1.34141e-05
LemA family	0.000308261	8.35958e-05	5.69992e-05	7.04848e-05	8.04848e-05
Leucine-binding protein family	0	1.02362e-05	0	3.20385e-05	6.70707e-06
LeuD family	0.000205508	0.000406037	0.000284996	0.000416501	0.000489616
L-fucose isomerase family	0.00102754	0.00157638	0.00141865	0.00112776	0.00103624
Lgt family	0.000616523	0.000697769	0.000747323	0.000788148	0.000734424
LicD transferase family	0.000205508	0.000167192	0.000132998	0.0001666	0.00016097
LigB/MhpB extradiol dioxygenase family	0	5.11811e-06	6.33324e-06	3.84463e-05	2.68283e-05
LigD 3'-phosphoesterase family	0	0	0	6.40771e-06	3.35353e-06
LigD polymerase family	0	5.11811e-06	4.43327e-05	0.000185824	5.0303e-05
LigK/PcmE family	0	1.70604e-06	0	1.28154e-05	1.00606e-05
Lipase chaperone family	0	0	0	0	1.00606e-05
Lipase/esterase LIP3/BchO family	0	2.55905e-05	8.86654e-05	1.28154e-05	0.000177737
LipB family	0.000205508	0.000187664	0.000170998	0.000243493	0.00016097
Lipid A palmitoyltransferase family	0	0	0	6.40771e-06	0
LOG family	0	6.31233e-05	2.5333e-05	3.20385e-05	7.37777e-05
LolA family	0	1.70604e-06	1.26665e-05	1.28154e-05	0
LolB family	0	0	0	0	1.00606e-05
Long-chain O-acyltransferase family	0	1.70604e-06	6.33324e-06	6.40771e-06	2.34747e-05
LOR family	0	5.11811e-06	0	0	0
Low molecular weight phosphotyrosine protein phosphatase family	0.000102754	8.01837e-05	8.23322e-05	5.12617e-05	0.00010396
Low molecular weight phosphotyrosine protein phosphatase superfamily	0	1.36483e-05	3.79995e-05	1.92231e-05	7.71313e-05
LPG synthase family	0	0	0	0	6.70707e-06
LPG synthetase family	0	1.70604e-06	3.16662e-05	7.68925e-05	1.34141e-05
LplA family	0	0.000232021	0.000291329	0.000128154	0.000251515
LpoA family	0	0	0	2.56308e-05	0
LpqB lipoprotein family	0.000102754	3.41207e-06	6.33324e-06	6.40771e-05	0
LptA family	0	0	0	0	3.35353e-06
LptD family	0	3.41207e-06	6.33324e-06	6.40771e-06	5.0303e-05
LptF/LptG family	0	1.70604e-06	6.33324e-06	0	3.35353e-06
LpxB family	0.000205508	0.000139895	9.49986e-05	0.000121746	0.000177737
LpxC family	0	0.000573228	0.000240663	0.0001666	0.000301818
LpxH family	0	0	0	6.40771e-06	0
LpxK family	0	0.000339501	0.000189997	8.33002e-05	0.000187798
LpxL/LpxM/LpxP family	0	1.70604e-06	6.33324e-06	3.20385e-05	0
L-rhamnose transporter (TC 2.A.7.6) family	0	5.11811e-06	6.33324e-06	1.92231e-05	3.35353e-06
L-ribulose-5-phosphate 3-epimerase family	0	2.90026e-05	2.5333e-05	3.20385e-05	1.67677e-05
Lsr2 family	0.000102754	1.70604e-06	6.33324e-06	3.20385e-05	1.34141e-05
LTA synthase family	0	2.38845e-05	0.000164664	1.28154e-05	0.000385656
LutA/YkgE family	0	1.87664e-05	8.23322e-05	3.84463e-05	4.35959e-05
LutB/YkgF family	0.000205508	4.94751e-05	8.86654e-05	0.00014097	8.71919e-05
LutC/YkgG family	0	1.70604e-06	1.26665e-05	3.20385e-05	2.34747e-05
LuxS family	0.000308261	0.0004521	0.000392661	0.00044854	0.000449373
Lyase 1 family	0.00318537	0.00327388	0.00312229	0.003159	0.00272642
LysE/ArgO transporter (TC 2.A.75) family	0.000102754	1.70604e-06	0	3.20385e-05	2.34747e-05
Lysine N(6)-hydroxylase/L-ornithine N(5)-oxygenase family	0	1.70604e-06	1.89997e-05	7.04848e-05	1.67677e-05
Lysopine/nopaline/octopine/opine/vitopine dehydrogenases family	0	1.70604e-06	0	0	0
LytR/CpsA/Psr regulatory protein family	0.000102754	5.97113e-05	0.000113998	3.20385e-05	0.000231394
Maf family	0.000616523	0.000706299	0.000595325	0.000724071	0.000583515
Major facilitator superfamily	0.00143855	0.00136142	0.00202664	0.0026592	0.00336695
Malate synthase family	0	5.97113e-05	0.000246996	0.000403686	0.000516444
Malic enzymes family	0.0013358	0.00143136	0.00118432	0.00128795	0.00137495
Mandelate racemase/muconate lactonizing enzyme family	0.00082203	0.000544226	0.000816988	0.000826595	0.000938989
Manganese catalase family	0.000616523	0.000487926	0.000525659	0.000467763	0.000640525
Mannitol dehydrogenase family	0.000616523	0.000762598	0.000696657	0.000717663	0.000623757
Mannonate dehydratase family	0.00143855	0.00147402	0.00139331	0.00129436	0.00124081
Mannose-6-phosphate isomerase type 1 family	0.000411015	0.000228609	0.000196331	0.000205047	0.000197858
Mannose-6-phosphate isomerase type 2 family	0.000308261	9.04199e-05	8.86654e-05	8.33002e-05	6.37171e-05
MCH family	0	0	0	6.40771e-06	0
MdcC family	0	0	0	0	3.35353e-06
MdtO family	0	0	0	6.40771e-06	6.70707e-06
MecA family	0	1.70604e-06	3.16662e-05	0	5.36565e-05
Membrane fusion protein (MFP) (TC 8.A.1) family	0	4.6063e-05	6.33324e-05	0.000128154	7.04242e-05
Membrane-bound acyltransferase family	0.00113029	0.00121299	0.00124765	0.00112776	0.00106978
MenA family	0	1.87664e-05	0.000101332	5.12617e-05	0.00011402
Metal hydrolase YfiT family	0	5.11811e-06	3.79995e-05	1.28154e-05	4.69495e-05
Metallo-beta-lactamase superfamily	0.00195232	0.00205236	0.0024003	0.00262716	0.0027499
Metallophosphoesterase superfamily	0	0.000119423	0.000126665	0.000121746	0.000110667
Methylaspartate ammonia-lyase family	0.000102754	0.000336089	0.000417994	0.00053184	0.000281697
Methylaspartate mutase GlmE subunit family	0.000513769	0.000342913	0.000462327	0.000480578	0.000308525
Methylaspartate mutase GlmS subunit family	0.000102754	0.000117717	0.000170998	0.000121746	0.000100606
Methylenetetrahydrofolate reductase family	0.000205508	0.000127953	0.000126665	9.61156e-05	0.000264929
Methylglyoxal synthase family	0.000513769	0.000465748	0.000386328	0.000346016	0.000476202
Methylmalonyl-CoA mutase family	0.00082203	0.00177087	0.00122865	0.000378055	0.00141184
Methylthioribose kinase family	0	1.02362e-05	6.33324e-06	1.28154e-05	2.68283e-05
Methylthiotransferase family	0.00544595	0.00535695	0.0048956	0.00508131	0.00456751
Methyltransferase superfamily	0.00544595	0.00572375	0.00516159	0.00480578	0.0052181
Methyltransferase TylF/MycF family	0	0	0	6.40771e-06	0
MfnB family	0	6.82415e-06	6.33324e-06	0	0
Mg-chelatase subunit H family	0	6.82415e-06	0	0	0
Mg-chelatase subunits D/I family	0.00102754	0.0010731	0.000943653	0.000826595	0.000838383
MGMT family	0.000102754	0.000185958	0.000227997	0.000211454	0.000231394
Mgp1/MG371 family	0	1.70604e-06	6.33324e-06	0	0
MgtC/SapB family	0.000308261	8.18897e-05	0.000113998	9.61156e-05	9.38989e-05
MinC family	0	2.21785e-05	5.06659e-05	6.40771e-06	0.000100606
MinE family	0	8.53018e-06	0	6.40771e-06	1.34141e-05
MinJ family	0	0	0	0	6.70707e-06
MIP/aquaporin (TC 1.A.8) family	0	0.000237139	0.000291329	0.00022427	0.000221333
MIP18 family	0.000308261	0.000124541	0.000151998	0.000173008	0.00017103
MipA/OmpV family	0	0	0	6.40771e-06	0
MlaA family	0	0	0	0	3.35353e-06
MlaC/ttg2D family	0	1.70604e-06	0	0	0
MlaE permease family	0.000102754	4.09449e-05	5.06659e-05	7.68925e-05	4.35959e-05
MliC family	0	0	0	1.28154e-05	0
MnmA/TRMU family	0.00277435	0.00199947	0.00210264	0.00195435	0.00179749
MnmG family	0.0068845	0.00572034	0.00596591	0.0055683	0.00540254
MntP (TC 9.B.29) family	0.000924784	0.000446982	0.000354662	0.000352424	0.000308525
MoaA/NifB/PqqE family	0	6.82415e-06	0	0	0
MoaB/Mog family	0.000205508	3.75328e-05	5.06659e-05	5.12617e-05	5.36565e-05
MoaC family	0.000616523	0.000168898	0.000202664	0.000256308	0.000164323
MoaE family	0	3.41207e-06	6.33324e-06	1.92231e-05	3.35353e-06
MobA family	0	1.02362e-05	6.33324e-06	1.28154e-05	1.00606e-05
MobA/MobL family	0.000102754	3.75328e-05	3.16662e-05	0.00014097	4.69495e-05
MobB family	0	8.53018e-06	0	6.40771e-06	0
Mobilization (MOB) protein type 1 family	0	8.53018e-06	1.26665e-05	6.40771e-06	1.00606e-05
MoeA family	0	1.36483e-05	3.16662e-05	3.84463e-05	1.67677e-05
Monomeric-type IDH family	0	1.02362e-05	1.89997e-05	0	4.69495e-05
Monovalent cation:proton antiporter 1 (CPA1) transporter (TC 2.A.36) family	0.000205508	9.2126e-05	6.33324e-05	3.84463e-05	0.000107313
Monovalent cation:proton antiporter 2 (CPA2) transporter (TC 2.A.37) family	0.000205508	4.7769e-05	5.69992e-05	0.000115339	8.71919e-05
MotA family	0	5.11811e-05	5.69992e-05	1.92231e-05	0.000117374
MotB family	0	1.36483e-05	1.26665e-05	0	5.70101e-05
MoxR family	0.000719277	0.000653412	0.000810655	0.000903487	0.000710949
MptA/B family	0	0	0	6.40771e-06	3.35353e-06
MqnA/MqnD family	0	6.82415e-06	6.33324e-06	0	1.00606e-05
MQO family	0.000102754	5.11811e-05	0.000183664	0.000243493	0.000395717
MraZ family	0.000205508	0.00029685	0.000189997	0.000217862	0.000328646
MreC family	0	1.19423e-05	2.5333e-05	0	4.02424e-05
MreD family	0	1.70604e-06	0	0	3.35353e-06
MrnC RNase family	0.000102754	0.000104068	0.000196331	7.04848e-05	0.000134141
Mrp/NBP35 ATP-binding proteins family	0.000616523	0.000629527	0.000595325	0.000525432	0.000529858
MscL family	0.000719277	0.000319029	0.000341995	0.000358832	0.00034206
MscS (TC 1.A.23) family	0.000308261	0.000349737	0.000196331	0.000256308	0.000214626
MshB deacetylase family	0	1.70604e-06	6.33324e-06	5.76694e-05	2.34747e-05
MSOX/MTOX family	0	0	6.33324e-06	0	3.35353e-06
MsrA Met sulfoxide reductase family	0.00082203	0.000472572	0.000506659	0.000563878	0.000576808
MsrB Met sulfoxide reductase family	0.000102754	0.000148425	0.000164664	0.0001666	0.000207919
MTA/SAH deaminase family	0.000616523	0.000428215	0.00043066	0.000563878	0.000506383
MT-A70-like family	0	0	1.26665e-05	6.40771e-06	6.70707e-06
MtrB family	0	5.11811e-06	6.33324e-06	0	4.35959e-05
Mu gp47/PBSX XkdT family	0	0	6.33324e-06	0	0
Muconolactone Delta-isomerase family	0	0	0	0	6.70707e-06
MukF family	0	0	6.33324e-06	0	0
Multi antimicrobial extrusion (MATE) (TC 2.A.66.1) family	0.000205508	0.000187664	0.000284996	0.000205047	0.000345414
Multicopper oxidase family	0	1.36483e-05	5.69992e-05	1.92231e-05	3.68889e-05
MurB family	0.000924784	0.00112257	0.00111465	0.00104446	0.000975878
MurCDEF family	0.00482943	0.00615538	0.00530092	0.00520947	0.00518456
MurJ/MviN family	0	6.82415e-06	6.33324e-06	5.12617e-05	2.68283e-05
MutH family	0	0	0	1.28154e-05	0
Mycobacterial A85 antigen family	0	0	0	0	3.35353e-06
Mycobacterial porin (TC 1.B.24) family	0	1.70604e-06	0	0	0
Myo-inositol 1-phosphate synthase family	0	1.70604e-05	3.79995e-05	0.000269124	7.04242e-05
N(4)/N(6)-methyltransferase family	0	0.00134777	0.000962653	0.000589509	0.00130788
N-acetylglucosamine-1-phosphate uridyltransferase family	0.0013358	0.000426509	0.000569992	0.000640771	0.000858504
N-acetylmuramoyl-L-alanine amidase 2 family	0.000102754	3.07087e-05	3.79995e-05	7.04848e-05	7.71313e-05
N-acetylmuramoyl-L-alanine amidase 3 family	0.000308261	2.72966e-05	6.33324e-05	7.04848e-05	0.00011402
N-acyl-D-amino-acid deacylase family	0	3.41207e-05	3.79995e-05	9.61156e-05	3.68889e-05
N-acylglucosamine 2-epimerase family	0	3.41207e-06	0	0	3.35353e-06
NAD kinase family	0.000205508	0.000648294	0.000626991	0.000486986	0.000650585
NAD synthetase family	0.000719277	0.000561286	0.000633324	0.000589509	0.000700888
NAD(P)-dependent epimerase/dehydratase family	0.00441841	0.00539619	0.00513626	0.00412657	0.00518792
NAD(P)H dehydrogenase (quinone) family	0	3.41207e-06	1.89997e-05	1.28154e-05	6.70707e-06
NadC/ModD family	0.000411015	0.000226903	0.000189997	0.000147377	0.000207919
NadD family	0.000205508	0.000319029	0.000240663	0.000320385	0.000268283
NAD-dependent DNA ligase family	0.00328812	0.00350249	0.00321729	0.00263998	0.00330323
NAD-dependent glycerol-3-phosphate dehydrogenase family	0.00154131	0.00103386	0.000968986	0.000941933	0.000985939
NADH dehydrogenase family	0.000102754	8.01837e-05	0.00023433	0.000121746	0.000362182
NADH:flavin oxidoreductase/NADH oxidase family	0.00113029	0.000694357	0.000892987	0.000749702	0.000734424
NADP-dependent oxidoreductase L4BD family	0	3.41207e-06	3.16662e-05	3.84463e-05	1.00606e-05
NagA family	0.000308261	0.000114304	0.000107665	0.000192231	8.04848e-05
NAGSA dehydrogenase family	0.00154131	0.00111916	0.000842321	0.000865041	0.00100271
NanE family	0.000411015	0.000104068	9.49986e-05	0.000173008	0.000130788
NAPRTase family	0.000924784	0.000708005	0.000804322	0.00075611	0.00108654
NarJ/NarW family	0	1.70604e-06	0	6.40771e-06	3.35353e-06
NDK family	0.000308261	0.000203018	0.000101332	0.0001666	0.000184444
NEMF family	0.000411015	0.000163779	0.00023433	0.000217862	0.000261576
NfuA family	0	1.70604e-06	0	6.40771e-06	2.01212e-05
NhaA Na(+)/H(+) (TC 2.A.33) antiporter family	0	0.000349737	0.000265996	0.00044854	0.000241454
NhaB Na(+)/H(+) (TC 2.A.34) antiporter family	0	3.41207e-06	0	6.40771e-06	3.35353e-06
NhaC Na(+)/H(+) (TC 2.A.35) antiporter family	0.000102754	0.00017231	0.000139331	7.68925e-05	0.000154263
NhaD Na(+)/H(+) (TC 2.A.62) antiporter family	0	1.02362e-05	1.89997e-05	0	0
Ni-containing carbon monoxide dehydrogenase family	0	0.000110892	0.000113998	0.000198639	8.71919e-05
NiCoT transporter (TC 2.A.52) family	0	3.41207e-06	1.89997e-05	3.20385e-05	1.34141e-05
Nicotinamide ribonucleoside (NR) uptake permease (TC 4.B.1) family	0	3.41207e-06	6.33324e-06	0	2.01212e-05
NifD/NifK/NifE/NifN family	0	0	6.33324e-06	0	3.35353e-06
NifH/BchL/ChlL family	0.000102754	0.000131365	0.000107665	0.000134562	0.000107313
NifJ family	0.00678175	0.00547808	0.00531359	0.00510694	0.00453062
NifU family	0.000513769	0.000322441	0.000316662	0.000326793	0.000358828
Nitrate reductase alpha subunit family	0.000102754	3.41207e-06	6.33324e-06	8.33002e-05	3.35353e-05
Nitrite and sulfite reductase 4Fe-4S domain family	0	3.58268e-05	0.000126665	5.12617e-05	0.000120727
Nitronate monooxygenase family	0.000102754	6.48294e-05	8.86654e-05	8.97079e-05	6.70707e-05
Nitroreductase family	0	1.36483e-05	6.33324e-06	7.04848e-05	6.03636e-05
NlpA lipoprotein family	0	0.000141601	0.000202664	0.000243493	0.000140848
N-Me-Phe pilin family	0	0	0	0	3.35353e-06
NmrA-type oxidoreductase family	0	0	0	0	3.35353e-06
NnrD/CARKD family	0.000102754	6.99475e-05	3.79995e-05	3.84463e-05	2.34747e-05
NnrE/AIBP family	0.000205508	0.000319029	0.00025333	0.000269124	0.000140848
NodC/HAS family	0	0	0	0	3.35353e-06
NodU/CmcH family	0	5.11811e-06	0	1.28154e-05	1.67677e-05
Non-flavoprotein flavin reductase family	0	1.70604e-06	1.89997e-05	1.92231e-05	2.68283e-05
NOS family	0	1.70604e-05	0.000107665	0	0.000167677
NosZ family	0	1.70604e-06	0	0	0
NqrA family	0	4.6063e-05	4.43327e-05	1.92231e-05	1.34141e-05
NqrB/RnfD family	0.000513769	0.00076601	0.000633324	0.000346016	0.000476202
NqrC family	0	1.53543e-05	6.33324e-06	0	1.34141e-05
NqrDE/RnfAE family	0.00195232	0.00210354	0.0020393	0.0019928	0.00176731
NqrF family	0	0.000487926	0.000177331	0.000102523	0.000251515
NRAMP family	0	4.94751e-05	8.23322e-05	0.000275532	8.38383e-05
NrdI family	0	5.11811e-06	1.26665e-05	4.4854e-05	4.35959e-05
NrdR family	0.00123305	0.000487926	0.000607991	0.000608732	0.000576808
NrfD family	0	1.70604e-06	0	6.40771e-06	0
NrnA oligoribonuclease family	0.000308261	6.65354e-05	0.000126665	7.04848e-05	0.000187798
NtaA/SnaA/SoxA(DszA) monooxygenase family	0.000102754	1.87664e-05	0.000170998	0.000198639	0.000224687
NTE family	0	6.14173e-05	6.96657e-05	2.56308e-05	5.36565e-05
Nth/MutY family	0.00113029	0.00106627	0.00104499	0.00098038	0.00100271
Ntn-hydrolase family	0	1.19423e-05	2.5333e-05	6.40771e-06	1.34141e-05
Nucleoid occlusion factor SlmA family	0	0	0	6.40771e-06	0
Nucleoside triphosphate pyrophosphohydrolase family	0.000102754	0.000150131	0.000132998	0.00014097	0.000147555
NucS endonuclease family	0.000102754	1.02362e-05	3.16662e-05	0.000147377	5.36565e-05
Nudix hydrolase family	0.000719277	0.000453806	0.000601658	0.000442132	0.000506383
NusA family	0.00154131	0.00110722	0.00107665	0.00119824	0.00115026
NusB family	0.000205508	0.000226903	0.000284996	0.000422909	0.000207919
NusG family	0.00113029	0.000423097	0.000474993	0.000493394	0.000372242
OadG family	0	3.41207e-06	0	0	0
Octanoyltransferase LipL family	0	1.02362e-05	5.69992e-05	0	0.000120727
Octanoyltransferase LipM family	0	3.41207e-06	1.89997e-05	6.40771e-06	4.35959e-05
OHCU decarboxylase family	0	0	1.26665e-05	6.40771e-06	1.34141e-05
Oleate hydratase family	0	2.55905e-05	1.89997e-05	1.92231e-05	2.01212e-05
Oligogalacturonate-specific porin KdgM (TC 1.B.35) family	0	0	6.33324e-06	0	3.35353e-06
Oligopeptide OPT transporter family	0.000102754	1.70604e-05	0	0	3.35353e-06
Oligoribonuclease family	0	5.11811e-06	5.69992e-05	0.000128154	3.68889e-05
OMP decarboxylase family	0.00082203	0.00143307	0.00126032	0.00128795	0.00100606
OmpA family	0	8.53018e-05	0.000107665	8.97079e-05	7.37777e-05
OmpP1/FadL family	0	0	0	0	3.35353e-06
OpgB family	0	0	0	2.56308e-05	0
OpgD/OpgG family	0	0	0	6.40771e-06	6.70707e-06
OprB family	0	3.41207e-06	0	0	3.68889e-05
Organic radical-activating enzymes family	0.000513769	0.000690945	0.000747323	0.000736887	0.000546626
Orn/Lys/Arg decarboxylase class-I family	0.000205508	0.000139895	0.000284996	0.000134562	0.000439313
Orn/Lys/Arg decarboxylase class-II family	0.00113029	0.00155249	0.00123498	0.00098038	0.00133806
Ornithine cyclodeaminase/mu-crystallin family	0.000102754	1.02362e-05	1.26665e-05	6.40771e-06	1.67677e-05
OsmC/Ohr family	0	1.36483e-05	2.5333e-05	1.92231e-05	8.71919e-05
OsmX family	0	0	6.33324e-06	6.40771e-06	3.35353e-06
Outer membrane factor (OMF) (TC 1.B.17) family	0.000102754	1.70604e-06	1.26665e-05	7.04848e-05	2.68283e-05
Outer membrane porin (Opr) (TC 1.B.25) family	0	1.70604e-06	0	6.40771e-06	1.00606e-05
OXA1/ALB3/YidC family	0.000513769	0.000644882	0.00046866	0.000499801	0.000576808
Oxoprolinase family	0.000205508	2.90026e-05	3.79995e-05	3.84463e-05	3.01818e-05
Oxygen-dependent FAD-linked oxidoreductase family	0.000102754	2.90026e-05	6.33324e-05	7.04848e-05	8.04848e-05
P(II) protein family	0	3.75328e-05	9.49986e-05	0.000134562	7.04242e-05
PafB family	0	0	0	6.40771e-06	0
PaiB family	0	3.41207e-06	6.33324e-06	0	5.70101e-05
PAL/histidase family	0.000513769	0.000552756	0.000677657	0.000422909	0.000657292
PanB family	0.000308261	0.000544226	0.000569992	0.000339609	0.000513091
PanD family	0.000102754	0.000209842	0.000183664	8.33002e-05	0.000238101
Pantothenate synthetase family	0.000102754	0.000423097	0.00046866	0.000352424	0.000516444
PA-phosphatase related phosphoesterase family	0	0	0	1.28154e-05	0
PAPS reductase family	0	6.65354e-05	0.000151998	0.000115339	0.000147555
ParA family	0.00205508	0.00159003	0.00172264	0.00162115	0.00159293
ParB family	0.000924784	0.00130512	0.00102599	0.0010765	0.00131123
ParD antitoxin family	0	6.82415e-06	0	0	1.00606e-05
PDR/VanB family	0	1.70604e-06	0	1.28154e-05	6.70707e-06
PduL family	0.00082203	0.000549344	0.000563659	0.000544655	0.000392363
PdxA family	0.000513769	0.000569816	0.000354662	0.000352424	0.000365535
PdxS/SNZ family	0	0.000133071	0.000107665	0.000134562	0.000234747
Pectinesterase family	0	0	1.26665e-05	1.28154e-05	3.35353e-06
PemI family	0	0	0	6.40771e-06	0
PemK/MazF family	0.000308261	0.000348031	0.000354662	0.000288347	0.000325293
PEPCase type 1 family	0	1.02362e-05	2.5333e-05	3.84463e-05	5.70101e-05
Peptidase A24 family	0.000102754	1.19423e-05	3.16662e-05	2.56308e-05	4.35959e-05
Peptidase A25 family	0.000308261	0.000235433	0.000360995	0.000205047	0.000288404
Peptidase A31 family	0	0	0	6.40771e-06	0
Peptidase A8 family	0	0.000185958	0.00021533	0.000275532	0.000187798
Peptidase C1 family	0.000102754	0.000141601	8.23322e-05	0.000121746	0.000130788
Peptidase C10 family	0.000102754	2.72966e-05	1.89997e-05	6.40771e-06	1.34141e-05
Peptidase C15 family	0.000102754	0.000177428	0.000183664	0.000198639	0.000191151
Peptidase C25 family	0	1.87664e-05	6.33324e-06	0	2.68283e-05
Peptidase C26 family	0	1.70604e-06	0	6.40771e-06	0
Peptidase C40 family	0.000205508	0.000131365	0.000322995	8.33002e-05	0.000261576
Peptidase C56 family	0.000205508	1.19423e-05	3.16662e-05	5.12617e-05	4.02424e-05
Peptidase C59 family	0.000205508	0.000351443	0.000335662	0.000243493	0.00022804
Peptidase C69 family	0.000205508	9.89501e-05	0.000126665	0.000147377	9.38989e-05
Peptidase C79 family	0	0	0	1.28154e-05	0
Peptidase M1 family	0.000205508	4.94751e-05	0.000113998	0.000378055	0.000150909
Peptidase M10B family	0	0	6.33324e-06	0	0
Peptidase M13 family	0	0.000139895	6.33324e-05	2.56308e-05	7.04242e-05
Peptidase M14 family	0	9.89501e-05	8.86654e-05	0.000121746	0.00022804
Peptidase M15 family	0	8.53018e-06	6.33324e-06	0	0
Peptidase M15B family	0.000308261	0.000269554	0.000348328	0.000346016	0.000301818
Peptidase M15C family	0	0	0	0	1.00606e-05
Peptidase M15D family	0	5.11811e-05	3.79995e-05	0.000102523	4.02424e-05
Peptidase M16 family	0.000411015	0.000498163	0.000544659	0.000627956	0.000627111
Peptidase M17 family	0.000102754	8.18897e-05	0.000272329	0.000198639	0.000231394
Peptidase M18 family	0.00174681	0.0014979	0.00149465	0.00171727	0.00110331
Peptidase M19 family	0	5.28871e-05	5.69992e-05	5.76694e-05	4.02424e-05
Peptidase M20 family	0.000411015	0.000334383	0.000379995	0.000435724	0.000546626
Peptidase M20A family	0.00102754	0.000496457	0.00091832	0.000954749	0.00107984
Peptidase M20B family	0.00164406	0.00180669	0.00171631	0.00135843	0.00136489
Peptidase M20C family	0.000308261	0.000692651	0.000392661	0.000217862	0.000435959
Peptidase M23B family	0.000102754	0.000237139	0.000221663	0.00014097	0.00027499
Peptidase M24 family	0.000205508	0.000131365	0.000132998	7.68925e-05	0.00011402
Peptidase M24A family	0.00113029	0.00158661	0.00133631	0.00114698	0.00149568
Peptidase M24B family	0.000719277	0.000344619	0.000595325	0.000576694	0.000623757
Peptidase M28 family	0	0	0	3.20385e-05	6.70707e-06
Peptidase M29 family	0.000102754	0.000291732	0.000500326	0.000416501	0.000519798
Peptidase M3 family	0.000411015	0.000385564	0.000316662	0.000333201	0.000338707
Peptidase M32 family	0.000102754	0.000196194	0.000303996	0.000256308	0.000348767
Peptidase M38 family	0.000205508	1.70604e-05	2.5333e-05	1.92231e-05	1.00606e-05
Peptidase M3B family	0.000616523	0.000554462	0.000766322	0.000724071	0.000734424
Peptidase M4 family	0.000102754	1.02362e-05	1.89997e-05	0.000153785	2.68283e-05
Peptidase M42 family	0.000513769	0.000232021	0.000424327	0.000410093	0.000667353
Peptidase M48 family	0	0	0	0	1.00606e-05
Peptidase M48B family	0.000102754	9.89501e-05	0.000183664	0.000160193	0.000181091
Peptidase M50B family	0.000513769	0.000431627	0.00044966	0.000627956	0.000549979
Peptidase M55 family	0	1.02362e-05	1.26665e-05	0	6.03636e-05
Peptidase M6 family	0	0	0	0	3.35353e-06
Peptidase M9A family	0	3.41207e-06	0	6.40771e-06	0
Peptidase S1 family	0	0	0	6.40771e-06	0
Peptidase S11 family	0.000924784	0.000620997	0.000639657	0.000506209	0.00061705
Peptidase S13 family	0	1.19423e-05	3.79995e-05	2.56308e-05	0.000107313
Peptidase S14 family	0.00195232	0.00205066	0.00201397	0.00155707	0.00184444
Peptidase S15 family	0.000205508	1.87664e-05	1.89997e-05	1.28154e-05	1.00606e-05
Peptidase S16 family	0.00256885	0.00363386	0.00377461	0.00336405	0.00317244
Peptidase S1C family	0.000513769	0.000890551	0.000785322	0.00075611	0.000955757
Peptidase S24 family	0.000616523	0.000627821	0.00072199	0.000736887	0.000714302
Peptidase S26 family	0	0.000104068	0.000120332	7.04848e-05	0.000194505
Peptidase S26B family	0	0	6.33324e-06	1.28154e-05	0
Peptidase S33 family	0.000102754	5.11811e-05	4.43327e-05	7.68925e-05	3.68889e-05
Peptidase S41A family	0.000102754	0.000317323	0.000405328	0.000288347	0.000355474
Peptidase S41B family	0	5.11811e-06	5.06659e-05	0.000134562	4.02424e-05
Peptidase S45 family	0	5.11811e-06	1.26665e-05	6.40771e-06	2.34747e-05
Peptidase S49 family	0.000102754	0.000203018	0.000107665	5.76694e-05	0.000140848
Peptidase S51 family	0	4.26509e-05	6.33324e-06	3.20385e-05	9.72525e-05
Peptidase S54 family	0	3.41207e-06	1.89997e-05	0	6.70707e-06
Peptidase S58 family	0	1.53543e-05	2.5333e-05	7.04848e-05	2.68283e-05
Peptidase S66 family	0	4.6063e-05	0.000120332	9.61156e-05	0.000197858
Peptidase S8 family	0	0.000127953	0.000164664	7.04848e-05	0.000442666
Peptidase S9A family	0.000102754	9.89501e-05	0.000196331	0.000128154	0.000117374
Peptidase S9B family	0.000308261	0.000470866	0.00048766	0.000230678	0.000452727
Peptidase T1A family	0.000102754	6.82415e-06	0	3.84463e-05	3.35353e-05
Peptidase T1B family	0.000102754	0.00011601	0.000240663	0.000384463	0.000181091
Peptidase U32 family	0.00154131	0.00142283	0.00107032	0.000909895	0.00132465
Peptidase U48 family	0	0	6.33324e-06	6.40771e-06	2.01212e-05
Peptidase U57 family	0	0.000117717	0.000139331	0.000134562	0.000154263
Peptidase U62 family	0.000308261	0.000221785	0.000322995	0.000333201	0.000204565
Peptide uptake permease (PUP) (TC 9.A.18) family	0	0	0	6.40771e-06	1.00606e-05
PEP-utilizing enzyme family	0.00606247	0.00676273	0.00607358	0.00544655	0.00575131
Periplasmic pilus chaperone family	0	0	0	2.56308e-05	1.00606e-05
Peroxidase family	0.000102754	1.87664e-05	0	2.56308e-05	1.34141e-05
PetG family	0	3.41207e-06	0	0	3.35353e-06
PHA/PHB synthase family	0	5.11811e-06	0	6.40771e-06	3.35353e-06
Phage GPA family	0	0	0	1.92231e-05	0
phage' integrase family	0.000513769	0.00125394	0.00107032	0.000685625	0.00134812
'phage' integrase family	0	0.000167192	0.000164664	0.00014097	0.000157616
Phage portal family	0	3.41207e-06	1.26665e-05	0	3.35353e-06
Phage terminase family	0	3.41207e-06	6.33324e-06	6.40771e-06	2.34747e-05
PhD/YefM antitoxin family	0	0	0	1.28154e-05	0
PheA/TfdB FAD monooxygenase family	0	8.53018e-06	1.89997e-05	0.000173008	0.000130788
Phenylacetyl-CoA ligase family	0.00113029	0.00120787	0.00093732	0.00101883	0.000851797
Phenylalanyl-tRNA synthetase beta subunit family	0.00215783	0.00298727	0.0026473	0.00230678	0.00246485
PhnG family	0	0	0	6.40771e-06	0
PhnH family	0	0	0	6.40771e-06	0
PhnI family	0	0	0	6.40771e-06	0
PhnJ family	0	0	0	6.40771e-06	6.70707e-06
PhoH family	0.000205508	0.00121129	0.000981653	0.000909895	0.00102953
Phosphate acetyltransferase and butyryltransferase family	0.00205508	0.00106968	0.000873987	0.000749702	0.000855151
Phosphatidylserine decarboxylase family	0.000205508	0.000392388	0.00023433	8.97079e-05	0.000244808
Phosphoenolpyruvate carboxykinase [ATP] family	0.00184957	0.00279619	0.00260296	0.00237726	0.00252856
Phosphoenolpyruvate carboxykinase [GTP] family	0.00113029	0.00105262	0.000968986	0.000961156	0.00107313
Phosphoethanolamine transferase family	0	3.07087e-05	6.33324e-06	1.92231e-05	2.68283e-05
Phosphofructokinase type A (PFKA) family	0.0026716	0.00409961	0.00345795	0.00273609	0.00318586
Phosphoglycerate kinase family	0.00369914	0.00275013	0.00260296	0.00260153	0.00247826
Phosphoglycerate mutase family	0.000102754	0.000148425	0.000196331	0.000301162	0.000154263
Phosphohexose mutase family	0.00328812	0.00312546	0.00321095	0.00349861	0.00295446
Phospholipase D family	0.000924784	0.000824016	0.000835988	0.000666402	0.000969171
Phosphopentomutase family	0.00143855	0.001271	0.00132998	0.00138407	0.000935636
Phosphotriesterase family	0	6.82415e-06	6.33324e-06	1.92231e-05	0
PhoU family	0	8.53018e-06	3.79995e-05	6.40771e-06	1.67677e-05
PHP family	0.000102754	7.67716e-05	9.49986e-05	4.4854e-05	4.35959e-05
PHP hydrolase family	0	1.36483e-05	2.5333e-05	0	5.0303e-05
Phytochrome family	0	6.48294e-05	6.33324e-05	3.84463e-05	8.04848e-05
Phytoene/squalene synthase family	0	1.70604e-06	0	0	3.35353e-06
PhzF family	0.000411015	4.09449e-05	5.06659e-05	4.4854e-05	6.70707e-05
PIGL family	0	1.19423e-05	6.33324e-06	0	8.04848e-05
PINc/VapC protein family	0	1.02362e-05	1.26665e-05	1.92231e-05	0
Pirin family	0	1.70604e-06	6.33324e-06	3.20385e-05	3.01818e-05
Plasmid mobilization pre family	0.000102754	4.6063e-05	5.06659e-05	2.56308e-05	8.38383e-05
Plasmid partition ParM family	0	0	0	0	6.70707e-06
Plasmid replication initiation factor family	0	0	0	0	3.35353e-06
PlsX family	0.00164406	0.00083937	0.00113365	0.00114698	0.000999353
PlsY family	0.000205508	0.000184252	0.000246996	0.000320385	0.000268283
PncA family	0.000102754	1.70604e-06	0	3.20385e-05	3.35353e-06
PNP synthase family	0.000616523	0.000426509	0.000291329	0.000192231	0.000295111
PNP/MTAP phosphorylase family	0.000205508	0.000614173	0.000626991	0.000833002	0.000529858
PNP/UDP phosphorylase family	0.00164406	0.00125564	0.00143765	0.00107009	0.00115026
PNT beta subunit family	0.000205508	5.97113e-05	0.000113998	7.68925e-05	7.71313e-05
Polypeptide deformylase family	0.00123305	0.000887139	0.00091832	0.000986787	0.00102953
Polyphosphate kinase family	0.00113029	0.000474278	0.000569992	0.00112135	0.000841737
Polyribonucleotide nucleotidyltransferase family	0.00482943	0.00487926	0.00438894	0.00458151	0.00452392
Polysaccharide deacetylase family	0.000102754	0.000339501	0.000373661	0.000333201	0.000368889
Polysaccharide lyase 1 family	0	1.70604e-06	0	2.56308e-05	3.35353e-06
Polysaccharide lyase 11 family	0.000411015	0.000242257	0.000120332	0.000198639	0.00016097
Polysaccharide lyase 12 family	0	3.24147e-05	2.5333e-05	1.92231e-05	1.34141e-05
Polysaccharide lyase 3 family	0	1.70604e-06	0	0	3.35353e-06
Polysaccharide lyase 5 family	0	0	0	0	3.35353e-06
Polysaccharide lyase 6 family	0	1.70604e-06	0	0	0
Polysaccharide lyase 8 family	0	1.70604e-05	6.33324e-06	0	1.00606e-05
Polysaccharide lyase 9 family	0	3.41207e-06	0	0	0
Polysaccharide pyruvyl transferase family	0	5.11811e-06	6.33324e-06	1.28154e-05	1.34141e-05
Polysaccharide synthase family	0.00113029	0.00185276	0.00140598	0.00112776	0.00213285
Porin LamB (TC 1.B.3) family	0	0	6.33324e-06	6.40771e-06	0
Potassium channel family	0	1.02362e-05	0	1.28154e-05	3.35353e-06
PP2C family	0.000205508	6.82415e-05	6.96657e-05	8.97079e-05	8.04848e-05
P-Pant transferase superfamily	0	3.07087e-05	5.69992e-05	7.68925e-05	7.04242e-05
PPase class C family	0.000102754	0.000220079	0.000240663	0.000205047	0.000355474
PPase family	0.000308261	0.000455512	0.00043066	0.000512617	0.000365535
PpiC/parvulin rotamase family	0	1.70604e-06	0	6.40771e-06	0
PPP phosphatase family	0	0	0	6.40771e-06	3.35353e-06
PqiA family	0	1.70604e-06	0	1.28154e-05	0
PqiB family	0	0	0	1.28154e-05	0
PQQ oxidoreductase GdhB family	0	1.70604e-06	1.26665e-05	6.40771e-06	1.00606e-05
PqqB family	0	0	6.33324e-06	2.56308e-05	0
PqqD family	0	0	0	0	1.00606e-05
PRA-CH family	0.000719277	0.000687533	0.000563659	0.000647179	0.000516444
PRA-PH family	0	7.67716e-05	0.000126665	8.97079e-05	6.37171e-05
Precorrin methyltransferase family	0.000205508	0.000177428	0.000259663	0.000320385	0.000194505
Precorrin-2 dehydrogenase / sirohydrochlorin ferrochelatase family	0	3.92388e-05	7.59989e-05	7.04848e-05	8.38383e-05
Precorrin-6x reductase family	0	6.82415e-06	6.33324e-06	6.40771e-06	3.35353e-06
PrkA family	0	1.02362e-05	5.69992e-05	2.56308e-05	0.00016097
Prokaryotic AdoMetDC family	0	1.02362e-05	3.79995e-05	1.28154e-05	0.00011402
Prokaryotic GSH synthase family	0	0	0	3.84463e-05	6.70707e-06
Prokaryotic Ku family	0.000102754	2.21785e-05	8.23322e-05	0.00014097	0.000110667
Prokaryotic molybdopterin-containing oxidoreductase family	0.000308261	0.000298556	0.000582658	0.00134562	0.000452727
Prokaryotic pantothenate kinase family	0.000102754	3.41207e-05	2.5333e-05	0.000185824	8.38383e-05
Prokaryotic riboflavin transporter (P-RFT) (TC 2.A.87) family	0	5.11811e-06	3.79995e-05	1.28154e-05	4.02424e-05
Prokaryotic sulfate-binding protein family	0.000102754	1.53543e-05	4.43327e-05	1.28154e-05	6.03636e-05
Prokaryotic ubiquitin-like protein family	0	5.11811e-06	0	1.28154e-05	6.70707e-06
Prokaryotic/mitochondrial release factor family	0.00472667	0.00444081	0.00389494	0.00403686	0.00392028
Proline dehydrogenase family	0	3.41207e-06	3.16662e-05	3.84463e-05	0.000154263
Proline oxidase family	0	0	1.89997e-05	0	3.35353e-06
Proline racemase family	0	1.87664e-05	5.06659e-05	4.4854e-05	5.0303e-05
Prolyl-tRNA editing family	0	0.000295144	0.000189997	0.00014097	0.000197858
PRORSD1 family	0.000102754	2.90026e-05	2.5333e-05	0	3.35353e-06
Protease PrsW family	0	1.53543e-05	4.43327e-05	1.28154e-05	9.38989e-05
Protein kinase superfamily	0.00226058	0.00150472	0.00189364	0.00238367	0.00158622
Protein N5-glutamine methyltransferase family	0	0.000428215	0.000601658	0.000410093	0.000405777
Protein-tyrosine phosphatase family	0	3.41207e-06	1.26665e-05	1.28154e-05	0
Protoporphyrinogen oxidase family	0	3.41207e-06	0.000107665	0	6.37171e-05
PrpD family	0.000102754	6.82415e-06	3.79995e-05	0.000134562	4.02424e-05
PrpE family	0	1.70604e-06	1.26665e-05	0	6.70707e-06
PrpF family	0	6.82415e-06	0	1.92231e-05	1.00606e-05
PrsA family	0	6.14173e-05	4.43327e-05	0	8.71919e-05
PsaA/PsaB family	0	0.000325853	2.5333e-05	0	0.000238101
PsaJ family	0	0	0	0	3.35353e-06
PsbB/PsbC family	0	0.00018937	6.33324e-06	0	0.000147555
PsbE/PsbF family	0	5.11811e-06	0	0	1.67677e-05
PsbH family	0	1.70604e-06	0	0	0
PsbK family	0	1.70604e-06	0	0	0
PsbN family	0	1.70604e-06	0	0	0
PsbZ family	0	0	0	0	6.70707e-06
Pseudaminic acid synthase family	0	2.55905e-05	1.26665e-05	6.40771e-06	3.68889e-05
Pseudomonas-type ThrB family	0	0	0	6.40771e-06	0
Pseudouridine synthase RluA family	0.00184957	0.00150814	0.00179231	0.00148018	0.00156275
Pseudouridine synthase RsuA family	0.000719277	0.000617585	0.000563659	0.00075611	0.000784727
Pseudouridine synthase TruB family	0.00082203	0.00128806	0.00126665	0.00119183	0.00101277
Pseudouridine synthase TruD family	0	1.70604e-06	0	1.28154e-05	0
Pseudouridine-5'-phosphate glycosidase family	0.000924784	0.000516929	0.00068399	0.000557471	0.000509737
PsiE family	0	1.70604e-06	6.33324e-06	6.40771e-06	2.34747e-05
PspA/IM30 family	0	1.19423e-05	0	1.92231e-05	3.01818e-05
PstS family	0	0.000110892	0.000164664	0.000134562	0.000150909
Pterin-4-alpha-carbinolamine dehydratase family	0	0	0	0	3.35353e-06
PTH family	0.00123305	0.000989501	0.00104499	0.000961156	0.000865211
PTPS family	0	6.82415e-06	6.33324e-06	0	2.34747e-05
PTR2/POT transporter (TC 2.A.17) family	0	2.04724e-05	0.000132998	7.04848e-05	0.000244808
Pup ligase/Pup deamidase family	0.000102754	1.02362e-05	8.23322e-05	0.000358832	7.71313e-05
PurH family	0.0013358	0.00138701	0.00128565	0.00106368	0.00109996
Purine/pyrimidine phosphoribosyltransferase family	0.00369914	0.00384029	0.00386961	0.0040689	0.00371236
Purine-cytosine permease (2.A.39) family	0.000102754	2.38845e-05	3.16662e-05	5.12617e-05	2.34747e-05
PurK/PurT family	0.000102754	0.000728477	0.000291329	0.000262716	0.000425899
PurS family	0	6.82415e-06	3.16662e-05	1.28154e-05	5.0303e-05
PurU family	0.000205508	7.67716e-05	3.16662e-05	0.000147377	0.000140848
PyrI family	0.000719277	0.000245669	0.000170998	0.000294755	0.000268283
Pyridoxamine 5'-phosphate oxidase family	0.000102754	2.04724e-05	5.69992e-05	8.33002e-05	5.70101e-05
Pyridoxine kinase family	0	0	0	1.28154e-05	3.35353e-06
PyrK family	0.000308261	0.000429921	0.000569992	0.000442132	0.000392363
Pyrroline-5-carboxylate reductase family	0.000308261	0.000329265	0.000316662	0.000192231	0.000248161
Pyruvate	0.000102754	1.87664e-05	3.16662e-05	3.20385e-05	0.000110667
Pyruvate kinase family	0.000924784	0.0010168	0.000943653	0.00117902	0.00111002
QueA family	0.00246609	0.00258635	0.00216597	0.00189027	0.00216974
QueC family	0.000205508	0.00010748	5.69992e-05	6.40771e-05	0.000204565
QueG family	0.000308261	7.33596e-05	0.00021533	7.68925e-05	0.000264929
Queuine tRNA-ribosyltransferase family	0.00256885	0.00269383	0.0022673	0.00214658	0.00248832
Quinolinate synthase A family	0.000616523	0.000609055	0.000512993	0.000384463	0.000516444
Radical SAM superfamily	0.00339088	0.00334724	0.00358462	0.00337686	0.00379955
RapZ-like family	0.000616523	0.000394094	0.000658657	0.000852225	0.000576808
RavA family	0	2.55905e-05	1.26665e-05	1.92231e-05	4.69495e-05
RbfA family	0.000205508	0.000291732	0.000329329	0.000538248	0.000281697
RbsD / FucU family	0.000102754	0.000126247	0.000183664	0.000205047	0.000164323
RcsA family	0	0	6.33324e-06	0	0
RcsC family	0	8.53018e-06	6.33324e-06	1.92231e-05	1.00606e-05
RcsD family	0	0	0	1.92231e-05	0
RdgC family	0	0	0	1.28154e-05	0
Reaction center PufL/M/PsbA/D family	0	0.000175722	6.33324e-06	0	0.000214626
RecA family	0.00308261	0.004521	0.00383161	0.00333201	0.00411814
RecC family	0	0	0	1.92231e-05	0
RecD family	0.000411015	0.000319029	0.000373661	0.000416501	0.000469495
RecF family	0.00123305	0.00102192	0.000861321	0.000845818	0.00101947
RecJ family	0.000308261	0.000307087	0.000512993	0.000243493	0.000402424
RecN family	0.000719277	0.000716535	0.000747323	0.000608732	0.000737777
RecO family	0.000102754	0.000131365	9.49986e-05	0.00014097	0.000127434
RecR family	0.00082203	0.0013853	0.00143131	0.0011598	0.00129111
RecU family	0.000205508	2.55905e-05	6.96657e-05	6.40771e-06	8.04848e-05
RecX family	0	6.82415e-06	2.5333e-05	3.20385e-05	3.68889e-05
RelA/SpoT family	0.00236334	0.00325	0.00335029	0.00317822	0.00306848
RelB/DinJ antitoxin family	0	0	6.33324e-06	0	0
Resistance-nodulation-cell division (RND) (TC 2.A.6) family	0.0013358	0.00102362	0.00091832	0.00117261	0.001328
Rhamnose isomerase family	0.000411015	0.000863254	0.000766322	0.000897079	0.000757898
Rhamnose mutarotase family	0	5.80052e-05	6.96657e-05	8.33002e-05	4.69495e-05
Rhamnulokinase family	0.000513769	0.000801837	0.000772656	0.000794556	0.000576808
Rho family	0.00123305	0.00121982	0.00095632	0.00127513	0.00116703
RHS family	0	0	6.33324e-06	0.000108931	1.34141e-05
RHS/WapA nuclease family	0	2.90026e-05	1.26665e-05	1.92231e-05	7.04242e-05
Rht family	0	5.11811e-06	1.89997e-05	3.20385e-05	6.37171e-05
RibF family	0	9.89501e-05	0.000158331	0.000108931	0.000181091
Ribonuclease M5 family	0	4.43569e-05	7.59989e-05	2.56308e-05	0.000140848
Ribonuclease N1/T1 family	0	3.58268e-05	1.89997e-05	7.68925e-05	3.01818e-05
Ribonucleoside diphosphate reductase class-2 family	0	4.09449e-05	2.5333e-05	4.4854e-05	2.68283e-05
Ribonucleoside diphosphate reductase large chain family	0.000513769	0.000162073	0.00043066	0.000775333	0.000694181
Ribonucleoside diphosphate reductase small chain family	0.000205508	6.65354e-05	0.000196331	0.000429317	0.000311879
Ribose 5-phosphate isomerase family	0	1.53543e-05	1.89997e-05	1.92231e-05	2.01212e-05
Ribose-phosphate pyrophosphokinase family	0.0013358	0.00112769	0.00129831	0.00119824	0.00131123
Ribosomal protein L10P family	0.000411015	0.000494751	0.00048766	0.00061514	0.000476202
Ribosomal protein L11P family	0.000924784	0.00109869	0.000848655	0.000884264	0.000962464
Ribosomal protein L13P family	0.000924784	0.00103215	0.00108932	0.00109572	0.000922222
Ribosomal protein L14P family	0.00102754	0.000979265	0.000734656	0.000800964	0.000747838
Ribosomal protein L15P family	0.000513769	0.000851312	0.000861321	0.000736887	0.000841737
Ribosomal protein L16P family	0.000924784	0.00112087	0.00102599	0.000967564	0.00101277
Ribosomal protein L17P family	0.000513769	0.000723359	0.000696657	0.000679217	0.000858504
Ribosomal protein L18P family	0.00082203	0.000820603	0.000810655	0.000788148	0.000700888
Ribosomal protein L19P family	0.000513769	0.000656824	0.000690323	0.00067281	0.000734424
Ribosomal protein L1P family	0.00113029	0.00157126	0.00138698	0.00121746	0.00135818
Ribosomal protein L20P family	0.000616523	0.000783071	0.000658657	0.00061514	0.000717656
Ribosomal protein L21P family	0.000513769	0.000513517	0.00043066	0.000512617	0.00045608
Ribosomal protein L22P family	0.000205508	0.000738714	0.000823322	0.000557471	0.000670707
Ribosomal protein L23P family	0.000616523	0.000383858	0.000417994	0.000692033	0.000422545
Ribosomal protein L24P family	0.000719277	0.000462336	0.000443327	0.000538248	0.000499676
Ribosomal protein L25P family	0	0.000211549	0.000170998	0.000128154	0.000221333
Ribosomal protein L27P family	0.000719277	0.000583464	0.000563659	0.000634363	0.000647232
Ribosomal protein L28P family	0.00082203	0.000325853	0.000379995	0.000429317	0.000288404
Ribosomal protein L29P family	0	0.000238845	0.000227997	0.000269124	0.000221333
Ribosomal protein L2P family	0.00082203	0.00263924	0.00229897	0.00246697	0.00253527
Ribosomal protein L30P family	0	0.000165486	0.000164664	0.000326793	0.000201212
Ribosomal protein L31P family	0.000411015	0.000445275	0.000436994	0.000544655	0.000506383
Ribosomal protein L32P family	0.000102754	0.000290026	0.000240663	0.000326793	0.000261576
Ribosomal protein L33P family	0.000308261	0.00027979	0.000335662	0.000333201	0.000368889
Ribosomal protein L34P family	0.000308261	0.000232021	0.000202664	0.00022427	0.000214626
Ribosomal protein L35P family	0.000308261	0.000177428	0.000196331	0.000237085	0.000214626
Ribosomal protein L36P family	0.000102754	0.000163779	0.000367328	0.000378055	0.000268283
Ribosomal protein L3P family	0.00184957	0.00172821	0.00144398	0.0015763	0.00151915
Ribosomal protein L4P family	0.00082203	0.00129829	0.00134898	0.00115339	0.00111002
Ribosomal protein L5P family	0.000924784	0.00135118	0.00120332	0.00138407	0.00122739
Ribosomal protein L6P family	0.00123305	0.00124029	0.00121598	0.0015763	0.00121733
Ribosomal protein L7/L12P family	0.000102754	0.000549344	0.000392661	0.000422909	0.000539919
Ribosomal protein L7Ae family	0	1.02362e-05	1.26665e-05	1.92231e-05	3.68889e-05
Ribosomal protein L9P family	0.000513769	0.000547638	0.000582658	0.000519024	0.000499676
Ribosomal protein S10P family	0.000924784	0.000762598	0.00070299	0.000884264	0.000791434
Ribosomal protein S11P family	0.00113029	0.00104409	0.00093732	0.000877856	0.000824969
Ribosomal protein S12P family	0.00102754	0.00115157	0.00104499	0.000999603	0.00116368
Ribosomal protein S13P family	0.00082203	0.000945144	0.000943653	0.000833002	0.000962464
Ribosomal protein S14P family	0.000205508	0.000508399	0.000436994	0.000486986	0.00045608
Ribosomal protein S15P family	0.000616523	0.00047769	0.000550992	0.000486986	0.000573454
Ribosomal protein S16P family	0.000616523	0.000574934	0.000525659	0.000576694	0.000586868
Ribosomal protein S17P family	0.000205508	0.000494751	0.000462327	0.000762517	0.000439313
Ribosomal protein S18P family	0.000513769	0.000499869	0.000481326	0.000499801	0.000506383
Ribosomal protein S19P family	0.00113029	0.00065853	0.00068399	0.000794556	0.000801494
Ribosomal protein S1P family	0.00082203	0.00122664	0.00129198	0.00103164	0.00118715
Ribosomal protein S20P family	0	0.000196194	0.000227997	0.000281939	0.000194505
Ribosomal protein S21P family	0.000411015	0.000336089	0.000348328	0.00030757	0.000234747
Ribosomal protein S2P family	0.00164406	0.00168556	0.00168464	0.00164678	0.00148226
Ribosomal protein S30Ae family	0.000102754	0.000129659	0.000278663	0.000134562	0.000201212
Ribosomal protein S3P family	0.00164406	0.00188688	0.00158964	0.00160193	0.00144873
Ribosomal protein S4P family	0.00113029	0.00148255	0.00120965	0.00126873	0.00130788
Ribosomal protein S5P family	0.00113029	0.00121811	0.00111465	0.00126873	0.00114691
Ribosomal protein S6P family	0.000308261	0.000406037	0.000443327	0.00053184	0.000365535
Ribosomal protein S7P family	0.00113029	0.00124541	0.00089932	0.000999603	0.00112008
Ribosomal protein S8P family	0.000719277	0.000899081	0.00101332	0.00112135	0.000888686
Ribosomal protein S9P family	0.00154131	0.000989501	0.00100699	0.000666402	0.000932282
Ribosome association toxin RatA family	0	0	0	0	3.35353e-06
RibR family	0	5.11811e-06	0	6.40771e-06	6.70707e-06
Ribulokinase family	0.000205508	0.0003958	0.000462327	0.000762517	0.000288404
Ribulose-phosphate 3-epimerase family	0.000924784	0.000902493	0.00072199	0.00075611	0.000761252
RIC family	0	0	0	6.40771e-06	0
RimK family	0	2.04724e-05	6.33324e-06	2.56308e-05	5.0303e-05
RimM family	0.000102754	0.000203018	0.000259663	0.000217862	0.000248161
RimP family	0.000411015	0.000429921	0.000379995	0.000499801	0.00039907
RlmJ family	0	1.70604e-06	0	6.40771e-06	1.00606e-05
RlpA family	0	4.26509e-05	1.89997e-05	1.92231e-05	2.01212e-05
RmuC family	0.000205508	0.000255905	0.000297662	0.000358832	0.000271636
RNA 3'-terminal cyclase family	0	0	0	1.28154e-05	0
RNA methyltransferase RlmH family	0.00082203	0.000530577	0.000607991	0.000525432	0.000566747
RNA methyltransferase RsmE family	0	6.48294e-05	5.69992e-05	3.84463e-05	5.70101e-05
RNA methyltransferase TrmD family	0.00154131	0.00160879	0.00160864	0.00113416	0.00132465
RNA methyltransferase TsnR/AvirB family	0	8.53018e-06	6.33324e-06	6.40771e-06	1.67677e-05
RNA polymerase alpha chain family	0.00164406	0.00215472	0.00207097	0.00222988	0.00212949
RNA polymerase beta chain family	0.0095561	0.00902323	0.00847388	0.00896439	0.00927587
RNA polymerase beta' chain family	0.00945335	0.00964934	0.00894254	0.0089772	0.00953745
RNA polymerase subunit omega family	0.000102754	4.26509e-05	7.59989e-05	9.61156e-05	8.38383e-05
RNA polymerase-binding protein RbpA family	0	3.41207e-06	0	2.56308e-05	0
RNase D family	0	1.70604e-06	1.89997e-05	1.92231e-05	1.00606e-05
RNase E/G family	0.000205508	0.000204724	0.000227997	0.000384463	0.000248161
RNase H family	0.00143855	0.000767716	0.000715656	0.000589509	0.000684121
RNase HII family	0.000513769	0.00122323	0.00120965	0.000730479	0.00118715
RNase PH family	0.000719277	0.000187664	0.000373661	0.000595917	0.000462788
RNase T family	0	0	0	0	6.70707e-06
RNase T2 family	0	0	6.33324e-06	0	0
RNase Y family	0.00246609	0.00333871	0.00260296	0.00230678	0.00296117
RNase Z family	0.000411015	0.000690945	0.000443327	0.000499801	0.000563394
RnfG family	0	1.02362e-05	1.26665e-05	0	6.70707e-06
RnpA family	0	0.000117717	0.000170998	0.000121746	0.000164323
RNR ribonuclease family	0.000719277	0.00085643	0.000804322	0.000551063	0.00101612
RodZ family	0	1.70604e-06	0	6.40771e-06	0
ROK (NagC/XylR) family	0.00102754	0.000334383	0.000284996	0.000442132	0.000214626
Ros/MucR family	0	0	1.26665e-05	0	0
RpoE family	0	5.11811e-06	2.5333e-05	0	1.67677e-05
RRF family	0.000719277	0.00105774	0.00105765	0.000961156	0.000935636
RseA family	0	0	0	6.40771e-06	0
RseB family	0	1.70604e-06	0	0	3.35353e-06
RssB family	0	0	6.33324e-06	0	6.70707e-06
RtcB family	0	3.92388e-05	1.89997e-05	5.76694e-05	4.02424e-05
R-transferase family	0	1.70604e-06	6.33324e-06	6.40771e-06	1.67677e-05
RTX prokaryotic toxin (TC 1.C.11) family	0	1.70604e-06	0	0	0
RuBisCO large chain family	0.000102754	0.000162073	1.89997e-05	1.92231e-05	0.00016097
Rubredoxin family	0.000513769	0.000325853	0.000373661	0.000384463	0.000268283
RutC family	0.000411015	0.000366798	0.000379995	0.000416501	0.000325293
RuvA family	0.000616523	0.000591995	0.00070299	0.000595917	0.000543272
RuvB family	0.00277435	0.00245157	0.0022673	0.00246056	0.00219321
RuvC family	0.000616523	0.000622703	0.000620658	0.000595917	0.000620404
Rv1128c/1148c/1588c/1702c/1945/3466 family	0	0	0	1.28154e-05	0
Saccharopine dehydrogenase family	0	0.000100656	0.000240663	6.40771e-05	0.000197858
SAICAR synthetase family	0.00174681	0.00151496	0.00142498	0.0014097	0.00133135
SarZ family	0.000102754	1.70604e-05	3.16662e-05	3.20385e-05	2.01212e-05
SbcD family	0	2.90026e-05	6.33324e-05	6.40771e-05	4.02424e-05
Sbp family	0	0	0	0	5.0303e-05
SchB/CurC family	0	0	6.33324e-06	0	0
SCO1/2 family	0	0	1.89997e-05	0	1.67677e-05
ScpA family	0.000411015	0.000155249	0.000310329	0.00022427	0.000258222
ScpB family	0.000513769	0.000363386	0.00043066	0.000326793	0.00038901
SecA family	0.00637074	0.00645564	0.00649157	0.00656149	0.00611014
SecB family	0	0	0	6.40771e-06	6.70707e-06
SecD/SecF family	0.0013358	0.00094685	0.000797989	0.000845818	0.0010396
SecE/SEC61-gamma family	0	5.11811e-06	0	6.40771e-06	1.34141e-05
SecG family	0	6.82415e-06	6.33324e-06	2.56308e-05	6.70707e-06
SecY/SEC61-alpha family	0.00215783	0.00134436	0.00152631	0.00165319	0.00157951
SEDS family	0.00102754	0.000610761	0.000797989	0.000852225	0.00072101
SelA family	0.000411015	0.000156955	0.000139331	0.000211454	0.00011402
Selenophosphate synthase 1 family	0.000513769	0.00029685	0.000373661	0.000262716	0.000261576
SepF family	0.000102754	0.000182546	0.00021533	0.000237085	0.000197858
SeqA family	0	0	6.33324e-06	0	0
SerB family	0.000102754	9.89501e-05	8.86654e-05	0.000128154	4.69495e-05
Serine esterase family	0	0	0	0	3.35353e-06
Serine/threonine dehydratase family	0.000411015	0.000711417	0.000867654	0.000512617	0.000861858
Serine-aspartate repeat-containing protein (SDr) family	0	8.53018e-06	1.89997e-05	1.28154e-05	0
SfsA family	0.000616523	0.000472572	0.000392661	0.000429317	0.000348767
Shaker potassium channel beta subunit family	0.000616523	0.000465748	0.000462327	0.000647179	0.000332
Shikimate dehydrogenase family	0.000205508	0.000298556	0.000443327	0.000467763	0.000338707
Shikimate kinase family	0	0.000382152	0.000240663	0.000147377	0.000211273
SHMT family	0.00308261	0.00304527	0.00284996	0.00275532	0.0027499
Short-chain dehydrogenases/reductases (SDR) family	0.00339088	0.00260341	0.00317295	0.00342172	0.00406113
Short-chain fatty acyl-CoA assimilation regulator (ScfR) family	0	0	0	6.40771e-06	0
Sigma-54 factor family	0.000102754	9.5538e-05	0.000139331	8.97079e-05	0.000110667
Sigma-70 factor family	0.0040074	0.00394606	0.00464227	0.00466481	0.00454068
SIMIBI class G3E GTPase family	0.00082203	0.000583464	0.000500326	0.000422909	0.000596929
Sirtuin family	0.00102754	0.00115328	0.00095632	0.000986787	0.000908807
SIS family	0.000205508	0.000327559	0.00023433	0.000205047	0.000298464
Site-specific recombinase resolvase family	0	0.000150131	0.000120332	8.33002e-05	0.000137495
SixA phosphatase family	0	1.70604e-06	6.33324e-06	6.40771e-06	3.35353e-06
Skp family	0	1.70604e-06	0	6.40771e-06	0
SLC13A/DASS transporter (TC 2.A.47) family	0.000102754	4.26509e-05	8.86654e-05	8.97079e-05	0.00016097
SLC26A/SulP transporter (TC 2.A.53) family	0.000102754	0.000484514	0.000392661	0.000256308	0.000496323
SLC41A transporter family	0.000102754	0.000156955	0.000265996	0.000102523	0.000254868
SleB family	0.000308261	0.000127953	0.000183664	0.000128154	0.000207919
Small GTPase superfamily	0	3.41207e-06	0	0	3.35353e-06
Small heat shock protein (HSP20) family	0	3.07087e-05	1.89997e-05	4.4854e-05	5.70101e-05
Small multidrug resistance (SMR) protein family	0	1.53543e-05	5.06659e-05	8.33002e-05	5.36565e-05
SMC family	0.00256885	0.00176916	0.0020583	0.00256949	0.00198194
Smf family	0.000308261	0.000295144	0.000272329	0.00030757	0.00027499
SMP-30/CGR1 family	0.000102754	6.82415e-06	3.79995e-05	2.56308e-05	1.67677e-05
SmpB family	0.00102754	0.00085643	0.00091832	0.000711256	0.000828323
SNF2/RAD54 helicase family	0.000308261	0.000162073	0.000436994	0.000288347	0.000392363
Sodium/potassium/calcium exchanger family	0	0.000322441	0.000297662	0.000211454	0.000221333
Sodium:alanine (SAF) symporter family	0.00082203	0.0012147	0.00153898	0.00115339	0.00140513
Sodium:citrate (SCF) symporter family	0	6.82415e-06	6.33324e-06	6.40771e-06	3.35353e-06
Sodium:dicarboxylate (SDF) symporter (TC 2.A.23) family	0.000616523	0.000501575	0.000823322	0.00061514	0.00101277
Sodium:galactoside symporter (TC 2.A.2) family	0.000308261	0.000337795	0.000322995	0.000288347	0.000194505
Sodium:neurotransmitter symporter (SNF) (TC 2.A.22) family	0.000411015	0.000290026	0.000341995	0.000262716	0.000308525
Sodium:solute symporter (SSF) (TC 2.A.21) family	0.000205508	0.000684121	0.000981653	0.000717663	0.00116032
SorC transcriptional regulatory family	0.000102754	1.19423e-05	6.33324e-05	1.92231e-05	5.70101e-05
SOS response-associated peptidase family	0	5.11811e-06	6.33324e-06	5.12617e-05	2.68283e-05
SoxB family	0	0	0	1.28154e-05	3.35353e-06
Spermidine/spermine synthase family	0.000205508	0.000112598	0.000170998	7.04848e-05	0.000167677
SpmB family	0	8.87139e-05	4.43327e-05	4.4854e-05	4.69495e-05
Spo0M family	0	0	1.26665e-05	0	3.35353e-06
SpoVG family	0	9.5538e-05	6.96657e-05	3.20385e-05	0.000214626
SprT family	0	6.82415e-06	6.96657e-05	1.92231e-05	8.71919e-05
SpvB family	0	1.70604e-06	0	0	0
SRA family	0	0	6.33324e-06	0	0
SspB family	0	1.70604e-06	0	0	0
SspI family	0	1.70604e-06	0	0	0
SspP family	0	1.70604e-06	0	0	0
SsuD family	0	0	3.16662e-05	0	7.71313e-05
SsuE family	0	1.36483e-05	2.5333e-05	1.28154e-05	4.35959e-05
Stealth family	0.000205508	0.000119423	0.000113998	0.000262716	0.000134141
SUA5 family	0.000411015	0.000465748	0.000506659	0.000570286	0.000516444
Succinate dehydrogenase/fumarate reductase iron-sulfur protein family	0	3.07087e-05	6.33324e-06	3.84463e-05	0.000181091
Succinate/malate CoA ligase alpha subunit family	0.000102754	4.94751e-05	0.000126665	0.000160193	0.000281697
Succinate/malate CoA ligase beta subunit family	0	5.80052e-05	0.000120332	0.000249901	0.000362182
Succinylarginine dihydrolase family	0	5.11811e-06	6.33324e-06	0	6.70707e-06
Sucrose phosphorylase family	0	2.72966e-05	1.89997e-05	5.12617e-05	2.68283e-05
SufE family	0	2.55905e-05	4.43327e-05	3.84463e-05	2.68283e-05
SUI1 family	0	1.02362e-05	0	6.40771e-06	0
SulA family	0	0	0	0	3.35353e-06
Sulfatase family	0	6.48294e-05	5.06659e-05	6.40771e-05	2.34747e-05
Sulfate adenylyltransferase family	0	1.70604e-06	4.43327e-05	1.28154e-05	2.01212e-05
Sulfur carrier protein CysO family	0	0	0	6.40771e-06	0
Sulfur carrier protein ThiS family	0	0	0	1.28154e-05	0
SurE nucleotidase family	0	0.000365092	0.000297662	0.000371647	0.000281697
SusD family	0	3.92388e-05	1.26665e-05	1.28154e-05	1.67677e-05
SusE family	0	1.19423e-05	6.33324e-06	0	0
SusF family	0	3.41207e-06	0	0	3.35353e-06
TabA/YhcH/YiaL family	0	1.70604e-06	0	1.92231e-05	6.70707e-06
TACO1 family	0.00102754	0.00140066	0.00118432	0.00126873	0.00128776
Tail fiber family	0	0	1.89997e-05	3.20385e-05	6.70707e-06
TAL/TAM family	0	1.70604e-06	1.26665e-05	0	6.70707e-06
TamA family	0	0	6.33324e-06	6.40771e-06	3.35353e-06
TamB family	0	0	0	1.28154e-05	6.70707e-06
TatA/E family	0.000102754	2.04724e-05	1.26665e-05	6.40771e-05	7.04242e-05
TatB family	0	0	6.33324e-06	1.92231e-05	3.35353e-06
TatC family	0.000102754	4.09449e-05	6.96657e-05	0.00014097	0.000140848
TatD-type hydrolase family	0.000513769	0.0004521	0.000544659	0.000397278	0.00044602
TDG/mug DNA glycosylase family	0	0	0	6.40771e-06	0
TehB family	0	1.70604e-06	0	1.28154e-05	1.67677e-05
TelA family	0.000205508	0.000249081	0.000360995	0.000339609	0.00039907
TenA family	0	3.41207e-06	0	6.40771e-06	1.00606e-05
TER reductase family	0	2.90026e-05	4.43327e-05	3.20385e-05	5.36565e-05
TerC family	0	4.43569e-05	0.000101332	0.000346016	0.000194505
Terpene cyclase/mutase family	0	8.53018e-06	0	0	3.35353e-06
Tetrahydrofolate dehydrogenase/cyclohydrolase family	0.00113029	0.00170092	0.00143131	0.00152503	0.00145879
TfdA dioxygenase family	0	0	0	0	1.67677e-05
TfoX family	0	0	0	6.40771e-06	0
Thermonuclease family	0	1.70604e-06	1.89997e-05	6.40771e-06	4.02424e-05
THI4 family	0.000102754	7.16535e-05	8.23322e-05	0.000121746	8.71919e-05
Thiaminase-2 family	0	0	0	0	3.35353e-06
Thiamine-monophosphate kinase family	0	1.87664e-05	1.89997e-05	3.20385e-05	1.34141e-05
Thiamine-phosphate synthase family	0.000102754	0.000366798	0.000329329	0.000269124	0.000298464
Thiazole tautomerase family	0	3.41207e-06	0	6.40771e-06	6.70707e-06
ThiC family	0.000513769	0.000523753	0.000398994	0.000326793	0.000462788
ThiD family	0.000308261	0.000211549	0.000322995	0.000243493	0.000268283
ThiG family	0.000308261	0.000272966	0.000227997	0.000160193	0.000177737
ThiI family	0.00082203	0.00126247	0.00167198	0.001493	0.00128776
Thioester dehydratase family	0	0.000129659	0.000145665	0.000147377	0.000191151
Thioesterase PaaI family	0	1.70604e-06	1.26665e-05	1.92231e-05	1.34141e-05
Thiolase family	0.000513769	0.00055105	0.00127931	0.000993195	0.00146885
Thioredoxin family	0.000411015	0.000871785	0.00107032	0.000954749	0.00089204
Threonine aldolase family	0	1.53543e-05	2.5333e-05	1.92231e-05	1.00606e-05
Threonine synthase family	0.000205508	0.000426509	0.000506659	0.00053184	0.000479555
ThrH family	0.000102754	6.31233e-05	0.000132998	0.000134562	9.05454e-05
Thymidine kinase family	0.00102754	0.000510105	0.000462327	0.000435724	0.000526505
Thymidine/pyrimidine-nucleoside phosphorylase family	0.000513769	0.000508399	0.000677657	0.000775333	0.000690828
Thymidylate kinase family	0.000616523	0.000203018	0.000354662	0.000403686	0.000308525
Thymidylate synthase family	0.00102754	0.000904199	0.000848655	0.000583102	0.00105301
Thymidylate synthase ThyX family	0.000205508	0.000170604	0.000227997	0.000326793	0.000261576
Thz kinase family	0.000102754	0.000177428	0.00025333	0.000211454	0.000204565
Tlp family	0	0	1.26665e-05	0	0
TlyA family	0.000205508	0.000511811	0.000519326	0.000429317	0.000402424
TmcA family	0	0	0	6.40771e-06	0
TMEM86 family	0	0	0	1.28154e-05	0
TolB family	0	6.82415e-05	0.000101332	3.84463e-05	0.00011402
TonB family	0	1.70604e-06	0	1.28154e-05	3.35353e-06
TonB-dependent receptor family	0.000102754	0.00143989	0.000734656	0.000435724	0.000831676
Topoisomerase GyrA/ParC subunit family	0.00719277	0.00670984	0.00649791	0.00686266	0.0067842
TorC/TorY family	0	0	6.33324e-06	6.40771e-06	3.35353e-06
TorD/DmsD family	0	0	0	1.92231e-05	0
TPP enzyme family	0.00154131	0.0021206	0.00201397	0.00190309	0.00180755
TraB family	0	0	0	3.20385e-05	3.35353e-06
TraE family	0	0	0	1.28154e-05	0
TRAFAC class dynamin-like GTPase superfamily	0	3.41207e-06	6.33324e-06	1.28154e-05	3.35353e-06
TRAFAC class OBG-HflX-like GTPase superfamily	0.00544595	0.00549855	0.00516159	0.00430598	0.00478549
TRAFAC class translation factor GTPase superfamily	0.0244554	0.0269912	0.0260613	0.0253745	0.0246954
TRAFAC class TrmE-Era-EngA-EngB-Septin-like GTPase superfamily	0.00657624	0.00845682	0.00801155	0.00711256	0.00754545
TRAFAC class YlqF/YawG GTPase family	0.000924784	0.00172821	0.00175431	0.00136484	0.00182097
Transaldolase family	0	0.00018084	0.00025333	0.000294755	0.000348767
Transcriptional antiterminator BglG family	0	8.53018e-06	6.33324e-06	3.20385e-05	2.01212e-05
Transcriptional regulatory CopG/NikR family	0	3.41207e-06	0	1.92231e-05	1.67677e-05
Transcriptional regulatory Fis family	0	1.70604e-06	0	0	1.67677e-05
Transcriptional regulatory Rex family	0	0.000348031	0.000367328	0.000435724	0.000348767
Transferase hexapeptide repeat family	0.00205508	0.00284567	0.00255863	0.0019928	0.00271636
Transglutaminase-like superfamily	0	1.70604e-06	0	0	3.35353e-06
Transglycosylase family	0	0	1.26665e-05	3.20385e-05	1.34141e-05
Transglycosylase Slt family	0.000102754	9.04199e-05	0.000107665	5.12617e-05	0.000110667
Transketolase family	0.00328812	0.00403819	0.00391394	0.00401123	0.00402089
Transpeptidase family	0.000205508	0.000243963	0.000316662	0.000256308	0.000704242
Transposase 11 family	0	9.72441e-05	0.000158331	9.61156e-05	0.00027499
Transposase 12 family	0	2.04724e-05	1.26665e-05	1.28154e-05	1.67677e-05
Transposase 17 family	0.000616523	0.000653412	0.00105132	0.00159552	0.000905454
Transposase 2 family	0	4.7769e-05	6.33324e-05	3.84463e-05	3.35353e-05
Transposase 20 family	0	5.11811e-06	0	0	0
Transposase 25 family	0	6.82415e-06	0	6.40771e-06	1.34141e-05
Transposase 27 family	0	0	0	6.40771e-06	3.35353e-06
Transposase 32 family	0	1.02362e-05	1.89997e-05	0	1.00606e-05
Transposase 34 family	0	0	0	1.28154e-05	3.35353e-06
Transposase 7 family	0	1.02362e-05	0	0	2.68283e-05
Transposase 8 family	0.000102754	2.38845e-05	5.69992e-05	4.4854e-05	2.34747e-05
Transposase IS1111A/IS1328/IS1533 family	0	1.19423e-05	6.33324e-06	1.28154e-05	6.70707e-06
Transposase IS21/IS408/IS1162 family	0	5.80052e-05	8.23322e-05	2.56308e-05	9.72525e-05
Transposase IS3/IS150/IS904 family	0.000513769	0.000436745	0.000474993	0.000422909	0.000513091
Transposase IS30 family	0	0.000196194	7.59989e-05	0.000153785	0.000187798
Transposase mutator family	0.000102754	0.000127953	0.000158331	0.000128154	0.000321939
Trans-sulfuration enzymes family	0.00154131	0.000644882	0.000766322	0.000736887	0.000938989
Transthyretin family	0	0	6.33324e-06	1.92231e-05	1.00606e-05
TRAP transporter large permease family	0	4.94751e-05	0.000113998	0.000102523	9.05454e-05
TRAP transporter small permease family	0	3.92388e-05	6.96657e-05	4.4854e-05	4.69495e-05
TraT lipoprotein family	0	0	0	1.28154e-05	0
TraX family	0	0	0	1.28154e-05	0
TraY family	0	0	0	3.84463e-05	0
TrbE/VirB4 family	0	1.70604e-06	0	0	0
TrbG/VirB9 family	0	0	0	6.40771e-06	0
TrbI/VirB10 family	0	3.41207e-06	0	0	3.35353e-06
Trehalose phosphatase family	0	1.70604e-06	0	2.56308e-05	3.35353e-06
Trimethylamine methyltransferase family	0	0	6.33324e-06	0	0
Triosephosphate isomerase family	0.00123305	0.00169068	0.00157064	0.00144814	0.0015158
TrkH potassium transport family	0.000308261	0.000626115	0.000588992	0.00053184	0.000610343
TrmK family	0	6.82415e-06	1.26665e-05	6.40771e-06	3.35353e-05
TRNA nucleotidyltransferase/poly(A) polymerase family	0.00082203	0.000561286	0.000709323	0.00069844	0.000647232
TRNA pseudouridine synthase TruA family	0.00184957	0.00112087	0.00124132	0.000973972	0.00107648
TRNA(Ile)-lysidine synthase family	0.000411015	0.000673884	0.000525659	0.000621548	0.000543272
TrpA family	0	0.000184252	0.000291329	0.000185824	0.000281697
TrpB family	0.00256885	0.00278937	0.00274863	0.00272328	0.00241119
TrpC family	0.000102754	0.000119423	0.000145665	0.00014097	0.000204565
TrpF family	0	2.38845e-05	0.000101332	1.28154e-05	0.000130788
TrpP transporter family	0	0	0	0	2.34747e-05
TrpR family	0	0	6.33324e-06	0	0
Truncated hemoglobin family	0	1.02362e-05	1.26665e-05	6.40771e-06	6.70707e-05
TrwB coupling protein family	0	0	0	1.28154e-05	0
Tryptophan 2	0	1.87664e-05	8.86654e-05	0.000179416	0.000130788
Tryptophan 2,3-dioxygenase family	0.000205508	0	0	0	0
TsaE family	0.000205508	0.000175722	0.00025333	0.000211454	0.000181091
TtcA family	0.000719277	0.000278084	0.000259663	0.000217862	0.00022804
Tus family	0	0	0	6.40771e-06	0
TVP38/TMEM64 family	0	2.72966e-05	3.16662e-05	6.40771e-05	2.34747e-05
Type 2 tetrahydrodipicolinate N-succinyltransferase family	0	6.82415e-06	1.89997e-05	0.000160193	1.34141e-05
Type IA topoisomerase family	0.00380189	0.00337113	0.00346428	0.00367162	0.00323951
Type II pantothenate kinase family	0	3.41207e-06	1.26665e-05	0	4.02424e-05
Type II restriction enzyme DpnII family	0.000102754	3.58268e-05	6.33324e-05	6.40771e-06	9.72525e-05
Type II restriction enzyme XhoI family	0	3.41207e-06	0	0	0
Type II topoisomerase family	0.006679	0.00567769	0.00601658	0.00663198	0.00644214
Type III pantothenate kinase family	0.000616523	0.000796719	0.000804322	0.000788148	0.000784727
Type III restriction-modification system res protein family	0	2.90026e-05	6.33324e-06	6.40771e-06	5.0303e-05
Type III secretion exporter family	0	6.82415e-05	6.33324e-05	1.92231e-05	0.000147555
Type-B carboxylesterase/lipase family	0.000616523	0.000342913	0.000341995	0.00022427	0.000295111
Type-I 3-dehydroquinase family	0	5.11811e-05	6.96657e-05	8.33002e-05	3.68889e-05
Type-I restriction system S methylase family	0.000102754	0.000168898	0.000107665	7.68925e-05	0.000127434
Type-II 3-dehydroquinase family	0.000924784	0.000528871	0.000512993	0.00061514	0.000482909
Tyrosinase family	0	3.41207e-06	0	0	0
UbiA prenyltransferase family	0	1.87664e-05	0.000145665	0.000230678	0.000238101
UbiC family	0	1.70604e-06	0	6.40771e-06	3.35353e-06
UbiD family	0	4.6063e-05	5.69992e-05	5.76694e-05	3.01818e-05
UbiH/COQ6 family	0	0	0	0	6.70707e-06
UbiJ family	0	0	0	1.28154e-05	0
UbiX/PAD1 family	0.000102754	2.04724e-05	1.89997e-05	3.20385e-05	2.34747e-05
UDP-galactopyranose/dTDP-fucopyranose mutase family	0.000411015	0.000651706	0.000633324	0.00083941	0.000603636
UDP-glucose/GDP-mannose dehydrogenase family	0.000616523	0.00191247	0.00141231	0.00108931	0.00138836
UDP-glycosyltransferase family	0.000102754	4.09449e-05	4.43327e-05	5.76694e-05	2.68283e-05
UDPGP type 1 family	0	3.41207e-06	6.33324e-06	0	2.01212e-05
UDPGP type 2 family	0.000308261	0.000165486	0.000278663	0.000179416	0.000355474
UDP-N-acetylglucosamine 2-epimerase family	0.000513769	0.000974147	0.000873987	0.000692033	0.000865211
UGHY family	0	0	0	2.56308e-05	1.00606e-05
UlaA family	0	1.02362e-05	1.26665e-05	3.20385e-05	3.35353e-06
UlaG family	0.000102754	2.72966e-05	3.16662e-05	1.92231e-05	2.01212e-05
UMP kinase family	0.00102754	0.00146207	0.00131731	0.00127513	0.00133471
Universal stress protein A family	0	0.000134777	0.000272329	0.000333201	0.000234747
Universal stress protein B family	0	0	6.33324e-06	0	0
UPF0001 family	0.000205508	0.000220079	0.000291329	0.000371647	0.000238101
UPF0014 family	0	0	6.33324e-06	6.40771e-06	0
UPF0026 family	0	1.70604e-06	0	0	0
UPF0033 family	0	2.04724e-05	5.69992e-05	3.84463e-05	0.000117374
UPF0039 (ElaA) family	0	3.41207e-06	0	3.20385e-05	1.34141e-05
UPF0045 family	0	1.02362e-05	6.33324e-06	6.40771e-06	3.35353e-06
UPF0047 family	0	6.14173e-05	5.06659e-05	1.92231e-05	2.68283e-05
UPF0051 (ycf24) family	0.00113029	0.00141942	0.00100699	0.00100601	0.00164658
UPF0053 family	0.000411015	0.000380446	0.000474993	0.000512617	0.000767959
UPF0056 (MarC) family	0	1.70604e-06	0	6.40771e-06	3.35353e-06
UPF0060 family	0	1.70604e-06	6.33324e-06	1.28154e-05	1.67677e-05
UPF0061 (SELO) family	0	3.58268e-05	0.000139331	1.28154e-05	0.000318586
UPF0065 (bug) family	0	1.70604e-06	6.33324e-06	1.28154e-05	0
UPF0073 (Hly-III) family	0	6.99475e-05	8.86654e-05	7.04848e-05	0.000150909
UPF0092 family	0.000102754	7.50656e-05	2.5333e-05	0.000102523	9.05454e-05
UPF0098 family	0	0	0	3.20385e-05	1.00606e-05
UPF0102 family	0	0.000163779	0.000177331	0.000147377	0.000130788
UPF0109 family	0.000102754	0.000175722	0.000196331	0.000249901	0.000167677
UPF0111 family	0	1.70604e-06	6.33324e-06	6.40771e-06	4.69495e-05
UPF0114 family	0	0	2.5333e-05	6.40771e-06	3.35353e-06
UPF0118 (PerM) family	0.000102754	9.04199e-05	0.000196331	0.000205047	0.000191151
UPF0122 family	0.000205508	0.000122835	0.000164664	6.40771e-05	0.000144202
UPF0126 family	0	4.6063e-05	9.49986e-05	4.4854e-05	6.70707e-05
UPF0145 family	0.000102754	0.000349737	0.000341995	0.000249901	0.000332
UPF0153 family	0	1.70604e-06	0	0	0
UPF0154 family	0	5.11811e-06	0	0	2.34747e-05
UPF0157 (GrpB) family	0	3.41207e-06	1.89997e-05	0	3.35353e-05
UPF0161 family	0.000513769	0.000404331	0.000354662	0.000416501	0.000358828
UPF0162 family	0	1.70604e-06	0	1.28154e-05	0
UPF0167 family	0	1.70604e-06	6.33324e-06	0	3.35353e-06
UPF0173 family	0	3.92388e-05	2.5333e-05	1.28154e-05	0.000120727
UPF0176 family	0.000102754	3.75328e-05	0.000139331	0.00022427	0.000318586
UPF0178 family	0	0.000100656	0.000196331	0.000102523	0.000124081
UPF0180 family	0	0	0	0	3.35353e-06
UPF0182 family	0.00082203	0.000122835	0.000265996	0.00069844	0.000238101
UPF0187 family	0	0	0	6.40771e-06	3.35353e-06
UPF0192 family	0	3.41207e-06	6.33324e-06	1.92231e-05	3.35353e-06
UPF0194 family	0	1.70604e-05	6.33324e-06	3.84463e-05	1.00606e-05
UPF0210 family	0.00256885	0.00207113	0.0020583	0.00204406	0.00172036
UPF0213 family	0.000102754	0.000105774	0.000151998	0.000102523	0.000130788
UPF0214 family	0	1.87664e-05	6.33324e-06	6.40771e-06	0
UPF0223 family	0	5.11811e-06	6.33324e-05	6.40771e-06	3.35353e-05
UPF0225 family	0.000102754	6.82415e-06	1.89997e-05	4.4854e-05	2.68283e-05
UPF0226 family	0	0	0	2.56308e-05	0
UPF0229 family	0	6.82415e-06	4.43327e-05	6.40771e-06	8.04848e-05
UPF0231 family	0	0	0	6.40771e-06	0
UPF0232 family	0	0	6.33324e-06	3.20385e-05	6.70707e-06
UPF0234 family	0	2.55905e-05	2.5333e-05	9.61156e-05	3.01818e-05
UPF0235 family	0.000102754	1.70604e-06	6.33324e-06	2.56308e-05	0
UPF0236 family	0	5.11811e-06	0	0	3.35353e-06
UPF0237 family	0	0.000131365	0.000145665	0.000275532	0.00017103
UPF0246 family	0.000102754	0.000213255	0.000189997	0.000198639	0.000207919
UPF0250 family	0	0	6.33324e-06	0	0
UPF0251 family	0.000102754	7.67716e-05	6.96657e-05	5.76694e-05	3.35353e-05
UPF0256 (eis) family	0	0	0	0	6.70707e-06
UPF0257 family	0	0	0	1.28154e-05	0
UPF0259 family	0	0	0	0	3.35353e-06
UPF0260 family	0	3.41207e-06	1.26665e-05	0	6.70707e-06
UPF0261 family	0	1.02362e-05	6.33324e-06	0	6.70707e-06
UPF0267 family	0	0	0	6.40771e-06	0
UPF0271 (lamB) family	0.000205508	6.48294e-05	0.000126665	0.000147377	0.000184444
UPF0272 family	0.000411015	0.000199606	0.000208997	0.000217862	0.000181091
UPF0276 family	0	0	0	0	3.35353e-06
UPF0284 family	0	3.41207e-06	0	0	3.35353e-06
UPF0291 family	0	9.89501e-05	0.000107665	5.76694e-05	0.000107313
UPF0294 family	0	0	0	6.40771e-06	0
UPF0295 family	0	3.41207e-06	3.79995e-05	0	6.03636e-05
UPF0296 family	0.000102754	0.000226903	0.000183664	0.000230678	0.000224687
UPF0297 family	0.000205508	0.000216667	0.00025333	0.000301162	0.000154263
UPF0298 family	0	8.53018e-06	1.26665e-05	6.40771e-06	6.37171e-05
UPF0299 family	0	0	0	6.40771e-06	0
UPF0301 (AlgH) family	0	1.53543e-05	2.5333e-05	1.92231e-05	2.68283e-05
UPF0302 family	0	1.70604e-06	1.26665e-05	0	2.68283e-05
UPF0303 family	0	3.41207e-06	0	0	0
UPF0304 family	0	0	0	6.40771e-06	0
UPF0306 family	0	3.41207e-06	0	0	0
UPF0307 family	0	0	0	2.56308e-05	0
UPF0309 family	0.000205508	0.000150131	0.000120332	6.40771e-05	8.71919e-05
UPF0311 family	0.000102754	3.41207e-06	6.33324e-06	1.92231e-05	0
UPF0312 family	0	1.70604e-06	3.16662e-05	6.40771e-06	2.68283e-05
UPF0313 family	0.00390464	0.00321758	0.00271063	0.00236444	0.00229046
UPF0316 family	0	6.82415e-06	1.26665e-05	6.40771e-06	2.01212e-05
UPF0317 family	0	5.11811e-05	7.59989e-05	0.000147377	8.04848e-05
UPF0319 family	0	0	6.33324e-06	6.40771e-06	0
UPF0324 family	0.000308261	0.000656824	0.00044966	0.000281939	0.000425899
UPF0325 family	0	0	6.33324e-06	0	0
UPF0331 family	0	6.82415e-06	3.16662e-05	0	1.00606e-05
UPF0335 family	0	1.70604e-06	0	0	0
UPF0336 family	0	0	1.26665e-05	1.92231e-05	1.00606e-05
UPF0337 (CsbD) family	0	0	1.26665e-05	6.40771e-06	1.34141e-05
UPF0339 family	0.000205508	0.000127953	0.000107665	0.000179416	0.000120727
UPF0340 family	0.000102754	0.000242257	0.000265996	0.000205047	0.000238101
UPF0342 family	0	5.11811e-06	1.89997e-05	0	6.70707e-06
UPF0344 family	0	0	6.33324e-06	6.40771e-06	2.01212e-05
UPF0345 family	0	3.41207e-06	1.26665e-05	0	2.01212e-05
UPF0346 family	0	0	6.33324e-06	0	6.70707e-06
UPF0348 family	0.000308261	0.000368504	0.000335662	0.000249901	0.000382303
UPF0349 family	0	1.70604e-06	3.16662e-05	0	3.35353e-05
UPF0354 family	0	5.11811e-06	3.79995e-05	0	8.38383e-05
UPF0356 family	0	5.11811e-06	2.5333e-05	0	2.01212e-05
UPF0358 family	0	1.70604e-06	6.33324e-06	6.40771e-06	3.35353e-05
UPF0365 family	0.000719277	0.000680708	0.000443327	0.00061514	0.000630464
UPF0371 family	0.00297986	0.00247034	0.00250163	0.00223629	0.00200877
UPF0374 family	0	3.07087e-05	9.49986e-05	0	0.000174384
UPF0380 family	0	1.70604e-06	6.33324e-06	1.92231e-05	0
UPF0382 family	0	5.11811e-06	4.43327e-05	0	1.00606e-05
UPF0391 family	0	0	0	0	1.00606e-05
UPF0394 family	0	1.36483e-05	9.49986e-05	3.84463e-05	0.000177737
UPF0397 family	0	8.53018e-05	7.59989e-05	7.68925e-05	7.71313e-05
UPF0398 family	0	1.19423e-05	4.43327e-05	0	0.000110667
UPF0403 family	0	1.87664e-05	4.43327e-05	0	0.000130788
UPF0410 family	0	0	6.33324e-06	0	0
UPF0413 family	0	6.82415e-06	4.43327e-05	0	8.38383e-05
UPF0421 family	0	6.82415e-06	3.16662e-05	0	6.37171e-05
UPF0423 family	0	1.70604e-06	0	0	0
UPF0434 family	0	1.70604e-06	0	6.40771e-06	0
UPF0435 family	0	0	1.26665e-05	6.40771e-06	1.00606e-05
UPF0447 family	0	1.36483e-05	3.79995e-05	1.92231e-05	9.38989e-05
UPF0473 family	0	1.87664e-05	4.43327e-05	1.92231e-05	6.03636e-05
UPF0478 family	0	8.53018e-06	1.26665e-05	6.40771e-06	5.36565e-05
UPF0502 family	0	1.70604e-06	0	0	3.35353e-06
UPF0597 family	0.00102754	0.00123517	0.00101332	0.000845818	0.000724363
UPF0603 family	0	1.36483e-05	0	6.40771e-06	4.02424e-05
UPF0637 family	0	5.11811e-06	3.79995e-05	0	6.70707e-05
UPF0677 family	0	0	0	6.40771e-06	0
UPF0678 family	0.000102754	5.11811e-06	3.16662e-05	0.000115339	3.35353e-05
UPF0699 family	0.000102754	1.70604e-06	6.96657e-05	0	9.05454e-05
UPF0700 family	0	0	0	6.40771e-06	0
UPF0701 family	0.000513769	0.000284908	0.000246996	0.000205047	0.000201212
UPF0702 family	0	2.90026e-05	3.79995e-05	6.40771e-06	4.69495e-05
UPF0718 family	0	5.11811e-06	6.33324e-06	0	6.70707e-06
UPF0719 family	0	1.70604e-06	2.5333e-05	0	6.70707e-06
UPF0721 family	0.000102754	3.75328e-05	5.69992e-05	3.20385e-05	0.000164323
UPF0735 family	0.000102754	0.000199606	0.000329329	0.000211454	0.000254868
UPF0736 family	0	1.70604e-06	6.33324e-06	0	3.35353e-06
UPF0738 family	0	0	6.33324e-06	0	1.00606e-05
UPF0741 family	0	1.02362e-05	2.5333e-05	6.40771e-06	4.35959e-05
UPF0748 family	0	0.000165486	0.000101332	6.40771e-05	0.000164323
UPF0749 family	0	1.70604e-06	6.33324e-06	0	7.37777e-05
UPF0750 family	0	5.28871e-05	0.000246996	8.33002e-05	0.000425899
UPF0753 family	0	0	0	0	3.35353e-06
UPF0754 family	0.000102754	2.04724e-05	2.5333e-05	6.40771e-06	9.72525e-05
UPF0755 family	0	6.99475e-05	0.000132998	0.000115339	9.05454e-05
UPF0756 family	0	5.11811e-06	0	0	1.00606e-05
UPF0758 family	0.000719277	0.000450394	0.000436994	0.000365239	0.000425899
UPF0759 family	0	1.02362e-05	5.06659e-05	0	9.38989e-05
UPF0761 family	0	2.72966e-05	1.89997e-05	0	3.35353e-05
UPF0770 family	0	8.53018e-06	6.33324e-06	0	1.67677e-05
UPP synthase family	0.00174681	0.00119593	0.000911987	0.00121106	0.00100606
UppP family	0.00154131	0.00124029	0.00104499	0.000935526	0.00115026
UPRTase family	0.00154131	0.00138871	0.00129831	0.00144173	0.00119721
Uracil-DNA glycosylase family	0.00102754	0.000962204	0.000778989	0.000435724	0.000761252
Urease beta subunit family	0	1.19423e-05	0	3.20385e-05	6.37171e-05
Urease family	0.000205508	0.000133071	0.00025333	0.000480578	0.000311879
Urease gamma subunit family	0	8.53018e-06	3.16662e-05	0.000102523	5.70101e-05
UreD family	0	6.82415e-06	1.89997e-05	8.33002e-05	2.01212e-05
UreE family	0	3.41207e-06	1.26665e-05	0	3.68889e-05
UreF family	0	8.53018e-06	6.33324e-06	0	2.68283e-05
Ureidoglycolate lyase family	0	0	0	0	2.01212e-05
Uricase family	0.000205508	3.41207e-06	3.79995e-05	0.000185824	2.01212e-05
Uridine kinase family	0.000616523	0.000586876	0.000563659	0.000525432	0.000472848
Urocanase family	0.000308261	0.000185958	0.000506659	0.000320385	0.000429252
Uronate isomerase family	0.0013358	0.001921	0.00173531	0.00156348	0.00141854
Uroporphyrinogen decarboxylase family	0.000308261	3.41207e-05	0.000158331	0.000128154	0.00028505
Uroporphyrinogen-III synthase family	0	0	0	1.28154e-05	3.35353e-06
Uve1/UvsE family	0	3.41207e-06	0	0	1.67677e-05
UvrB family	0.00965886	0.00761404	0.00736556	0.00758032	0.00695858
UvrC family	0.00215783	0.00222808	0.00212164	0.00222988	0.00216303
UxaA family	0.000616523	0.000815485	0.000772656	0.000807371	0.000469495
VapA/VapI family	0	1.70604e-06	0	1.92231e-05	3.35353e-06
VapB family	0	0	1.26665e-05	1.28154e-05	0
VapD ribonuclease family	0	2.90026e-05	6.33324e-06	0.0001666	0
V-ATPase 116 kDa subunit family	0.000205508	0.000114304	9.49986e-05	3.84463e-05	6.37171e-05
V-ATPase D subunit family	0	0.000165486	0.000158331	0.000134562	0.000134141
V-ATPase E subunit family	0	1.87664e-05	2.5333e-05	0	1.34141e-05
V-ATPase F subunit family	0	1.53543e-05	2.5333e-05	3.20385e-05	1.34141e-05
V-ATPase proteolipid subunit family	0	2.90026e-05	3.79995e-05	2.56308e-05	2.68283e-05
ViaA family	0	0	0	6.40771e-06	0
VirD4/TraG family	0	3.41207e-06	0	0	3.35353e-06
Vitamin-B12 dependent methionine synthase family	0.00123305	0.00124882	0.00107032	0.000704848	0.000855151
Vitamin-B12 independent methionine synthase family	0.000102754	9.89501e-05	8.86654e-05	3.84463e-05	0.000107313
Vsr family	0	7.33596e-05	7.59989e-05	5.12617e-05	6.37171e-05
WhiA transcriptional regulatory family	0.000411015	0.000327559	0.000373661	0.000429317	0.000382303
WhiB family	0.000205508	5.11811e-06	1.26665e-05	7.68925e-05	1.67677e-05
WrbA family	0	3.41207e-06	2.5333e-05	0	1.34141e-05
WzyE family	0	0	0	0	6.70707e-06
WzzB/Cld/Rol family	0	0	6.33324e-06	2.56308e-05	0
Xanthine dehydrogenase family	0.000513769	0.000406037	0.00048766	0.000525432	0.000385656
Xanthine/uracil permease family	0.0013358	0.00115157	0.00131731	0.00101883	0.00176396
XFP family	0.00082203	0.000313911	0.000443327	0.000685625	0.000472848
Xni family	0	1.36483e-05	6.33324e-06	2.56308e-05	1.00606e-05
XseA family	0.000719277	0.0011857	0.00113998	0.00108931	0.00114355
XseB family	0.000205508	7.16535e-05	5.69992e-05	7.04848e-05	5.0303e-05
Xylose isomerase family	0.000719277	0.000951968	0.00072199	0.000634363	0.000784727
YabA family	0	1.02362e-05	6.33324e-06	0	2.68283e-05
YadD/YfaD/YhgA/YjiP family	0	0	0	1.28154e-05	0
YbaB/EbfC family	0.000102754	0.000267848	0.000316662	0.000288347	0.000278343
YccS/YhfK family	0	1.70604e-06	0	1.28154e-05	3.68889e-05
Ycf3 family	0	1.19423e-05	0	0	3.01818e-05
Ycf4 family	0	0	0	0	6.70707e-06
Ycf81 family	0	5.62992e-05	0.000164664	0.000147377	0.000157616
YciB family	0	3.41207e-06	1.26665e-05	0	3.35353e-06
YdjC deacetylase family	0	1.02362e-05	6.33324e-06	0	0
YedY family	0	3.41207e-06	0	0	0
YedZ family	0	0	0	6.40771e-06	0
[truncated: 22 more rows]

## Sheet: pathway
Pathway	Sheep_1	Sheep_2	Sheep_3	Sheep_4	Sheep_5
(2,4,5-trichlorophenoxy)acetate degradation	0	0	0	2.09776e-05	1.10582e-05
(2,4-dichlorophenoxy)acetate degradation	0	0	0	0	8.84652e-05
(R)-camphor degradation	0	5.3927e-06	0	2.09776e-05	6.63489e-05
(R)-mandelate degradation	0	0.000194137	0.000204826	0.000482484	0.000243279
(R)-mevalonate biosynthesis	0.000975927	0.00104079	0.00204826	0.00111181	0.00191306
(R)-mevalonate degradation	0	3.23562e-05	6.14477e-05	2.09776e-05	0.000210105
(R)-pantothenate biosynthesis	0.00162655	0.00380724	0.00397362	0.00262219	0.00422422
(R,R)-butane-2,3-diol biosynthesis	0	5.3927e-05	6.14477e-05	0	1.10582e-05
(S)-3-hydroxy-3-methylglutaryl-CoA degradation	0	3.23562e-05	6.14477e-05	2.09776e-05	0.000154814
(S)-allantoin degradation	0	0.000134817	0.000225308	0.000398574	0.000387035
[NiFe] hydrogenase maturation	0.000650618	0.000237279	0.000225308	0.000482484	0.000265396
1,2-propanediol degradation	0.00260247	0.00183352	0.0018844	0.00182505	0.00136015
1,3-diaminopropane biosynthesis	0	3.23562e-05	8.19303e-05	0.000104888	0.000287512
1,4-dihydroxy-2-naphthoate biosynthesis	0.00227716	0.00242671	0.00309287	0.00245437	0.00419104
1,6-anhydro-N-acetylmuramate degradation	0	0.000625553	0.00063496	0.000398574	0.000530791
1-deoxy-D-xylulose 5-phosphate biosynthesis	0.00780742	0.0102138	0.0088075	0.00920915	0.00889076
2-dehydro-3-deoxy-D-gluconate degradation	0.000325309	0.000814297	0.000942198	0.00094399	0.000696664
2-deoxy-D-ribose 1-phosphate degradation	0.00422902	0.00306844	0.00366638	0.00367107	0.0029857
2-deoxystreptamine biosynthesis	0	9.70685e-05	6.14477e-05	4.19551e-05	0.000110582
3,4-dihydroxybenzoate biosynthesis	0	1.07854e-05	2.04826e-05	0	0
3',5'-cyclic di-GMP biosynthesis	0	0.000194137	0.000327721	0.000251731	0.000276454
3-chlorocatechol degradation	0	0	2.04826e-05	4.19551e-05	4.42326e-05
3-deoxy-D-manno-octulosonate biosynthesis	0.00162655	0.00117022	0.00110606	0.000881057	0.00138227
3-phenylpropanoate degradation	0	2.69635e-05	0.000143378	0.000797147	0.000674547
4-amino-4-deoxy-alpha-L-arabinose undecaprenyl phosphate biosynthesis	0	0.000237279	0.000122895	0.000293686	0.000110582
4-amino-4-deoxy-beta-L-arabinose-lipid A biosynthesis	0	0	0	8.39102e-05	1.10582e-05
4-aminobutanoate degradation	0	0.000183352	0.00071689	0.00161527	0.000464443
4-chlorobenzoate degradation	0	0	0	2.09776e-05	0
4-hydroxyphenylacetate degradation	0.000650618	6.47124e-05	0.000327721	0.000692259	0.000917827
5-phospho-alpha-D-ribose 1-diphosphate biosynthesis	0.00878334	0.00757135	0.00847978	0.00834907	0.00740896
7,8-dihydroneopterin triphosphate biosynthesis	0.00130124	0.0022865	0.00170005	0.00201385	0.00218951
7-cyano-7-deazaguanine biosynthesis	0.00130124	0.00053927	0.000286756	0.000482484	0.000995234
acetoin degradation	0.000325309	0.000577018	0.00137233	0.000776169	0.00158132
acetyl-CoA biosynthesis	0.0139883	0.0122522	0.0110196	0.0118104	0.0107706
actinorhodin biosynthesis	0	1.07854e-05	0	2.09776e-05	0
adenosylcobalamin biosynthesis	0.00813273	0.00388274	0.00448568	0.00484581	0.0038593
adenosylcobalamin biosynthesis [regulation]	0	0	2.04826e-05	0	1.10582e-05
ADP-L-glycero-beta-D-manno-heptose biosynthesis	0.000650618	0.000372096	0.000471099	0.000755192	0.000663489
aerobactin biosynthesis	0	0	2.04826e-05	0	0
agmatine biosynthesis	0.000325309	0.00145603	0.00100365	0.000398574	0.0016919
alcaligin biosynthesis	0	0	4.09651e-05	0.000146843	3.31745e-05
alginate biosynthesis	0.00325309	0.00345672	0.00356397	0.0032725	0.00319581
alginate biosynthesis [regulation]	0	0.000161781	0.000143378	0.000104888	0.000110582
alkane degradation	0.000325309	0.00019953	0.000163861	0.000188798	0.00042021
alpha-ribazole biosynthesis	0.000650618	0.00124032	0.00145426	0.00155234	0.000984176
AMP biosynthesis via de novo pathway	0.00845804	0.00691344	0.00702552	0.00520243	0.00675653
AMP biosynthesis via salvage pathway	0.00975927	0.00482646	0.00471099	0.0049507	0.00523051
anguibactin biosynthesis	0	1.61781e-05	0	0	0
anthranilate degradation via hydroxylation	0	0	0	2.09776e-05	0.000165872
atrazine degradation	0	3.23562e-05	0.000102413	0.00016782	5.52908e-05
B6 vitamer degradation	0	2.69635e-05	0.000102413	0	0.000110582
B6 vitamer interconversion	0.000325309	6.47124e-05	0.000184343	0.000272708	0.000187989
bacillaene biosynthesis	0.000325309	0.000113247	0.000184343	0.000146843	9.95234e-05
bacillibactin biosynthesis	0	0.000150995	0.000348204	0.000104888	0.000342803
bacilysin biosynthesis	0.000650618	5.3927e-06	2.04826e-05	2.09776e-05	8.84652e-05
bacilysocin biosynthesis	0	1.61781e-05	0	0	1.10582e-05
bacitracin biosynthesis	0	0.000431416	0.000409651	0.000104888	0.00054185
bacterial cellulose biosynthesis	0	1.61781e-05	4.09651e-05	0.000419551	1.10582e-05
bacteriochlorophyll biosynthesis	0	0.000150995	4.09651e-05	6.29327e-05	4.42326e-05
bacteriochlorophyll biosynthesis (light-independent)	0	4.31416e-05	0	2.09776e-05	2.21163e-05
benzene degradation	0	0	2.04826e-05	0	1.10582e-05
benzoate degradation via hydroxylation	0	6.47124e-05	0.000163861	0.000251731	0.00042021
benzoyl-CoA degradation	0	5.3927e-06	0	0	5.52908e-05
beta-glucoside metabolism	0.000325309	0.000134817	8.19303e-05	0.000251731	7.74071e-05
betaine biosynthesis via choline pathway	0.000325309	0.000210315	0.000921716	0.00188798	0.00115005
betaine biosynthesis via choline pathway [regulation]	0	5.3927e-06	0	4.19551e-05	3.31745e-05
beta-ketoadipate pathway	0.000325309	0.000145603	0.000675925	0.00104888	0.000939943
bialaphos biosynthesis	0	2.69635e-05	2.04826e-05	0	1.10582e-05
bile acid degradation	0.000975927	0.000841261	0.000962681	0.000923012	0.000663489
biotin biosynthesis	0.00130124	0.00114325	0.00124944	0.00136354	0.00148179
biphenyl degradation	0.000325309	2.15708e-05	0.000143378	8.39102e-05	0.000265396
butanoate metabolism	0.00422902	0.00291745	0.00337962	0.00216069	0.00356073
butanol biosynthesis	0.00130124	0.00144524	0.00145426	0.00127963	0.00130486
C21-steroid hormone metabolism	0	0.000129425	0.000450617	0.000587372	0.000530791
Calvin cycle	0.00227716	0.000986863	0.00147474	0.00109083	0.00113899
candicidin biosynthesis	0	1.07854e-05	2.04826e-05	0.000125865	4.42326e-05
capsule polysaccharide biosynthesis	0.00130124	0.00382342	0.00290852	0.00293686	0.00430162
carbamoyl phosphate degradation	0.000650618	0.000296598	0.000409651	0.000419551	0.000387035
carbazole degradation	0	5.3927e-06	0	0	0
carboxydiphenyl ether degradation	0	0	0	2.09776e-05	0
carnitine metabolism	0.000325309	0.000118639	0.000245791	0.000419551	0.000110582
CDP-3,6-dideoxy-D-mannose biosynthesis	0.000325309	0.000517699	0.000225308	0.000125865	0.000398094
CDP-ascarylose biosynthesis	0	5.3927e-06	0	0	0
CDP-diacylglycerol biosynthesis	0.000650618	0.000873617	0.000942198	0.000985945	0.00118322
cell wall polysaccharide biosynthesis	0.000650618	0.000393667	0.000655442	0.00100692	0.00071878
cellulose degradation	0.00553025	0.00490735	0.00442423	0.00516048	0.0032511
chitin degradation	0	0.000528484	0.000286756	0.000293686	0.000276454
chlorophyll biosynthesis	0	8.62831e-05	2.04826e-05	0	0.000132698
chlorophyll biosynthesis (light-independent)	0	1.61781e-05	0	0	5.52908e-05
cholesterol metabolism	0	0	2.04826e-05	4.19551e-05	2.21163e-05
choline biosynthesis	0	2.15708e-05	2.04826e-05	0	1.10582e-05
chorismate biosynthesis	0.0146389	0.0168468	0.0168776	0.017726	0.0165983
clavulanate biosynthesis	0	0	2.04826e-05	0	0
CMP-3-deoxy-D-manno-octulosonate biosynthesis	0.000325309	0.000825083	0.000655442	0.000419551	0.000906769
cocaine degradation	0	5.3927e-06	0	0	6.63489e-05
codeine degradation	0.000650618	0.000150995	0.000225308	0.000230753	0.000143756
coenzyme A biosynthesis	0.0071568	0.00683255	0.00708697	0.00771974	0.00666807
coenzyme F0 biosynthesis	0	1.07854e-05	0	0	4.42326e-05
coenzyme F420 biosynthesis	0	0	2.04826e-05	0.000146843	6.63489e-05
colanic acid biosynthesis	0.000325309	0.000129425	8.19303e-05	0.000104888	0.000165872
creatinine degradation	0	0	0	2.09776e-05	0
CTP biosynthesis via de novo pathway	0.00910865	0.00933476	0.0089304	0.00845395	0.0101403
CTP biosynthesis via salvage pathway	0.00195185	0.00185509	0.00182295	0.00172016	0.0015592
curamycin biosynthesis	0	1.61781e-05	0	0	3.31745e-05
cyclopentanol degradation	0	5.3927e-05	2.04826e-05	0	7.74071e-05
cytochrome c assembly	0	0.000210315	0.000409651	0.000125865	0.00029857
D-alanine biosynthesis	0.00325309	0.00268017	0.00403507	0.00352423	0.00281983
D-alanine degradation	0	0	6.14477e-05	2.09776e-05	8.84652e-05
D-allose degradation	0.000325309	3.77489e-05	0	4.19551e-05	5.52908e-05
D-arabinitol metabolism	0	0	0	0	1.10582e-05
decaprenyl phosphate biosynthesis	0	0	0	0	1.10582e-05
D-galactonate degradation	0.000325309	0.000442201	0.000491582	0.000503461	0.000486559
D-galactose 6-phosphate degradation	0	0.000150995	0.000266273	0.00016782	7.74071e-05
D-glucarate degradation	0.000325309	0.000177959	0.000204826	0.000482484	9.95234e-05
D-gluconate degradation	0	0.000113247	0.000204826	0.000272708	0.000187989
D-gluconate degradation [regulation]	0	0	0	6.29327e-05	0
D-glycero-D-manno-heptose 7-phosphate biosynthesis	0	0.000269635	0.000204826	0.000125865	0.000331745
dibenzothiophene degradation	0	5.3927e-06	0	0.000104888	0
diglucosyl-diacylglycerol biosynthesis	0.00325309	0.00341897	0.00376879	0.00287392	0.00369342
dimethylallyl diphosphate biosynthesis	0.00195185	0.0033219	0.00321576	0.00314663	0.00329533
DNA replication	0.00227716	0.000776548	0.00206874	0.00400671	0.00335062
D-ribose degradation	0	0.000361311	0.000553029	0.000461506	0.000663489
D-sorbitol biosynthesis	0	0.000107854	0.000122895	4.19551e-05	6.63489e-05
D-sorbitol degradation	0	8.62831e-05	0.000163861	0.000146843	0.000132698
D-tagatose 6-phosphate degradation	0.000650618	0.000927544	0.000942198	0.0010279	0.000508675
dTDP-4-acetamido-4,6-dideoxygalactose biosynthesis	0.000650618	0.000992256	0.00071689	0.000587372	0.00109476
dTDP-6-deoxy-L-altrose biosynthesis	0.000975927	0.000555448	0.000737372	0.000398574	0.000575024
dTDP-L-rhamnose biosynthesis	0.00650618	0.00779245	0.00632911	0.00545416	0.00672336
dTMP biosynthesis via salvage pathway	0.000325309	0.000177959	0.000266273	0.000461506	0.000254338
dTTP biosynthesis	0.00325309	0.00285813	0.00274466	0.00190896	0.00347226
dUMP biosynthesis	0.00292778	0.0022919	0.0021097	0.00190896	0.00221163
D-xylose degradation	0.000325309	5.3927e-06	6.14477e-05	0.000230753	7.74071e-05
ectoine biosynthesis	0.000325309	0.00033974	0.000204826	0.000188798	0.00017693
electron transfer	0	4.85343e-05	4.09651e-05	4.19551e-05	2.21163e-05
enterobacterial common antigen biosynthesis	0.00130124	0.00185509	0.00110606	0.00188798	0.00159237
enterobactin biosynthesis	0	3.23562e-05	4.09651e-05	0.000398574	0
Entner-Doudoroff pathway	0	0	0	4.19551e-05	2.21163e-05
ergothioneine biosynthesis	0	0	0	2.09776e-05	0
ethanol biosynthesis via fermentation pathway	0	1.07854e-05	0	2.09776e-05	1.10582e-05
ethanol degradation	0.000325309	9.70685e-05	0.000286756	0.000125865	0.00054185
ethanolamine degradation	0.00195185	0.00293363	0.00323625	0.00453115	0.00273136
exopolysaccharide biosynthesis	0	0.000409845	0.000327721	0.000566394	0.000928885
exopolysaccharide EPS I biosynthesis	0	0.000593197	0.000286756	0.000335641	0.000320686
FAD biosynthesis	0	0.000312776	0.000512064	0.000356618	0.00059714
fatty acid beta-oxidation	0.00227716	0.00126728	0.00370735	0.00201385	0.00640267
fatty acid biosynthesis	0.0117111	0.00985785	0.00936053	0.0101531	0.0119539
fatty acid metabolism	0	0.00019953	0.000901233	0.000125865	0.00112793
Fe-Mo cofactor biosynthesis	0	0	2.04826e-05	0	1.10582e-05
formaldehyde assimilation via RuMP pathway	0	9.16758e-05	0.000122895	6.29327e-05	9.95234e-05
formaldehyde assimilation via serine pathway	0.000325309	0.000275028	0.000225308	0.000398574	0.000187989
formaldehyde degradation	0	2.69635e-05	2.04826e-05	2.09776e-05	2.21163e-05
fructose metabolism	0	5.3927e-06	0	0	0
fructoselysine degradation	0	4.85343e-05	6.14477e-05	0.000188798	3.31745e-05
fructoselysine degradation [regulation]	0	1.07854e-05	0	8.39102e-05	4.42326e-05
galactarate degradation	0.000325309	0.000253457	0.000450617	0.000671282	0.000265396
galactose metabolism	0.0110605	0.0118747	0.0125353	0.0125236	0.0106932
galactose metabolism [regulation]	0.000325309	1.61781e-05	0	2.09776e-05	6.63489e-05
gamma-hexachlorocyclohexane degradation	0	5.3927e-06	0	0	2.21163e-05
GDP-alpha-D-mannose biosynthesis	0.000975927	0.000426023	0.000409651	0.000419551	0.000486559
GDP-D-glycero-alpha-D-manno-heptose biosynthesis	0.000325309	8.08904e-05	0.000184343	0	0.000110582
GDP-L-fucose biosynthesis via de novo pathway	0.000975927	0.0019198	0.00124944	0.000692259	0.00124957
geranylgeranyl diphosphate biosynthesis	0	2.15708e-05	2.04826e-05	0	0
gluconeogenesis	0.0240729	0.0297138	0.0283069	0.0257185	0.0281098
glutathione biosynthesis	0	2.69635e-05	4.09651e-05	0.000188798	0.000143756
glutathione metabolism	0	7.0105e-05	0.000102413	0.000125865	3.31745e-05
glycerol degradation	0.000975927	0.000167174	0.000245791	0.000650304	0.000387035
glycerol degradation via glycerol kinase pathway	0.0120364	0.00924847	0.00890992	0.00967065	0.00911192
glycerol fermentation	0.000650618	0.000275028	0.000307239	0.000230753	0.000276454
glycerophospholipid metabolism	0.00487964	0.00331651	0.00329769	0.0030837	0.00370448
glycogen biosynthesis	0.0234223	0.017715	0.0199295	0.0217537	0.0151939
glycogen degradation	0.000650618	0.000150995	0.000143378	0.000692259	0.000154814
glycolate biosynthesis	0.000325309	6.47124e-05	2.04826e-05	8.39102e-05	2.21163e-05
glycolate degradation	0.000650618	0.000242671	0.000204826	0.000251731	0.00029857
glycolysis	0.0595316	0.0646638	0.0616321	0.0574785	0.0589289
glyoxylate cycle	0.000650618	0.000377489	0.00133137	0.00230753	0.00276454
GMP biosynthesis	0.0149642	0.0127915	0.0118184	0.00977554	0.0115889
gramicidin S biosynthesis	0.00292778	0.000555448	0.000573512	0.000692259	0.000785129
granaticin biosynthesis	0	5.3927e-06	0	2.09776e-05	2.21163e-05
guanine degradation	0.000325309	0.000323562	0.000184343	0.000230753	0.000309628
heme A biosynthesis	0	3.77489e-05	0.000266273	4.19551e-05	0.000630315
heme O biosynthesis	0	5.3927e-05	0.000471099	0.000713237	0.000685606
hemicellulose degradation	0	2.69635e-05	0	0	0
hexose metabolism	0	0.000754977	0.000430134	0.000566394	0.000608199
hopanoid biosynthesis	0	2.69635e-05	0	0	1.10582e-05
hyaluronan biosynthesis	0	0	0	0	1.10582e-05
hydrogen sulfide biosynthesis	0.000650618	0.000668694	0.00182295	0.00115377	0.00159237
hypoxanthine degradation	0.00130124	0.000382881	0.000614477	0.000608349	0.000398094
IMP biosynthesis via de novo pathway	0.0289525	0.0293632	0.0292696	0.0290749	0.0284969
IMP biosynthesis via salvage pathway	0.00195185	0.00160163	0.00227357	0.00283197	0.00140439
iron-sulfur cluster biosynthesis	0.00487964	0.00476714	0.00573512	0.00547514	0.00507569
isopentenyl diphosphate biosynthesis via DXP pathway	0.022121	0.0209992	0.0190488	0.0181036	0.0188099
kanamycin biosynthesis	0	1.07854e-05	0	0	0
kanosamine biosynthesis	0	1.61781e-05	2.04826e-05	0	0
KDO(2)-lipid A biosynthesis	0	3.23562e-05	2.04826e-05	0.000188798	0
lactose degradation	0.000650618	6.47124e-05	2.04826e-05	0.000251731	4.42326e-05
L-alanine degradation via dehydrogenase pathway	0.00130124	0.00140749	0.00208922	0.00180407	0.00178036
L-arabinan degradation	0.00455433	0.00518238	0.00487485	0.00818125	0.00339485
L-arabinose degradation via L-ribulose	0.00227716	0.00513385	0.00489533	0.00631424	0.00381506
L-arginine biosynthesis	0.0611581	0.0534794	0.0537258	0.0575414	0.050016
L-arginine biosynthesis [regulation]	0.00130124	0.0011109	0.00102413	0.00123768	0.00116111
L-arginine degradation	0	4.85343e-05	4.09651e-05	4.19551e-05	3.31745e-05
L-arginine degradation [regulation]	0	3.77489e-05	0	6.29327e-05	4.42326e-05
L-arginine degradation via ADI pathway	0.0035784	0.00263703	0.00329769	0.00329348	0.00234433
L-arginine degradation via AST pathway	0	0.000231886	0.000143378	0.000314663	0.000187989
L-ascorbate biosynthesis	0	0	0	0	4.42326e-05
L-ascorbate degradation	0.000975927	0.000652516	0.000675925	0.000881057	0.000387035
L-asparagine biosynthesis	0.00618087	0.007086	0.0066978	0.00656597	0.00648008
L-cysteine biosynthesis	0.00650618	0.00727475	0.00766048	0.00675477	0.00714357
L-fucose degradation	0.00683149	0.00707522	0.00649297	0.00627229	0.00511993
L-fucose metabolism	0.000325309	0.000291206	0.000430134	0.000545416	0.000265396
L-glutamate biosynthesis via GLT pathway	0.00553025	0.00330572	0.00512064	0.00526537	0.00639161
L-glutamate degradation via hydroxyglutarate pathway	0.00780742	0.00699433	0.00677973	0.00631424	0.00531897
L-glutamate degradation via mesaconate pathway	0.00227716	0.00251839	0.00340011	0.00371303	0.00227798
L-histidine biosynthesis	0.0230969	0.0267424	0.0239441	0.0255716	0.0234654
L-histidine degradation into L-glutamate	0.00390371	0.00433033	0.00628815	0.00406965	0.00578341
L-histidine degradation into L-glutamate [regulation]	0	1.61781e-05	0	2.09776e-05	1.10582e-05
L-homocysteine biosynthesis	0.00292778	0.00234582	0.00272418	0.00369205	0.00281983
L-idonate degradation	0.00162655	0.000544662	0.000757855	0.000587372	0.000464443
lignin degradation	0	0	2.04826e-05	0	0
limonene degradation	0	0	6.14477e-05	0.000230753	1.10582e-05
linalool degradation	0	0	0	0	1.10582e-05
lipid IV(A) biosynthesis	0.00162655	0.00447055	0.00247839	0.00203482	0.00329533
lipopolysaccharide biosynthesis	0.00390371	0.00277724	0.00256032	0.00297881	0.00293041
lipoprotein biosynthesis (diacylglyceryl transfer)	0.00195185	0.00220561	0.00241694	0.00258024	0.00242174
lipoprotein biosynthesis (N-acyl transfer)	0	0.000102461	6.14477e-05	4.19551e-05	0.000132698
lipoprotein biosynthesis (signal peptide cleavage)	0	0.000587804	0.000696407	0.000902035	0.000619257
lipoteichoic acid biosynthesis	0	0.000221101	0.000491582	0.000440529	0.000862536
L-isoleucine biosynthesis	0.0188679	0.0201956	0.0209332	0.020558	0.0198162
L-kynurenine degradation	0.000650618	2.69635e-05	0.000430134	0.000272708	0.000552908
[truncated: 178 more rows]

## Sheet: gene_family+phylum
Protein_family+phylum	Sheep_1	Sheep_2	Sheep_3	Sheep_4	Sheep_5
[truncated: 5,970 more rows]

[truncated: 1 more sheets: pathway+phylum]
