# Supplementary material for: Diversity and functions of the sheep faecal microbiota: a multi‐omic characterization
Source: Microb Biotechnol. 2017 Feb 6;10(3):541–54. doi: 10.1111/1751-7915.12462 (PMC5404191; doi:10.1111/1751-7915.12462)
Supplement: Supplementary file 8 — Data S3. Metaproteomics data, aggregated at different taxonomic levels (phylum, class, order, family, genus), according to different functional categories (KOG, protein family, pathway) and based on a combined functional–taxonomic classification (protein family + phylum, pathway + phylum). [file MBT2-10-541-s008.xlsx]

## Sheet: phylum
Phylum	Sheep_1	Sheep_2	Sheep_3	Sheep_4	Sheep_5
Acidobacteria	0	0.000188359	0.000266312	0	0.000288684
Actinobacteria	0.0120658	0.00640422	0.00905459	0.00620315	0.00837182
Aquificae	0.000365631	0	0.000266312	0	0.000288684
Armatimonadetes	0.000365631	0.000376719	0.000266312	0.000258465	0.000577367
Ascomycota	0.00585009	0.00414391	0.00772304	0.00568622	0.00663972
Bacteroidetes	0.289214	0.381993	0.305726	0.341432	0.352771
Basidiomycota	0.00402194	0.00207195	0.00479361	0.00310158	0.00635104
Caldiserica	0	0	0	0.000258465	0
candidate division WWE3	0.000731261	0.000376719	0.00106525	0.00103386	0.0017321
Candidatus Levybacteria	0.000365631	0	0	0	0
Candidatus Tectomicrobia	0	0	0.000266312	0	0
Chlamydiae	0	0.000376719	0	0	0.000577367
Chlorobi	0	0.000188359	0.000532623	0.000258465	0.000577367
Chytridiomycota	0	0.000565078	0.000532623	0.000516929	0.000577367
Cyanobacteria	0.00365631	0.00207195	0.00532623	0.00516929	0.0106813
Deinococcus-Thermus	0	0.000565078	0.000532623	0.000516929	0.00115473
Elusimicrobia	0.000365631	0.000376719	0.000532623	0.000258465	0.000577367
Euryarchaeota	0.0226691	0.0109248	0.0292943	0.0302404	0.0372402
Fibrobacteres	0.00146252	0.00188359	0.00292943	0.00258465	0.00288684
Firmicutes	0.606947	0.541157	0.58269	0.543551	0.479503
Fusobacteria	0	0.000376719	0.000266312	0	0
Glomeromycota	0	0.000188359	0.000266312	0.000516929	0.000288684
Nitrospirae	0	0	0.000266312	0	0
Planctomycetes	0.000731261	0.000753438	0.000798935	0.00103386	0.000866051
Proteobacteria	0.0153565	0.0160105	0.0189081	0.0253295	0.0256928
Spirochaetes	0.016819	0.02411	0.0210386	0.0186095	0.0407044
Synergistetes	0.00182815	0.000753438	0.0023968	0.000516929	0.00230947
Tenericutes	0.00109689	0.000941797	0.000798935	0.000516929	0.000577367
Thermodesulfobacteria	0	0.000188359	0	0	0
Thermotogae	0	0	0	0.000516929	0.000288684
Verrucomicrobia	0.0160878	0.00301375	0.00346205	0.0118894	0.0184758

## Sheet: class
Class	Sheep_1	Sheep_2	Sheep_3	Sheep_4	Sheep_5
Acidimicrobiia	0	0	0	0.000664894	0
Acidobacteriia	0	0.000245218	0.000348432	0	0
Actinobacteria	0.013494	0.00637567	0.00940767	0.00531915	0.00925241
Agaricomycetes	0.0053012	0.00245218	0.00557491	0.00365691	0.00740192
Alphaproteobacteria	0.00192771	0.00564002	0.00731707	0.0056516	0.00555144
Aquificae	0.000481928	0	0.000348432	0	0.000370096
Archaeoglobi	0	0	0	0	0.000370096
Bacilli	0.0245783	0.0176557	0.0209059	0.0226064	0.0188749
Bacteroidia	0.284819	0.374448	0.29547	0.346077	0.334937
Betaproteobacteria	0.00337349	0.00343306	0.00383275	0.00465426	0.00481125
Caldisericia	0	0	0	0.000332447	0
Chitinivibrionia	0	0	0	0.000332447	0
Chlamydiia	0	0.000490436	0	0	0.000740192
Chlorobia	0	0.000245218	0.000696864	0.000332447	0.000740192
Chthonomonadetes	0.000481928	0.000490436	0.000348432	0.000332447	0.000370096
Chytridiomycetes	0	0.000735655	0.000696864	0.000664894	0.000740192
Clostridia	0.521446	0.474497	0.503136	0.446476	0.390081
Coriobacteriia	0.000481928	0.00147131	0.00174216	0.00132979	0.00148038
Cytophagia	0	0.00171653	0.000696864	0.000332447	0.00111029
Deinococci	0	0.000735655	0.000696864	0.000664894	0.00148038
Deltaproteobacteria	0.0106024	0.00392349	0.00731707	0.00731383	0.0099926
Dothideomycetes	0	0	0.0010453	0.000332447	0
Elusimicrobia	0	0.000245218	0	0	0.000370096
Epsilonproteobacteria	0.000481928	0.00122609	0.000348432	0.0049867	0.00148038
Erysipelotrichia	0.00337349	0.00343306	0.00348432	0.00332447	0.00333087
Eurotiomycetes	0.00240964	0.00147131	0.00209059	0.00199468	0.00185048
Fibrobacteria	0.00192771	0.00245218	0.00383275	0.00299202	0.00370096
Flavobacteriia	0.00337349	0.00588524	0.00557491	0.00432181	0.00740192
Fusobacteriia	0	0.000490436	0.000348432	0	0
Gammaproteobacteria	0.00192771	0.00564002	0.00452962	0.0049867	0.00481125
Glomeromycetes	0	0.000245218	0.000348432	0.000664894	0.000370096
Halobacteria	0	0.000490436	0.000696864	0.000332447	0.000740192
Leotiomycetes	0.000481928	0	0	0.000332447	0.000370096
Malasseziomycetes	0	0	0.000348432	0	0
Methanobacteria	0.0207229	0.0107896	0.01777	0.012633	0.0159141
Methanococci	0	0.000245218	0	0	0
Methanomicrobia	0.00771084	0.000490436	0.0181185	0.0236037	0.0284974
Mollicutes	0.00144578	0.00122609	0.0010453	0.000664894	0.000740192
Negativicutes	0.0366265	0.0272192	0.0348432	0.0418883	0.0558845
Nitrospira	0	0	0.000348432	0	0
Planctomycetia	0.000963855	0.000980873	0.0010453	0.00132979	0.00111029
Pneumocystidomycetes	0	0	0.000348432	0	0
Rubrobacteria	0	0.000245218	0	0	0
Saccharomycetes	0.00481928	0.00318784	0.00452962	0.00398936	0.00481125
Schizosaccharomycetes	0	0.000245218	0	0	0
Sordariomycetes	0	0.000490436	0.0010453	0.000664894	0.000740192
Spartobacteria	0	0	0	0.000332447	0
Sphingobacteriia	0.00289157	0.00220696	0.00348432	0.00365691	0.00111029
Spirochaetia	0.0221687	0.0313879	0.0275261	0.0239362	0.0521836
Synergistia	0.00240964	0.000980873	0.00313589	0.000664894	0.00296077
Thermodesulfobacteria	0	0.000245218	0	0	0
Thermotogae	0	0	0	0.000664894	0.000370096
Tissierellia	0	0.000245218	0.0010453	0.00132979	0
Tremellomycetes	0	0.000245218	0	0	0
Verrucomicrobiae	0.0192771	0.00343306	0.00452962	0.0136303	0.0225759
Wallemiomycetes	0	0	0	0	0.000370096

## Sheet: order
Order	Sheep_1	Sheep_2	Sheep_3	Sheep_4	Sheep_5
Acholeplasmatales	0	0.000249439	0.000354862	0	0.000371885
Acidaminococcales	0.000983284	0.000997755	0.00177431	0.00304157	0.00297508
Acidimicrobiales	0	0	0	0.000675904	0
Acidobacteriales	0	0.000249439	0.000354862	0	0
Actinomycetales	0.00639135	0.00199551	0.00212917	0.00236566	0.00334697
Alteromonadales	0	0.000748316	0	0.000337952	0
Aquificales	0.000491642	0	0.000354862	0	0.000371885
Archaeoglobales	0	0	0	0	0.000371885
Bacillales	0.0152409	0.0117236	0.012775	0.013856	0.0133879
Bacteroidales	0.29056	0.380893	0.300923	0.351808	0.336556
Bdellovibrionales	0.000491642	0.000498878	0	0.00135181	0.000743771
Bifidobacteriales	0.000491642	0.000249439	0.000354862	0	0
Boletales	0.00344149	0.00199551	0.0046132	0.00236566	0.00557828
Burkholderiales	0.00294985	0.00224495	0.00212917	0.00304157	0.00297508
Caldisericales	0	0	0	0.000337952	0
Campylobacterales	0.000491642	0.00124719	0.000354862	0.00439338	0.00148754
Candidatus Brocadiales	0.000491642	0.000498878	0.000709723	0.000337952	0.000743771
Cantharellales	0.000491642	0	0	0.000337952	0
Capnodiales	0	0	0.000354862	0	0
Caulobacterales	0	0	0	0.00101386	0.000743771
Chaetothyriales	0	0.000249439	0.000354862	0	0.000371885
Chitinivibrionales	0	0	0	0.000337952	0
Chlamydiales	0	0.000498878	0	0	0.000743771
Chlorobiales	0	0.000249439	0.000709723	0.000337952	0.000743771
Chromatiales	0.000491642	0	0	0.000337952	0
Chroococcales	0.00196657	0.000997755	0.00141945	0.00236566	0.0026032
Chthoniobacterales	0	0	0	0.000337952	0
Chthonomonadales	0.000491642	0.000498878	0.000354862	0.000337952	0.000371885
Clostridiales	0.511799	0.468446	0.495387	0.437986	0.378579
Coriobacteriales	0.00196657	0.00249439	0.00319375	0.00135181	0.00185943
Corticiales	0	0	0	0	0.000743771
Corynebacteriales	0.000983284	0.000748316	0.00212917	0.00168976	0.00148754
Cytophagales	0	0.00174607	0.000709723	0.000337952	0.00111566
Deinococcales	0	0	0	0	0.000743771
Desulfobacterales	0.00147493	0.00149663	0.00177431	0.00168976	0.00111566
Desulfovibrionales	0.00442478	0.000748316	0.00283889	0.00304157	0.00446263
Desulfuromonadales	0	0.000249439	0	0.000337952	0.000743771
Eggerthellales	0	0.000249439	0.000354862	0.000337952	0
Elusimicrobiales	0	0.000249439	0	0	0.000371885
Enterobacteriales	0.000491642	0.0032427	0.00141945	0.00236566	0.00111566
Entomoplasmatales	0.000983284	0.000748316	0.000354862	0	0.000371885
Erysipelotrichales	0.00344149	0.00349214	0.00354862	0.00337952	0.00334697
Erysiphales	0.000491642	0	0	0	0
Eurotiales	0.000491642	0.000748316	0.00106458	0.00101386	0
Fibrobacterales	0.00196657	0.00249439	0.00390348	0.00304157	0.00371885
Flavobacteriales	0.00344149	0.00598653	0.00567779	0.00439338	0.00706582
Frankiales	0	0	0	0.000337952	0
Fusobacteriales	0	0.000498878	0.000354862	0	0
Gloeophyllales	0.000983284	0.000249439	0.000354862	0.000675904	0.000371885
Halanaerobiales	0	0.000249439	0	0	0
Haloferacales	0	0.000498878	0	0	0.000743771
Helotiales	0	0	0	0.000337952	0
Hypocreales	0	0.000249439	0.000354862	0.000675904	0
Kosmotogales	0	0	0	0.000675904	0
Lactobacillales	0.00737463	0.00424046	0.00638751	0.00743494	0.00557828
Malasseziales	0	0	0.000354862	0	0
Methanobacteriales	0.0211406	0.0109753	0.0180979	0.0128422	0.0159911
Methanococcales	0	0.000249439	0	0	0
Methanomicrobiales	0.00786627	0.000498878	0.0177431	0.0233187	0.0278914
Methylacidiphilales	0	0.000249439	0	0.000337952	0
Methylococcales	0	0.000249439	0	0	0
Micrococcales	0.000983284	0.000498878	0.000709723	0	0.000743771
Micromonosporales	0	0	0.000354862	0	0.000371885
Mycoplasmatales	0	0	0	0.000337952	0
Myxococcales	0.00147493	0.000498878	0.00141945	0.00101386	0.00297508
Natrialbales	0	0	0.000354862	0.000337952	0
Neisseriales	0.000491642	0.000748316	0.000709723	0.000675904	0.000371885
Nitrospirales	0	0	0.000354862	0	0
Nostocales	0	0	0.00283889	0.000675904	0.00706582
Oceanospirillales	0.000491642	0	0.000709723	0.000337952	0.000371885
Onygenales	0.00196657	0.000498878	0.000709723	0.00101386	0.00148754
Ophiostomatales	0	0.000249439	0.000354862	0	0.000743771
Oscillatoriales	0.000983284	0.000249439	0.000354862	0.000337952	0.00111566
Pelagibacterales	0	0.000249439	0	0	0.000371885
Petrotogales	0	0	0	0	0.000371885
Planctomycetales	0.000491642	0.000498878	0.000354862	0.00101386	0.000371885
Pleosporales	0	0	0.000709723	0.000337952	0
Pneumocystidales	0	0	0.000354862	0	0
Polyporales	0	0	0	0	0.000371885
Prochlorales	0.00196657	0.000498878	0.00212917	0.00304157	0.0026032
Propionibacteriales	0.00196657	0.000249439	0.000354862	0.000337952	0.00111566
Pseudomonadales	0	0.000249439	0.000709723	0	0.00111566
Pseudonocardiales	0.000491642	0	0	0	0
Rhizobiales	0	0.00249439	0.00319375	0.00101386	0.00223131
Rhodobacterales	0.00147493	0.00174607	0.00177431	0.00270362	0.00148754
Rhodospirillales	0	0.000249439	0.00106458	0	0.000371885
Rubrobacterales	0	0.000249439	0	0	0
Saccharomycetales	0.00491642	0.0032427	0.0046132	0.00405542	0.00483451
Salinisphaerales	0.000491642	0.000498878	0.000709723	0.00101386	0.00111566
Schizosaccharomycetales	0	0.000249439	0	0	0
Selenomonadales	0.03294	0.0251933	0.0305181	0.0358229	0.0502045
Sordariales	0	0	0.000354862	0	0
Sphingobacteriales	0.00294985	0.00224495	0.00354862	0.00371747	0.00111566
Sphingomonadales	0.000491642	0.000997755	0.00141945	0.00101386	0
Spirochaetales	0.0226155	0.0311798	0.0280341	0.0239946	0.052064
Stigonematales	0	0.000249439	0.000354862	0.000337952	0
Streptomycetales	0.000491642	0.000249439	0	0	0.000743771
Streptosporangiales	0	0	0	0	0.000371885
Synergistales	0.00245821	0.000997755	0.00319375	0.000675904	0.00297508
Syntrophobacterales	0	0.000498878	0	0	0
Thermales	0	0.000748316	0.000709723	0.000675904	0.000743771
Thermoanaerobacterales	0.00294985	0.00174607	0.00319375	0.00236566	0.00371885
Thermodesulfobacteriales	0	0.000249439	0	0	0
Thiotrichales	0	0	0.000354862	0	0.000743771
Tissierellales	0	0.000249439	0.000709723	0.00135181	0
Tremellales	0	0.000249439	0	0	0
Veillonellales	0.00245821	0.000498878	0.00177431	0.00101386	0.000371885
Verrucomicrobiales	0.0196657	0.00349214	0.0046132	0.013856	0.022685
Vibrionales	0	0.000498878	0.000354862	0	0.000371885
Wallemiales	0	0	0	0	0.000371885

## Sheet: family
Family	Sheep_1	Sheep_2	Sheep_3	Sheep_4	Sheep_5
Acetobacteraceae	0	0.000596659	0.00249584	0	0
Acholeplasmataceae	0	0.000596659	0.000831947	0	0.000765111
Acidaminococcaceae	0.0355097	0.0292363	0.0274542	0.0335522	0.0367253
Acidobacteriaceae	0	0.000596659	0.000831947	0	0
Actinomycetaceae	0	0.000596659	0.000831947	0	0
Aerococcaceae	0	0.000596659	0.00332779	0.00145879	0.00153022
Alcaligenaceae	0	0	0	0	0.000765111
Alicyclobacillaceae	0	0	0	0.00218818	0
Alteromonadaceae	0	0	0	0.000729395	0
Archaeoglobaceae	0	0	0	0	0.000765111
Arthrodermataceae	0.0045819	0.00119332	0.00166389	0.00145879	0.00306044
Aspergillaceae	0.00114548	0.00178998	0.00249584	0.00218818	0
Atopobiaceae	0.00114548	0.00178998	0.00166389	0.00218818	0.00229533
Bacillaceae	0.00343643	0.00417661	0.00249584	0.00364697	0.00382555
Bacteriovoracaceae	0	0.00119332	0	0.00145879	0
Bacteroidaceae	0.0962199	0.102029	0.106489	0.109409	0.0887529
Bdellovibrionaceae	0.00114548	0	0	0.00145879	0
Beijerinckiaceae	0	0	0.000831947	0	0
Bifidobacteriaceae	0.00114548	0.000596659	0.000831947	0	0
Borreliaceae	0	0.00119332	0.000831947	0.000729395	0.000765111
Botryobasidiaceae	0.00114548	0	0	0.000729395	0
Brachyspiraceae	0.00114548	0	0	0	0.000765111
Bradyrhizobiaceae	0	0.00119332	0.00249584	0	0
Burkholderiaceae	0.00114548	0.00119332	0.000831947	0.00218818	0.000765111
Caldisericaceae	0	0	0	0.000729395	0
Campylobacteraceae	0	0.00238663	0.000831947	0.00656455	0.00153022
Candidatus Brocadiaceae	0.00114548	0.00119332	0.00166389	0.000729395	0.00153022
Carnobacteriaceae	0.00114548	0.000596659	0	0.000729395	0.000765111
Caulobacteraceae	0	0	0	0.00218818	0.00153022
Cellulomonadaceae	0	0.00119332	0	0	0.00153022
Chaetomiaceae	0	0	0.000831947	0	0
Chitinivibrionaceae	0	0	0	0.000729395	0
Chitinophagaceae	0.00572738	0.00357995	0.00831947	0.00364697	0.00229533
Chlorobiaceae	0	0.000596659	0.00166389	0.000729395	0.00153022
Chthoniobacteraceae	0	0	0	0.000729395	0
Chthonomonadaceae	0.00114548	0.00119332	0.000831947	0.000729395	0.000765111
Clostridiaceae	0.0893471	0.0710024	0.0798669	0.0627279	0.055088
Clostridiales Family XIII. Incertae Sedis	0.00572738	0.00298329	0.00332779	0.00218818	0.00535578
Comamonadaceae	0.00114548	0	0.000831947	0	0.000765111
Coriobacteriaceae	0.00343643	0.00298329	0.00415973	0.000729395	0.000765111
Corynebacteriaceae	0	0	0	0	0.00153022
Cryomorphaceae	0	0.000596659	0	0	0.00153022
Cyclobacteriaceae	0	0.000596659	0	0	0
Cytophagaceae	0	0.00238663	0.000831947	0	0.000765111
Debaryomycetaceae	0.0045819	0.00357995	0.00499168	0.00437637	0.00459067
Desulfobacteraceae	0.00229095	0.00238663	0.00166389	0.00291758	0
Desulfobulbaceae	0.00114548	0.00119332	0.00249584	0.000729395	0.00229533
Desulfovibrionaceae	0.0103093	0.00178998	0.00499168	0.00656455	0.00918133
Ectothiorhodospiraceae	0.00114548	0	0	0.000729395	0
Eggerthellaceae	0	0.000596659	0.000831947	0.000729395	0
Elusimicrobiaceae	0	0.000596659	0	0	0.000765111
Enterobacteriaceae	0.00114548	0.00775656	0.00332779	0.00510576	0.00229533
Enterococcaceae	0.00114548	0.00238663	0.00166389	0.00291758	0.00229533
Entomoplasmataceae	0.00114548	0.00119332	0.000831947	0	0
Erysipelotrichaceae	0.00801833	0.00835322	0.00831947	0.00729395	0.006886
Erysiphaceae	0.00114548	0	0	0	0
Erythrobacteraceae	0	0	0.000831947	0	0
Eubacteriaceae	0.0148912	0.0149165	0.0183028	0.0102115	0.0122418
Ferrimonadaceae	0	0.000596659	0	0	0
Fibrobacteraceae	0.0045819	0.00596659	0.00915141	0.00656455	0.00765111
Flammeovirgaceae	0	0.00119332	0.000831947	0.000729395	0.00153022
Flavobacteriaceae	0.00687285	0.0131265	0.0116473	0.00875274	0.0114767
Fomitopsidaceae	0	0	0	0	0.000765111
Francisellaceae	0	0	0.000831947	0	0.000765111
Frankiaceae	0	0	0	0.000729395	0
Fusobacteriaceae	0	0.00119332	0.000831947	0	0
Geobacteraceae	0	0.000596659	0	0.000729395	0.00153022
Gloeophyllaceae	0.00229095	0.000596659	0.000831947	0.00145879	0.000765111
Gordoniaceae	0	0.000596659	0.000831947	0.00145879	0
Hahellaceae	0	0	0.000831947	0	0
Haloferacaceae	0	0.00119332	0	0	0.00153022
Halomonadaceae	0.00114548	0	0.000831947	0	0
Helicobacteraceae	0.00114548	0	0	0.000729395	0
Helotiaceae	0	0	0	0.000729395	0
Herpotrichiellaceae	0	0.000596659	0.000831947	0	0.000765111
Hydrogenothermaceae	0.00114548	0	0.000831947	0	0.000765111
Hyphomicrobiaceae	0	0.000596659	0	0	0
Hyphomonadaceae	0.00114548	0.00178998	0.00166389	0.00145879	0.00153022
Kosmotogaceae	0	0	0	0.00145879	0
Lachnospiraceae	0.0985109	0.0966587	0.0948419	0.0875274	0.0696251
Lactobacillaceae	0	0.000596659	0.000831947	0.00145879	0
Lentimicrobiaceae	0	0.000596659	0	0.000729395	0.000765111
Leptosphaeriaceae	0	0	0.000831947	0	0
Leptospiraceae	0	0.00178998	0	0.00145879	0.000765111
Leuconostocaceae	0	0.00119332	0	0	0
Malasseziaceae	0	0	0.000831947	0	0
Marinilabiliaceae	0	0.00178998	0.000831947	0	0
Methanobacteriaceae	0.0378007	0.0220764	0.0357737	0.0226112	0.0260138
Methanococcaceae	0	0.000596659	0	0	0
Methanocorpusculaceae	0.0114548	0.000596659	0.0207987	0.031364	0.0336649
Methanomicrobiaceae	0	0	0.000831947	0	0
Methanoregulaceae	0	0.000596659	0.00166389	0.00145879	0.00153022
Methylacidiphilaceae	0	0.000596659	0	0.000729395	0
Methylobacteriaceae	0	0	0	0	0.000765111
Methylococcaceae	0	0.000596659	0	0	0
Micrococcaceae	0.0045819	0.000596659	0.00415973	0	0
Micromonosporaceae	0	0	0.000831947	0	0.000765111
Microthrixaceae	0	0	0	0.00145879	0
Moraxellaceae	0	0	0.000831947	0	0.00229533
Mycobacteriaceae	0.00229095	0.00119332	0.00166389	0.000729395	0.00153022
Mycoplasmataceae	0	0	0	0.000729395	0
Mycosphaerellaceae	0	0	0.000831947	0	0
Myxococcaceae	0.00343643	0.00119332	0.00249584	0.00218818	0.00535578
Natrialbaceae	0	0	0.000831947	0.000729395	0
Nectriaceae	0	0.000596659	0	0.000729395	0
Neisseriaceae	0.00114548	0.00178998	0.00166389	0.00145879	0.000765111
Nitrospiraceae	0	0	0.000831947	0	0
Nocardiaceae	0	0.000596659	0	0	0
Nocardiopsaceae	0	0	0	0	0.000765111
Nostocaceae	0	0	0	0	0.000765111
Oceanospirillaceae	0	0	0	0.000729395	0.000765111
Ophiostomataceae	0	0.000596659	0.000831947	0	0.00153022
Oscillospiraceae	0.0607102	0.0369928	0.0407654	0.0299052	0.0244836
Oxalobacteraceae	0.0045819	0.00298329	0.00249584	0.00291758	0.00229533
Paenibacillaceae	0.0114548	0.00536993	0.00665557	0.00656455	0.00994644
Pelagibacteraceae	0	0.000596659	0	0	0.000765111
Peptococcaceae	0	0.000596659	0	0.000729395	0.000765111
Peptoniphilaceae	0	0.000596659	0.00166389	0.00291758	0.000765111
Peptostreptococcaceae	0.00229095	0.00536993	0.00831947	0.00583516	0.00918133
Phyllobacteriaceae	0	0.00119332	0.00166389	0.000729395	0.000765111
Planctomycetaceae	0.00114548	0.00119332	0.000831947	0.00218818	0.000765111
Planococcaceae	0.00229095	0.00178998	0	0	0.00153022
Pleosporaceae	0	0	0.000831947	0.000729395	0
Pneumocystidaceae	0	0	0.000831947	0	0
Polyangiaceae	0	0	0.000831947	0	0.000765111
Porphyromonadaceae	0.0114548	0.0238663	0.0183028	0.0196937	0.020658
Prevotellaceae	0.0996564	0.153341	0.0998336	0.124726	0.160673
Prochlorococcaceae	0	0	0.000831947	0.000729395	0
Prochlorotrichaceae	0.0045819	0.00119332	0.00415973	0.00583516	0.00535578
Propionibacteriaceae	0.0045819	0.000596659	0.000831947	0.000729395	0.00229533
Pseudeurotiaceae	0	0	0	0	0.000765111
Pseudoalteromonadaceae	0	0.000596659	0	0	0
Pseudomonadaceae	0	0.000596659	0.000831947	0	0
Pseudonocardiaceae	0.00114548	0	0	0	0
Punctulariaceae	0	0	0	0	0.00153022
Rhizobiaceae	0	0.00298329	0.00249584	0.00145879	0.00306044
Rhodobacteraceae	0.00229095	0.00238663	0.00249584	0.00437637	0.00153022
Rhodospirillaceae	0	0	0	0	0.000765111
Rikenellaceae	0.0332188	0.0531026	0.0324459	0.0539752	0.0214231
Rubrobacteraceae	0	0.000596659	0	0	0
Ruminococcaceae	0.113402	0.123508	0.115641	0.119621	0.0535578
Saccharomycetaceae	0.00687285	0.00357995	0.00582363	0.00437637	0.00459067
Salinisphaeraceae	0.00114548	0.00119332	0.00166389	0.00218818	0.00229533
Saprospiraceae	0	0	0	0.00145879	0
Schizosaccharomycetaceae	0	0.000596659	0	0	0
Shewanellaceae	0	0.000596659	0	0	0
Sphingobacteriaceae	0.00114548	0.00178998	0	0.00291758	0
Sphingomonadaceae	0	0.00119332	0.000831947	0.00145879	0
Spirochaetaceae	0.0515464	0.0727924	0.0648918	0.0503282	0.105585
Spiroplasmataceae	0.00114548	0.000596659	0	0	0.000765111
Sporomusaceae	0	0	0.00166389	0	0.000765111
Stachybotriaceae	0	0	0.000831947	0	0
Streptococcaceae	0.0137457	0.00357995	0.00665557	0.00948213	0.00535578
Streptomycetaceae	0.00114548	0.000596659	0	0	0.00153022
Symbiobacteriaceae	0.00114548	0	0	0	0
Synchytriaceae	0	0.00178998	0.00166389	0.00145879	0.00153022
Synergistaceae	0.00572738	0.00238663	0.00748752	0.00145879	0.00612089
Syntrophaceae	0	0.00119332	0	0	0
Syntrophomonadaceae	0.00114548	0.00119332	0.000831947	0	0.00153022
Thermaceae	0	0.00178998	0.00166389	0.00145879	0.00153022
Thermoactinomycetaceae	0	0.00119332	0.000831947	0.000729395	0
Thermoanaerobacteraceae	0	0	0	0.000729395	0
Thermoanaerobacterales Family III. Incertae Sedis	0.00343643	0.00298329	0.00166389	0.00218818	0.00382555
Thermoanaerobacterales Family IV. Incertae Sedis	0.00343643	0.00119332	0.00582363	0.00218818	0.00382555
Thermodesulfobacteriaceae	0	0.000596659	0	0	0
Thiotrichaceae	0	0	0	0	0.000765111
Trichosporonaceae	0	0.000596659	0	0	0
Trueperaceae	0	0	0	0	0.00153022
Veillonellaceae	0.0286369	0.022673	0.0332779	0.0350109	0.0520275
Verrucomicrobiaceae	0.045819	0.00835322	0.0108153	0.0299052	0.0466718
Vibrionaceae	0	0.00119332	0.000831947	0	0.000765111

## Sheet: genus
Genus	Sheep_1	Sheep_2	Sheep_3	Sheep_4	Sheep_5
Acaryochloris	0	0	0	0.000831255	0
Acetobacterium	0.00130378	0	0.00095057	0.000831255	0
Acholeplasma	0	0.00069541	0.00095057	0	0
Acidaminococcus	0.00260756	0.00139082	0	0	0
Acidiphilium	0	0.00069541	0.00095057	0	0
Acidobacterium	0	0.00069541	0	0	0
Acidovorax	0.00130378	0	0.00095057	0	0
Acinetobacter	0	0	0.00095057	0	0.00262238
Acremonium	0	0	0	0.000831255	0
Actinobaculum	0	0	0.00095057	0	0
Actinomyces	0	0.00069541	0	0	0
Actinotalea	0	0.00139082	0	0	0.00174825
Afipia	0	0	0.00095057	0	0
Akkermansia	0.0430248	0.00834492	0.0104563	0.0274314	0.0463287
Alcaligenes	0	0	0	0	0.000874126
Algoriphagus	0	0.00069541	0	0	0
Alicyclobacillus	0	0	0	0.00249377	0
Alistipes	0.0378096	0.0598053	0.0370722	0.0615129	0.0244755
Alkaliphilus	0.00260756	0.00208623	0.00190114	0.00249377	0
Alloiococcus	0.00130378	0	0	0.000831255	0.000874126
Alloprevotella	0.0169492	0.011822	0.00760456	0.00914381	0.00611888
Alteromonas	0	0	0	0.000831255	0
Aminobacterium	0	0.00069541	0	0	0
Amycolatopsis	0.00130378	0	0	0	0
Anaerobaculum	0.00391134	0.00069541	0.00190114	0.000831255	0.00174825
Anaerofustis	0.00130378	0	0.00190114	0.000831255	0
Anaerostipes	0	0.00139082	0.00095057	0.00166251	0
Anaerotruncus	0.00521512	0.00417246	0.0123574	0.0074813	0.00262238
Arthrobacter	0.00260756	0.00069541	0.00380228	0	0
Arthroderma	0	0.00069541	0	0	0.000874126
Aspergillus	0.00130378	0.00139082	0.00285171	0.00249377	0
Asticcacaulis	0	0	0	0.00166251	0.000874126
Bacillus	0.00130378	0.00278164	0.00095057	0.00249377	0.00174825
Bacteriovorax	0	0.00139082	0	0.00166251	0
Bacteroides	0.109518	0.118915	0.121673	0.124688	0.101399
Barnesiella	0	0.00069541	0	0	0
Bdellovibrio	0.00130378	0	0	0.00166251	0
Beijerinckia	0	0	0.00095057	0	0
Bifidobacterium	0.00130378	0.00069541	0.00095057	0	0
Bilophila	0	0	0	0	0.00174825
Bipolaris	0	0	0.00095057	0	0
Blastopirellula	0	0.00069541	0	0	0
Blautia	0	0.00208623	0.00095057	0	0.00174825
Blumeria	0.00130378	0	0	0	0
Borrelia	0	0.00069541	0.00095057	0	0
Bosea	0	0	0.00095057	0	0
Botryobasidium	0.00130378	0	0	0.000831255	0
Brachyspira	0.00130378	0	0	0	0.000874126
Bradyrhizobium	0	0.00139082	0.00095057	0	0
Buchnera	0	0.00069541	0	0	0
Butyricicoccus	0.00260756	0.00486787	0.00190114	0.00332502	0.00174825
Butyrivibrio	0.0182529	0.00834492	0.0123574	0.0133001	0.0148601
Caballeronia	0	0.00139082	0.00095057	0.00166251	0.000874126
Caldanaerobacter	0	0	0	0.000831255	0
Caldicellulosiruptor	0.00130378	0.00069541	0	0.00166251	0.000874126
Caldisericum	0	0	0	0.000831255	0
Campylobacter	0	0.00278164	0.00095057	0.0074813	0.00174825
Candida	0	0.00069541	0	0	0
Candidatus Accumulibacter	0	0	0.00095057	0.000831255	0.00174825
Candidatus Arthromitus	0	0.00069541	0	0	0
Candidatus Azobacteroides	0	0	0	0.000831255	0
Candidatus Entotheonella	0	0	0.00095057	0	0
Candidatus Kuenenia	0.00130378	0.00139082	0.00190114	0.000831255	0.00174825
Candidatus Microthrix	0	0	0	0.00166251	0
Candidatus Phytoplasma	0	0	0	0	0.000874126
Capnocytophaga	0	0.00069541	0	0	0
Catenibacterium	0	0.00347705	0.00095057	0.00166251	0
Caulobacter	0	0	0	0.000831255	0.000874126
Cellulosilyticum	0	0.00069541	0	0	0
Centipeda	0	0.00069541	0.00095057	0	0.00174825
Cesiribacter	0	0.00139082	0.00095057	0.000831255	0.00174825
Chaetomium	0	0	0.00095057	0	0
Chamaesiphon	0	0	0	0	0.000874126
Chitinivibrio	0	0	0	0.000831255	0
Chlorobaculum	0	0.00069541	0.00190114	0.000831255	0.000874126
Chlorobium	0	0	0	0	0.000874126
Chondromyces	0	0	0.00095057	0	0.000874126
Chryseobacterium	0	0.00069541	0	0	0
Chthoniobacter	0	0	0	0.000831255	0
Chthonomonas	0.00130378	0.00139082	0.00095057	0.000831255	0.000874126
Citreicella	0	0.00069541	0.00095057	0	0
Citrobacter	0	0.00069541	0	0	0
Clostridium	0.0860495	0.0716273	0.0846008	0.0623441	0.0594406
Coccidioides	0	0	0	0.000831255	0
Collinsella	0	0.00069541	0	0	0
Comamonas	0	0	0	0	0.000874126
Commensalibacter	0	0	0.00095057	0	0
Coniosporium	0	0	0.00095057	0	0
Coprobacillus	0.00260756	0.00208623	0	0.00249377	0.00262238
Coprococcus	0	0	0.00095057	0	0
Corallococcus	0.00391134	0.00139082	0.00285171	0.00249377	0.0034965
Corynebacterium	0	0	0	0	0.00174825
Cryptobacterium	0	0	0	0.000831255	0
Cupriavidus	0	0	0	0.000831255	0
Cyanothece	0	0.00069541	0	0.000831255	0
Cytophaga	0	0.00069541	0.00095057	0	0.000874126
Desulfobacca	0	0.00069541	0	0	0
Desulfobacter	0.00130378	0.00069541	0.00095057	0.00166251	0
Desulfococcus	0.00130378	0.00208623	0.00095057	0.00166251	0
Desulfotalea	0	0.00069541	0.00190114	0	0.00174825
Desulfovibrio	0.0104302	0.00208623	0.00570342	0.00665004	0.00874126
Desulfurivibrio	0.00130378	0.00069541	0.00095057	0.000831255	0.000874126
Dethiobacter	0.00130378	0.00069541	0.00095057	0	0
Devosia	0	0.00069541	0	0	0
Dialister	0.00130378	0	0	0	0
Dickeya	0	0.00069541	0	0	0
Dolosigranulum	0	0.00069541	0	0	0
Dorea	0.00130378	0	0.00190114	0.000831255	0
Dothistroma	0	0	0.00095057	0	0
Dysgonomonas	0.00130378	0.00069541	0	0	0.000874126
Eggerthella	0	0.00069541	0.00095057	0	0
Elusimicrobium	0	0.00069541	0	0	0.000874126
Empedobacter	0	0.00069541	0	0	0
Enterococcus	0.00130378	0.00208623	0.00190114	0.00249377	0.00262238
Epilithonimonas	0.00260756	0.00208623	0.00475285	0.00249377	0.0034965
Eremothecium	0.00260756	0	0.00095057	0	0
Erysipelatoclostridium	0	0	0.00190114	0	0
Erysipelothrix	0.00130378	0.00208623	0.00190114	0.000831255	0
Erythrobacter	0	0	0.00095057	0	0
Ethanoligenens	0.0208605	0.00556328	0.00760456	0.00332502	0.00524476
Eubacterium	0.0130378	0.0173853	0.0171103	0.00914381	0.0131119
Exiguobacterium	0.00130378	0.00139082	0.00190114	0.00249377	0
Exophiala	0	0.00069541	0	0	0.000874126
Facklamia	0	0.00069541	0.00380228	0.00166251	0.00174825
Faecalibacterium	0.011734	0.0194715	0.0152091	0.0108063	0.00437063
Fermentimonas	0	0.00208623	0	0	0.000874126
Ferrimonas	0	0.00069541	0	0	0
Ferroglobus	0	0	0	0	0.000874126
Fervidicella	0	0.00069541	0	0	0
Fibrella	0	0.00069541	0	0	0
Fibrobacter	0.00521512	0.0069541	0.0104563	0.0074813	0.00874126
Filifactor	0	0	0	0	0.000874126
Fischerella	0	0.00069541	0.00095057	0.000831255	0
Flavobacterium	0	0.00139082	0	0.000831255	0.000874126
Flavonifractor	0.00130378	0.00069541	0.00285171	0.000831255	0.000874126
Fluviicola	0	0.00069541	0	0	0.000874126
Fomitopsis	0	0	0	0	0.000874126
Francisella	0	0	0.00095057	0	0.000874126
Frankia	0	0	0	0.000831255	0
Fretibacterium	0	0	0.00095057	0	0
Fusarium	0	0.00069541	0	0.000831255	0
Fusobacterium	0	0.00069541	0	0	0
Galbibacter	0.00130378	0.00069541	0.00095057	0	0
Geobacillus	0	0	0.00095057	0	0
Geobacter	0	0.00069541	0	0.000831255	0.00174825
Glarea	0	0	0	0.000831255	0
Gloeocapsa	0	0	0.00095057	0	0.000874126
Gloeophyllum	0.00260756	0.00069541	0.00095057	0.00166251	0.000874126
Gordonia	0	0.00069541	0.00095057	0.00166251	0
Granulibacter	0	0	0.00095057	0	0
Hahella	0	0	0.00095057	0	0
Halobiforma	0	0	0	0.000831255	0
Halomonas	0.00130378	0	0.00095057	0	0
Haloquadratum	0	0.00069541	0	0	0.000874126
Halorubrum	0	0.00069541	0	0	0.000874126
Halothece	0.00260756	0	0	0	0.000874126
Helcococcus	0	0	0	0.000831255	0
Helicobacter	0.00130378	0	0	0.000831255	0
Holdemanella	0	0	0.00190114	0	0
Hungatella	0.00260756	0.00139082	0.00190114	0.00166251	0.00174825
Hyphomonas	0	0.00069541	0	0	0
Ilyobacter	0	0.00069541	0.00095057	0	0
Intestinibacter	0.00130378	0.00139082	0.00190114	0.000831255	0.00174825
Intestinimonas	0.00260756	0.00139082	0.00285171	0.00166251	0.000874126
Jannaschia	0	0.00069541	0	0	0
Johnsonella	0	0.00069541	0	0	0
Kamptonema	0.00130378	0	0	0	0
Kazachstania	0.00521512	0.00417246	0.00570342	0.00498753	0.00524476
Klebsiella	0.00130378	0.00208623	0.00095057	0.00166251	0
Kluyvera	0	0	0.00095057	0	0
Kosmotoga	0	0	0	0.00166251	0
Lachnoclostridium	0.011734	0.00764951	0.00570342	0.00498753	0.0034965
Lacinutrix	0	0.00069541	0	0.00166251	0.000874126
Lactobacillus	0	0.00069541	0.00095057	0.00166251	0
Lentimicrobium	0	0.00069541	0	0.000831255	0.000874126
Leptolyngbya	0	0	0.00095057	0	0.00174825
Leptosphaeria	0	0	0.00095057	0	0
Leptospira	0	0.00139082	0	0.00166251	0.000874126
Leptospirillum	0	0	0.00095057	0	0
Loktanella	0	0	0	0.000831255	0
Mahella	0.00391134	0.00139082	0.00665399	0.00249377	0.00437063
Malassezia	0	0	0.00095057	0	0
Maribacter	0	0	0.00190114	0	0.00174825
Marinilabilia	0	0.00139082	0	0	0
Marinomonas	0	0	0	0.000831255	0.000874126
Marvinbryantia	0.0169492	0.0104312	0.00855513	0.0108063	0.0104895
Megasphaera	0.00521512	0.00139082	0.00380228	0.00249377	0.000874126
Mesoplasma	0.00130378	0.00139082	0.00095057	0	0
Mesorhizobium	0	0.00139082	0.00190114	0.000831255	0.000874126
Methanobrevibacter	0.0286832	0.0187761	0.0285171	0.0182876	0.0183566
Methanococcus	0	0.00069541	0	0	0
Methanocorpusculum	0.0130378	0.00069541	0.0237643	0.035744	0.0384615
Methanoplanus	0	0	0.00095057	0	0
Methanoregula	0	0.00069541	0.00095057	0.00166251	0.00174825
Methanosphaera	0	0	0.00380228	0.00166251	0
Methanosphaerula	0	0	0.00095057	0	0
Methylacidiphilum	0	0.00069541	0	0.000831255	0
Methylobacterium	0	0	0	0	0.000874126
Methylomicrobium	0	0.00069541	0	0	0
Micromonospora	0	0	0.00095057	0	0.000874126
Mitsuokella	0.00260756	0.00278164	0.00380228	0.00166251	0.00611888
Mogibacterium	0.00391134	0.00278164	0.00380228	0.00166251	0.0034965
Moorea	0	0.00069541	0	0	0
Mycobacterium	0.00260756	0.00139082	0.00190114	0.000831255	0.00174825
Mycoplasma	0	0	0	0.000831255	0
Myroides	0	0.00347705	0.00095057	0.000831255	0.00174825
Myxococcus	0	0	0	0	0.00262238
Natronobacterium	0	0	0.00095057	0	0
Neisseria	0	0.00069541	0.00095057	0.000831255	0.000874126
Niastella	0	0	0	0.000831255	0
Nocardia	0	0.00069541	0	0	0
Nonlabens	0.00130378	0	0	0	0.000874126
Oceanicaulis	0.00130378	0.00139082	0.00190114	0.00166251	0.00174825
Oceanobacillus	0.00260756	0	0	0	0
Odoribacter	0	0.00208623	0.00095057	0.00249377	0.00174825
Ophiostoma	0	0	0	0	0.00174825
Oribacterium	0	0.00139082	0.00095057	0.00166251	0
Oscillibacter	0.0691004	0.0431154	0.0465779	0.0340815	0.027972
Owenweeksia	0	0	0	0	0.000874126
Oxalobacter	0.00521512	0.00347705	0.00285171	0.00332502	0.00262238
Paenibacillus	0.00912647	0.00417246	0.00570342	0.0074813	0.00874126
Paeniglutamicibacter	0	0	0.00095057	0	0
Paenisporosarcina	0	0.00069541	0	0	0
Paludibacter	0.00130378	0.00139082	0.00095057	0.000831255	0
Pannonibacter	0.00130378	0.00069541	0.00095057	0.00166251	0.00174825
Pantoea	0	0.00069541	0.00095057	0.00166251	0
Parabacteroides	0	0.00347705	0.00190114	0.00166251	0.0034965
Paraburkholderia	0.00130378	0	0	0	0
Paraprevotella	0	0.00069541	0.00095057	0	0.00174825
Pedobacter	0	0.00069541	0	0.000831255	0
Pelosinus	0	0	0.00190114	0	0.000874126
Penicillium	0	0.00069541	0	0	0
Peptoclostridium	0	0.00139082	0.00190114	0.000831255	0.000874126
Peptoniphilus	0	0	0.00095057	0.00166251	0.000874126
Peptostreptococcus	0.00130378	0.00208623	0.00285171	0.00332502	0
Petrotoga	0	0	0	0	0.000874126
Phascolarctobacterium	0.0273794	0.0250348	0.0237643	0.0307564	0.0367133
Photobacterium	0	0.00139082	0	0	0
Photorhabdus	0	0.00069541	0	0	0
Pirellula	0	0	0	0.000831255	0
Planomicrobium	0.00130378	0	0	0	0
Pneumocystis	0	0	0.00095057	0	0
Polaribacter	0	0.00069541	0	0	0
Porphyromonas	0.00130378	0.00486787	0.00665399	0.00498753	0.00262238
Prevotella	0.0899609	0.147427	0.0931559	0.123857	0.164336
Prochlorococcus	0	0	0.00095057	0.000831255	0
Prochlorothrix	0.00521512	0.00139082	0.00475285	0.00665004	0.00611888
Propionibacterium	0.00521512	0.00069541	0.00095057	0.000831255	0.00262238
Proteiniphilum	0	0.00069541	0.00095057	0.00166251	0
Pseudoalteromonas	0	0.00069541	0	0	0
Pseudoflavonifractor	0.0130378	0.0159944	0.0190114	0.00914381	0.00961538
Pseudogymnoascus	0	0	0	0	0.000874126
Pseudomonas	0	0.00069541	0.00095057	0	0
Pseudoramibacter	0.00130378	0	0.00095057	0	0.000874126
Punctularia	0	0	0	0	0.00174825
Pyramidobacter	0	0	0	0	0.000874126
Raphidiopsis	0	0	0	0	0.000874126
Rhizobium	0	0.00139082	0.00095057	0.000831255	0.000874126
Rhodopirellula	0.00130378	0.00069541	0.00095057	0.00166251	0.000874126
Rhodospirillum	0	0	0	0	0.000874126
Riemerella	0	0.00069541	0	0.000831255	0
Roseburia	0.0130378	0.00973574	0.00855513	0.00665004	0.00874126
Roseivivax	0	0	0	0.000831255	0
Roseovarius	0.00130378	0	0.00095057	0.000831255	0
Rubritalea	0	0	0	0.000831255	0.000874126
Rubrobacter	0	0.00069541	0	0	0
Ruminiclostridium	0.00782269	0.00973574	0.00570342	0.00831255	0.00262238
Ruminococcus	0.0482399	0.0639777	0.0541825	0.0739817	0.0323427
Saccharicrinis	0	0.00069541	0.00095057	0	0
Salinisphaera	0.00130378	0.00139082	0.00190114	0.00249377	0.00262238
Saprospira	0	0	0	0.00166251	0
Schizosaccharomyces	0	0.00069541	0	0	0
Schwanniomyces	0.00521512	0.00417246	0.00570342	0.00498753	0.00524476
Selenomonas	0.0143416	0.0104312	0.0161597	0.0166251	0.0218531
Serratia	0	0	0.00095057	0	0
Shewanella	0	0.00069541	0	0	0
Slackia	0	0.00069541	0	0	0
Snodgrassella	0.00130378	0.00139082	0.00095057	0.000831255	0
Solibacillus	0.00130378	0	0	0	0
Solitalea	0	0	0	0.00249377	0
Solobacterium	0.00130378	0	0	0.000831255	0.000874126
Sphaerochaeta	0.00260756	0.00139082	0	0.00166251	0.0034965
Sphingobacterium	0.00130378	0.00139082	0	0	0
Sphingobium	0	0.00069541	0.00095057	0.000831255	0
Sphingomonas	0	0.00069541	0	0.000831255	0
Spiribacter	0.00130378	0	0	0.000831255	0
Spirochaeta	0	0	0	0	0.00262238
Spiroplasma	0.00130378	0.00069541	0	0	0.000874126
Sporocytophaga	0	0.00069541	0	0	0
Stachybotrys	0	0	0.00095057	0	0
Stomatobaculum	0.00130378	0.00139082	0.00190114	0.000831255	0
Streptococcus	0.0156454	0.00417246	0.00760456	0.0108063	0.00611888
Streptomyces	0.00130378	0.00069541	0	0	0.00174825
Subdoligranulum	0.00782269	0.0069541	0.00665399	0.00581879	0.000874126
Sulfurihydrogenibium	0.00130378	0	0	0	0
Symbiobacterium	0.00130378	0	0	0	0
Synchytrium	0	0.00208623	0.00190114	0.00166251	0.00174825
Synechococcus	0.00260756	0.00208623	0.00285171	0.00415628	0.0034965
Synergistes	0.00130378	0.00069541	0.00285171	0	0.0034965
Syntrophobotulus	0	0.00069541	0	0	0
Syntrophomonas	0	0.00069541	0	0	0.00174825
Syntrophus	0	0.00069541	0	0	0
Tannerella	0	0.00069541	0	0.000831255	0.00786713
Tenacibaculum	0	0.00069541	0	0	0
Terriglobus	0	0	0.00095057	0	0
Thermanaerovibrio	0.00130378	0	0.00285171	0	0
Thermoactinomyces	0	0.00069541	0	0	0
Thermoanaerobacterium	0.00130378	0.00278164	0.00190114	0.000831255	0.0034965
Thermobifida	0	0	0	0	0.000874126
Thermodesulfobacterium	0	0.00069541	0	0	0
Thermosediminibacter	0.00130378	0	0	0	0
Thermosinus	0	0.00069541	0	0.000831255	0
Thermus	0	0.00208623	0.00190114	0.00166251	0.00174825
Thioploca	0	0	0	0	0.000874126
Treponema	0.0560626	0.0799722	0.0722433	0.0556941	0.11014
Trichosporon	0	0.00069541	0	0	0
Truepera	0	0	0	0	0.00174825
Turicibacter	0	0	0	0	0.00174825
Turneriella	0	0.00069541	0	0	0
Tyzzerella	0.0143416	0.00904033	0.0104563	0.00831255	0.00174825
Vagococcus	0	0.00069541	0	0.000831255	0
Veillonella	0	0	0.00095057	0	0
Vibrio	0	0	0.00095057	0	0.000874126
Wallemia	0	0	0	0	0.000874126
Weeksella	0	0	0	0.000831255	0.000874126
Yersinia	0	0.00139082	0	0	0
Youngiibacter	0	0	0.00095057	0	0

## Sheet: KOG
KOG	Sheep_1	Sheep_2	Sheep_3	Sheep_4	Sheep_5
K00001	0	0.000145603	0	0	0
K00003	0.000286123	0	0	0	0
K00012	0.000286123	0.000291206	0.000993641	0.00019558	0.000657462
K00015	0.000286123	0	0	0.00019558	0
K00024	0.00400572	0.00262085	0.00317965	0.00273812	0.00504054
K00026	0.00228898	0.000582411	0.00158983	0.00156464	0.00131492
K00027	0	0.000436808	0.000596184	0.00078232	0
K00029	0	0.000145603	0	0	0
K00031	0.00171674	0.00116482	0.00218601	0.00156464	0.00109577
K00033	0	0	0	0.00039116	0.000438308
K00046	0.00114449	0.000582411	0.000198728	0.00078232	0.000219154
K00048	0	0.000728014	0.000993641	0.00039116	0.00109577
K00052	0	0.000145603	0	0	0
K00053	0.00143062	0.00218404	0.00158983	0.0019558	0.00131492
K00058	0.000572246	0.000436808	0.00119237	0.00078232	0.000219154
K00060	0	0.000436808	0.000198728	0.00019558	0
K00074	0.000572246	0.00101922	0.000596184	0.00019558	0.00109577
K00088	0.000858369	0.00131043	0.00198728	0.00078232	0.00197239
K00090	0.000286123	0	0	0	0
K00093	0	0.000145603	0.000596184	0.00019558	0.000438308
K00099	0	0.000145603	0	0	0
K00100	0.00114449	0.000145603	0.00158983	0.00176022	0
K00104	0.000286123	0	0	0	0
K00122	0.000286123	0	0	0	0
K00125	0.000286123	0	0.000198728	0.00039116	0.000438308
K00128	0.000286123	0	0	0	0
K00133	0	0.000291206	0	0	0
K00134	0.0520744	0.0553291	0.0600159	0.0602386	0.0637738
K00150	0	0.000145603	0	0.00058674	0.000657462
K00161	0	0	0	0.00019558	0.000219154
K00162	0.000286123	0	0.000198728	0	0.000219154
K00169	0.0131617	0.00626092	0.00834658	0.00840994	0.00854701
K00174	0.000286123	0.000291206	0	0.00058674	0.000219154
K00175	0.000286123	0.000291206	0.000198728	0.00019558	0.000438308
K00179	0	0	0	0.00019558	0
K00186	0.00286123	0.00160163	0.00218601	0.00332486	0.00131492
K00187	0	0.000728014	0.000198728	0.00156464	0
K00192	0.000858369	0.00160163	0.000993641	0.00078232	0.000438308
K00198	0.00400572	0.0050961	0.00516693	0.00371602	0.00175323
K00203	0	0	0.000198728	0	0
K00232	0	0.000145603	0.000397456	0	0
K00239	0.0074392	0.00626092	0.00576312	0.00469392	0.00767039
K00240	0.00143062	0.00145603	0.0013911	0.000977899	0.00131492
K00248	0.00715308	0.00320326	0.00437202	0.00312928	0.00262985
K00252	0.000286123	0	0	0	0
K00255	0	0	0.000198728	0.00019558	0
K00257	0.000572246	0	0.000198728	0.00019558	0.000219154
K00259	0.000286123	0	0	0	0
K00260	0.00228898	0.00320326	0.00258347	0.00176022	0.00482139
K00262	0.0443491	0.0263541	0.0296105	0.0246431	0.0333114
K00263	0.000286123	0.000145603	0	0	0
K00266	0.000858369	0.00145603	0.000794913	0.00058674	0
K00281	0	0	0.000198728	0	0
K00288	0.000286123	0	0	0	0
K00319	0.000858369	0.000436808	0.000596184	0.00117348	0.00153408
K00320	0.00629471	0.00320326	0.00655803	0.00625856	0.00767039
K00325	0	0	0.000198728	0	0
K00334	0	0.000145603	0	0	0
K00335	0	0.000291206	0.000596184	0.00039116	0.000219154
K00338	0	0.000145603	0.000198728	0	0
K00346	0	0	0	0	0.000219154
K00364	0.000286123	0.000145603	0.000596184	0.00019558	0
K00382	0	0.000145603	0.000198728	0	0
K00383	0.00171674	0.000582411	0.00119237	0.00078232	0.00131492
K00384	0	0.000145603	0	0	0
K00394	0.00200286	0	0.000794913	0	0
K00395	0	0	0.000198728	0	0.000438308
K00399	0.00171674	0.000436808	0.00158983	0.00254254	0.00131492
K00401	0.00171674	0.000728014	0.000993641	0.00136906	0.000876616
K00402	0.000286123	0.000582411	0.000993641	0.00136906	0.00109577
K00440	0.00171674	0	0.00238474	0.00234696	0.0052597
K00441	0.000572246	0.000145603	0.000397456	0.00039116	0.000657462
K00443	0.000572246	0	0	0.00058674	0
K00533	0.000286123	0	0.000397456	0	0.000219154
K00566	0	0	0.000198728	0	0
K00577	0.000858369	0.000436808	0.00119237	0.00078232	0.00131492
K00581	0	0	0.000198728	0.00019558	0
K00583	0	0	0	0.00019558	0.000219154
K00584	0	0	0.000397456	0	0.000657462
K00600	0.00114449	0.00203844	0.00218601	0.0019558	0.00131492
K00602	0.000858369	0.000873617	0.000596184	0.000977899	0.000876616
K00603	0.000572246	0.000145603	0.000198728	0	0.000219154
K00605	0	0	0	0.00019558	0
K00609	0	0.000291206	0.000397456	0	0.000438308
K00611	0.000572246	0.000728014	0.00119237	0.00039116	0
K00615	0.000286123	0.000436808	0.000397456	0.00058674	0.000438308
K00616	0.000572246	0.000145603	0.000397456	0.00039116	0
K00625	0.00314735	0.00393128	0.00377583	0.00312928	0.00306816
K00626	0.00143062	0.00131043	0.000596184	0.00039116	0.000219154
K00639	0	0.00160163	0.000397456	0.00117348	0
K00656	0.00228898	0.0049505	0.00178855	0.00058674	0.000876616
K00672	0	0	0	0	0.000219154
K00688	0.000572246	0.000436808	0.000397456	0.00078232	0.000657462
K00702	0.000572246	0.00101922	0.000397456	0.00058674	0.000657462
K00703	0.00114449	0.00276645	0.00377583	0.00215138	0.00109577
K00761	0.000858369	0.000728014	0	0	0.000657462
K00762	0.000286123	0.000728014	0.000397456	0.00078232	0.000438308
K00765	0	0	0	0.00039116	0
K00782	0.00114449	0	0.000397456	0.00039116	0
K00789	0.000286123	0.000728014	0.000596184	0.00058674	0.000657462
K00818	0.00143062	0.000291206	0.00119237	0.00078232	0.00109577
K00819	0	0	0.000198728	0	0
K00821	0.00171674	0.000582411	0.00158983	0.00117348	0.00219154
K00826	0	0.00101922	0.000198728	0.00058674	0.000438308
K00831	0.00715308	0.00859056	0.00576312	0.0078232	0.00569801
K00845	0	0.000291206	0	0	0.000219154
K00849	0.000286123	0.000873617	0.000596184	0.00039116	0.000876616
K00850	0.000858369	0.000582411	0.000397456	0.000977899	0
K00864	0.00543634	0.00291206	0.00397456	0.0048895	0.00350647
K00873	0	0.000145603	0	0	0
K00874	0	0.000291206	0	0	0.000657462
K00895	0.00343348	0.00698893	0.00437202	0.00430276	0.00416393
K00925	0.00200286	0.00422248	0.0049682	0.0039116	0.00153408
K00927	0.0123033	0.0177635	0.0153021	0.0183845	0.0129301
K00929	0	0.000291206	0	0.00019558	0.000438308
K00939	0	0.00101922	0.000198728	0	0
K00940	0.0037196	0.00145603	0.00158983	0.0019558	0.00175323
K00948	0.00114449	0.000582411	0.000596184	0.00117348	0.000438308
K00958	0.000286123	0	0.000397456	0	0
K00962	0.00114449	0.00378567	0.000993641	0.00176022	0.00219154
K00973	0.000286123	0	0	0	0
K00975	0.00171674	0.00378567	0.00437202	0.00136906	0.000438308
K01006	0.0331903	0.042516	0.040938	0.0402895	0.0429542
K01034	0	0	0	0	0.000219154
K01039	0.000572246	0	0	0	0
K01040	0.000572246	0.000145603	0	0.00019558	0
K01092	0	0.000145603	0.000198728	0	0
K01142	0	0.000291206	0.000397456	0.00039116	0.000438308
K01154	0.00171674	0.000291206	0	0	0
K01176	0.00143062	0.000145603	0.000397456	0.00078232	0.00109577
K01179	0	0.000145603	0.000397456	0	0
K01181	0	0.000145603	0	0.00019558	0.000219154
K01190	0	0.000145603	0	0	0
K01197	0.000858369	0.000728014	0.000993641	0.00039116	0.000438308
K01200	0	0.000145603	0.000993641	0	0
K01207	0	0.000436808	0	0	0
K01223	0.000286123	0.000145603	0.000198728	0.00019558	0
K01225	0	0	0	0.00019558	0
K01251	0.000286123	0.000291206	0.000198728	0	0.000438308
K01255	0.000858369	0	0.000397456	0	0.000219154
K01258	0	0.000291206	0.000397456	0.00019558	0
K01266	0	0.000145603	0	0	0
K01282	0	0	0.000198728	0	0
K01424	0	0	0	0.00019558	0
K01428	0.000572246	0	0	0.00019558	0
K01432	0	0	0	0	0.000219154
K01439	0.000286123	0	0	0	0
K01443	0.000572246	0.000873617	0.00158983	0.000977899	0.000438308
K01487	0	0	0.000198728	0	0
K01491	0.000286123	0.000291206	0.000993641	0.00039116	0.000219154
K01577	0	0.000145603	0	0	0
K01580	0.00171674	0.00276645	0.00258347	0.00136906	0.00175323
K01586	0	0	0.000198728	0	0
K01591	0	0.000582411	0.000198728	0	0
K01596	0.00171674	0.00582411	0.00218601	0.00508508	0.00350647
K01601	0.00858369	0.00247525	0.00437202	0.00606298	0.0081087
K01610	0.00944206	0.0142691	0.0111288	0.0117348	0.00964278
K01615	0	0.000436808	0.000397456	0.00039116	0.000438308
K01619	0	0	0.000198728	0	0
K01623	0.000572246	0.000436808	0.000993641	0.00019558	0.000438308
K01624	0.0148784	0.0200932	0.020469	0.0201447	0.0223537
K01625	0.00257511	0.00174723	0.00178855	0.00019558	0.000219154
K01628	0.000286123	0.000582411	0.000397456	0.00019558	0.000219154
K01631	0	0.000145603	0.000397456	0.00019558	0.000219154
K01639	0	0	0	0.00019558	0
K01644	0	0	0.000198728	0	0
K01647	0.000286123	0.000145603	0.000198728	0.00019558	0.000219154
K01649	0	0.000145603	0	0	0
K01662	0	0.000145603	0	0.00019558	0
K01667	0.000286123	0.00189284	0.00158983	0.00254254	0.00109577
K01668	0.000572246	0.000291206	0.000397456	0.00039116	0
K01676	0.000858369	0.000582411	0.000198728	0.00039116	0.000438308
K01679	0	0.000291206	0.000198728	0	0.000438308
K01686	0.000572246	0.000436808	0.000397456	0.00039116	0
K01687	0	0	0.000198728	0	0
K01689	0.00228898	0.00203844	0.00278219	0.00352044	0.00767039
K01690	0	0.000145603	0	0	0
K01699	0.000858369	0.000145603	0.000397456	0.00039116	0.000219154
K01704	0	0.000145603	0	0	0
K01710	0.000286123	0.000728014	0.000397456	0.00019558	0.000219154
K01712	0	0.000145603	0.000198728	0	0.000219154
K01715	0.000286123	0.000436808	0.000198728	0.00019558	0.000438308
K01720	0	0	0	0.00019558	0
K01734	0	0.000145603	0	0	0
K01735	0	0.000145603	0	0	0
K01744	0	0.000873617	0.0013911	0.00078232	0
K01745	0.00171674	0.000291206	0.000993641	0.00019558	0.000438308
K01756	0	0.000291206	0.000397456	0.00039116	0.000438308
K01784	0.00257511	0.00189284	0.00198728	0.00136906	0.000657462
K01803	0.0137339	0.0119394	0.00914149	0.0105613	0.00788955
K01805	0.000572246	0.00131043	0.000993641	0.0019558	0.000438308
K01809	0	0.000291206	0.000397456	0.00019558	0
K01810	0.00314735	0.00305766	0.00278219	0.000977899	0.00197239
K01812	0	0.000145603	0	0	0
K01813	0.000286123	0	0.000198728	0	0
K01818	0.00515021	0.00436808	0.0049682	0.00371602	0.0052597
K01834	0	0.000291206	0.0013911	0.00039116	0.00153408
K01835	0.000286123	0.000582411	0.000596184	0.00136906	0.00109577
K01840	0.000858369	0.000873617	0.000596184	0.00058674	0.000219154
K01843	0.000572246	0.000291206	0.000596184	0.00058674	0.000657462
K01844	0.000286123	0	0.000397456	0	0.000438308
K01845	0.000286123	0	0	0	0
K01847	0.00486409	0.0049505	0.0049682	0.0109525	0.0081087
K01848	0.000572246	0.000582411	0.000596184	0.00058674	0.00131492
K01849	0.000286123	0.000436808	0.00198728	0.00176022	0.00328731
K01867	0	0	0.000198728	0	0.000219154
K01868	0.00143062	0.00131043	0.000596184	0.00215138	0.000438308
K01870	0	0.000291206	0.000198728	0	0
K01872	0.000286123	0.000145603	0	0	0
K01874	0	0.000582411	0.000198728	0	0.000219154
K01875	0.00143062	0.00101922	0.00158983	0.00176022	0.00131492
K01876	0.000858369	0.000582411	0.000397456	0.00019558	0.000657462
K01880	0.000858369	0.000728014	0.000993641	0.00078232	0.000876616
K01881	0	0.000291206	0	0	0
K01885	0	0.000145603	0	0.00039116	0.000219154
K01890	0	0.000145603	0.000198728	0	0
K01892	0	0.000582411	0.000596184	0.00039116	0.000438308
K01893	0	0.000582411	0	0.00019558	0.000438308
K01897	0	0.000145603	0	0	0
K01899	0	0	0.000397456	0.00019558	0.000219154
K01915	0.000286123	0.000436808	0.000397456	0.00039116	0.000657462
K01918	0	0.000291206	0	0	0
K01923	0.000572246	0.00174723	0.000794913	0.000977899	0.000657462
K01933	0.000286123	0.00174723	0.000198728	0.00215138	0.000657462
K01938	0.0125894	0.00815376	0.00894277	0.00664972	0.00679378
K01939	0	0.000145603	0	0	0.000438308
K01940	0	0.000145603	0	0.00039116	0.000219154
K01951	0.00543634	0.00451369	0.00317965	0.00410718	0.00197239
K01955	0	0.000582411	0.000397456	0	0
K01960	0.00286123	0.00189284	0.00158983	0.00117348	0.00131492
K01966	0.00457797	0.00334886	0.00298092	0.00410718	0.00350647
K01972	0	0	0.000198728	0	0
K02010	0.000858369	0.000145603	0.000794913	0	0.000657462
K02012	0	0	0	0.00019558	0.000219154
K02014	0.0105866	0.0119394	0.0113275	0.0144729	0.0190664
K02027	0	0	0.000397456	0.00039116	0
K02058	0.00257511	0.000728014	0.000794913	0.00078232	0.00241069
K02078	0.00171674	0.00247525	0.00158983	0.00215138	0.00306816
K02082	0	0.00160163	0.000596184	0.00117348	0.000219154
K02108	0	0	0	0.00039116	0
K02110	0.0111588	0.0052417	0.00794913	0.00958341	0.0103002
K02111	0.0037196	0.00349447	0.00337838	0.00332486	0.00438308
K02112	0.0103004	0.00990099	0.0113275	0.00977899	0.0144642
K02117	0.000572246	0.00131043	0.000993641	0.00117348	0.00197239
K02118	0	0	0.000198728	0.00039116	0
K02124	0.000858369	0.000436808	0.000794913	0.00019558	0.000438308
K02164	0	0	0.000198728	0	0
K02217	0	0.000145603	0	0	0.000219154
K02224	0	0.000145603	0	0	0
K02293	0	0	0	0	0.000219154
K02355	0.0131617	0.021258	0.0147059	0.0156464	0.0111769
K02356	0.000572246	0.00189284	0.0013911	0.00176022	0.00241069
K02357	0.00171674	0.00422248	0.00298092	0.0029337	0.00109577
K02358	0.105579	0.12187	0.132552	0.146881	0.158229
K02390	0.000286123	0.000291206	0.000596184	0	0.000219154
K02406	0.0148784	0.0133955	0.0153021	0.012126	0.0210388
K02407	0	0	0	0.00019558	0
K02428	0	0	0	0	0.000219154
K02431	0	0.000145603	0	0	0
K02437	0.000286123	0	0	0	0
K02440	0.000572246	0.000145603	0.000198728	0.00039116	0.000219154
K02453	0.00114449	0	0	0.000977899	0.000876616
K02470	0.000286123	0.000291206	0.000397456	0.00019558	0
K02483	0	0.000291206	0	0	0
K02488	0.000286123	0	0.000198728	0	0
K02507	0	0	0	0	0.000219154
K02518	0	0.000145603	0	0.00019558	0
K02519	0.000858369	0.000873617	0.000794913	0.00117348	0.000657462
K02520	0	0.000436808	0.000198728	0	0.000219154
K02533	0	0	0.000198728	0	0
K02538	0	0.000145603	0	0.00039116	0
K02564	0.00228898	0.00305766	0.00337838	0.00234696	0.00131492
K02600	0	0	0	0	0.000438308
K02635	0	0	0	0.00019558	0
K02666	0	0	0.000198728	0	0
K02669	0.000286123	0.000291206	0.000397456	0.00039116	0.000438308
K02690	0.00343348	0.00145603	0.00218601	0.00215138	0.00328731
K02692	0.000286123	0.000145603	0.000198728	0.00039116	0.000219154
K02703	0.00486409	0.00232964	0.00298092	0.00430276	0.00219154
K02704	0.000572246	0.000291206	0.000397456	0.00039116	0.000438308
K02706	0.000572246	0.000582411	0.000794913	0.00176022	0.000438308
K02745	0	0.00116482	0.000596184	0.00058674	0.000657462
K02763	0	0.000145603	0.000198728	0	0
K02796	0	0.000145603	0.000198728	0	0.000219154
K02803	0.000858369	0.000436808	0.000198728	0	0.000219154
K02838	0.00200286	0.00232964	0.00238474	0.00234696	0.00219154
K02863	0.00829757	0.00815376	0.00973768	0.00547624	0.00591716
K02864	0.00286123	0.00364007	0.00417329	0.00273812	0.00219154
K02867	0.00600858	0.00946418	0.00556439	0.00664972	0.0052597
K02869	0.000286123	0.000145603	0.000397456	0.00039116	0.000657462
K02871	0.0037196	0.00451369	0.00476948	0.00273812	0.00197239
K02874	0.0074392	0.0049505	0.00516693	0.00508508	0.00482139
K02876	0.00200286	0.00436808	0.00337838	0.00371602	0.00241069
K02878	0.00829757	0.00669773	0.00616057	0.00645414	0.00372562
K02879	0.00171674	0.00218404	0.0013911	0.000977899	0.00219154
K02881	0.00228898	0.00247525	0.00158983	0.00273812	0.00109577
K02884	0.00171674	0.00305766	0.00417329	0.00117348	0.00131492
K02886	0.00171674	0.0049505	0.00377583	0.0039116	0.00153408
K02887	0.00143062	0.00160163	0.000993641	0.00019558	0.000438308
K02888	0.000858369	0.00305766	0.00198728	0.00117348	0.000657462
K02890	0.00143062	0.000873617	0.00298092	0.00078232	0.000876616
K02892	0.00286123	0.00276645	0.00298092	0.00254254	0.00131492
K02895	0	0.00116482	0.000198728	0	0
K02897	0	0.000728014	0.000397456	0.00058674	0.000219154
K02899	0	0.000145603	0	0	0
K02902	0	0.000582411	0.000596184	0.00019558	0
K02904	0.00429185	0.00291206	0.00178855	0.00332486	0.00262985
K02906	0.000858369	0.00465929	0.00178855	0.0019558	0.002849
K02907	0.00114449	0.00218404	0.00158983	0.00078232	0.00131492
K02909	0.000286123	0.00101922	0.00119237	0.000977899	0.000657462
K02913	0	0.000873617	0.000397456	0.00078232	0.000438308
K02919	0	0.000145603	0.000596184	0.00019558	0
K02926	0.00114449	0.00218404	0.00198728	0.00156464	0.000438308
K02927	0.00143062	0.000582411	0.000596184	0.00058674	0.000438308
K02931	0.0243205	0.0155795	0.0166932	0.0168199	0.0181898
K02933	0.00228898	0.00451369	0.00417329	0.00254254	0.00197239
K02935	0.00801144	0.0177635	0.0123211	0.0162331	0.0192856
K02939	0	0.000436808	0	0	0.000438308
K02945	0.00171674	0.00305766	0.0013911	0.00215138	0.00131492
K02946	0.00543634	0.00422248	0.00337838	0.0029337	0.0052597
K02948	0.00114449	0.00320326	0.0049682	0.00254254	0.00262985
K02950	0.00171674	0.00334886	0.00198728	0.00430276	0.00153408
K02952	0.00658083	0.00553291	0.00576312	0.0048895	0.0052597
K02954	0	0.000291206	0	0	0.000438308
K02955	0.000572246	0.000291206	0.000794913	0.00078232	0.000438308
K02956	0.00114449	0.00262085	0.000794913	0.00254254	0.00109577
K02959	0.000572246	0.00218404	0.00278219	0.00117348	0.00109577
K02961	0.00143062	0.00189284	0.000993641	0.000977899	0.000657462
K02963	0	0.000728014	0.000198728	0	0.000219154
K02965	0.00114449	0.00378567	0.00298092	0.0029337	0.00394477
K02967	0.0108727	0.00946418	0.00953895	0.00977899	0.00745124
K02968	0.000286123	0.000145603	0.000198728	0	0
K02970	0	0.00116482	0.000198728	0.00058674	0
K02977	0.00114449	0.000582411	0.00198728	0.00156464	0.00109577
K02982	0.0131617	0.00698893	0.00695548	0.00567182	0.00394477
K02986	0.00429185	0.00684333	0.0049682	0.00508508	0.00306816
K02988	0.0103004	0.00888177	0.00695548	0.00645414	0.00416393
K02990	0.000858369	0.000582411	0.000596184	0.00058674	0.000219154
K02992	0.00772532	0.0109202	0.00973768	0.00723646	0.00832785
K02994	0.011731	0.00888177	0.00914149	0.0068453	0.00613631
K02996	0.0037196	0.00436808	0.00377583	0.00234696	0.002849
K03040	0.00200286	0.00349447	0.00278219	0.00352044	0.00197239
K03043	0.00686695	0.00640652	0.00556439	0.00625856	0.00482139
K03046	0.00486409	0.0052417	0.00437202	0.00430276	0.00350647
K03058	0	0	0.000397456	0.00039116	0
K03064	0	0	0	0	0.000876616
K03070	0	0	0.000198728	0	0.000219154
K03072	0	0.000145603	0.000198728	0	0
K03074	0	0.000291206	0	0	0
K03076	0	0	0	0.00039116	0
K03086	0	0.000145603	0.000198728	0	0.000219154
K03087	0	0.000582411	0	0.00039116	0
K03098	0	0.000145603	0	0	0
K03162	0	0.000145603	0	0.00078232	0.000219154
K03168	0.000286123	0	0	0	0
K03231	0.00114449	0.00160163	0.00198728	0.00332486	0.00328731
K03283	0.00171674	0.00232964	0.00377583	0.00117348	0.00306816
K03285	0.000286123	0.000582411	0.000198728	0.00058674	0.000438308
K03286	0.00228898	0.00291206	0.00158983	0.00469392	0.002849
K03296	0.000286123	0.000145603	0.000198728	0.00019558	0.000219154
K03322	0	0	0.000397456	0	0
K03335	0	0	0.000198728	0	0
K03339	0.000572246	0.000291206	0.000397456	0.00039116	0.000438308
K03386	0.00114449	0.000873617	0.000397456	0.00136906	0.000657462
K03388	0	0	0.00119237	0.00078232	0.000657462
K03389	0	0	0	0.00019558	0.000219154
K03390	0	0	0.000397456	0.00039116	0.000219154
K03406	0.000286123	0.000145603	0.000596184	0.00039116	0.000657462
K03407	0	0	0	0.00019558	0
K03409	0	0	0	0	0.000438308
K03416	0.000858369	0.00116482	0.000794913	0.00078232	0.000438308
K03420	0	0	0.000198728	0.00019558	0
K03438	0	0.000145603	0.000198728	0	0
K03466	0	0	0.000198728	0	0
K03496	0	0.000145603	0	0	0
K03521	0.0103004	0.00611532	0.00596184	0.00606298	0.00219154
K03522	0.00171674	0.00174723	0.00178855	0.00215138	0.00153408
K03526	0	0.000291206	0	0	0
K03529	0.000572246	0.000436808	0.000397456	0.00019558	0.000219154
K03530	0.00143062	0.00247525	0.000596184	0.00332486	0.00197239
K03531	0	0.000436808	0.000198728	0	0.000438308
K03544	0	0.000145603	0.000198728	0	0.000219154
K03553	0.000286123	0.00174723	0.00198728	0.00078232	0.00153408
K03554	0	0	0.000198728	0	0
K03555	0.000286123	0.000291206	0.000198728	0	0.000219154
K03561	0.000858369	0.000291206	0.000794913	0.00019558	0.000657462
K03569	0	0.000145603	0	0.00019558	0
K03624	0	0.000436808	0.000397456	0.00019558	0
K03630	0	0	0.000198728	0	0
K03640	0	0	0	0.000977899	0.000876616
K03650	0	0	0	0.00019558	0
K03666	0.000286123	0.000145603	0.000198728	0.00019558	0.000219154
K03671	0.00257511	0.00116482	0	0.00117348	0.000657462
K03694	0	0.000436808	0	0.00019558	0.000438308
K03695	0.00114449	0.00160163	0.000198728	0.00039116	0.00175323
K03696	0	0	0.000198728	0.00039116	0
K03701	0.000572246	0	0	0	0
K03724	0	0	0	0	0.000219154
K03733	0.000286123	0.000145603	0	0	0
K03735	0.000572246	0.000145603	0.000397456	0.00058674	0.000876616
K03736	0	0	0.000198728	0.00019558	0.000438308
K03737	0.0237482	0.0171811	0.0210652	0.0226873	0.0146833
K03738	0	0.000291206	0.000198728	0.00019558	0.000219154
K03744	0	0	0	0	0.000219154
K03746	0	0	0	0	0.000219154
K03763	0	0	0	0.00019558	0
K03772	0	0.000291206	0.000397456	0	0.000438308
K03773	0	0.000436808	0	0	0
K03778	0.000286123	0	0.000198728	0.00058674	0.000219154
K03781	0	0.000291206	0	0	0.000219154
K03783	0	0	0.000397456	0	0
K03784	0.000572246	0.000582411	0.000794913	0.00039116	0.000438308
K03797	0.000286123	0.000145603	0.000198728	0.00039116	0.000219154
K03798	0.000572246	0.000436808	0.000397456	0.00039116	0.000438308
K03851	0	0.000145603	0	0	0
K03924	0	0	0	0.00019558	0
K03934	0.000858369	0.000145603	0.000198728	0.00039116	0
K03969	0	0.000291206	0.000198728	0.00019558	0
K04020	0.000286123	0.000436808	0.000198728	0.00039116	0
K04027	0	0.000145603	0	0.00039116	0
K04043	0.00429185	0.0136867	0.0077504	0.00938783	0.0081087
K04047	0.000286123	0	0.000397456	0.00019558	0
K04077	0.0037196	0.0112114	0.00715421	0.00762762	0.014245
K04078	0	0.000291206	0	0.00078232	0.000438308
K04079	0.00658083	0.00422248	0.00536566	0.00449834	0.00482139
K04091	0	0	0.000198728	0	0
K04108	0.000286123	0.000145603	0.000198728	0.00039116	0
K04480	0	0	0.000794913	0.00039116	0
K04485	0	0.000145603	0	0	0
K04513	0.000572246	0.000291206	0.000397456	0.00039116	0
K04567	0	0.000145603	0	0.00019558	0
K04771	0	0.000145603	0	0	0.000438308
K04772	0	0.000145603	0	0	0.000219154
K04835	0.000286123	0.000728014	0.00158983	0.000977899	0.00175323
K04844	0.000286123	0.000291206	0.000198728	0.00019558	0.000657462
K05299	0.000572246	0.000291206	0.000397456	0.00039116	0.000438308
K05544	0	0.000145603	0	0	0
K05569	0	0.000145603	0	0	0
K05601	0.000286123	0	0	0	0.000219154
K05606	0.000858369	0.000436808	0.000794913	0.00078232	0.000438308
K05658	0	0	0.000198728	0	0
K05692	0.0171674	0.0129586	0.0176868	0.0142773	0.0179706
K05802	0	0	0.000198728	0	0
K05808	0	0	0	0.00039116	0
K05816	0.00457797	0.00131043	0.00258347	0.00215138	0.00219154
K05825	0.000286123	0.000291206	0	0.00058674	0
K05863	0.000286123	0.000291206	0.000198728	0.00039116	0.000438308
K05878	0	0	0.000397456	0	0
K05881	0	0.000145603	0	0	0
K05910	0.0151645	0.0117938	0.0123211	0.0115392	0.0138067
K05919	0	0.000873617	0.000198728	0.000977899	0.000219154
K06013	0	0	0	0	0.000219154
K06023	0	0.000436808	0.000198728	0.00019558	0
K06078	0	0	0.000198728	0.00058674	0.000657462
K06120	0.000572246	0.000145603	0.000198728	0.00019558	0
K06131	0	0.000145603	0	0	0
K06147	0.000572246	0	0	0	0
K06188	0	0	0	0	0.000219154
K06207	0.000572246	0.000436808	0.000794913	0.00019558	0.000876616
K06284	0.000858369	0.00189284	0.0013911	0.00215138	0.00131492
K06398	0	0	0	0	0.000219154
K06412	0	0.000436808	0.000397456	0.00019558	0
K06418	0	0.000436808	0.000198728	0.00019558	0.000876616
K06419	0	0	0.000596184	0.00019558	0.00219154
K06420	0	0.000291206	0	0.00019558	0.000438308
K06445	0.00171674	0.00101922	0.00178855	0.00058674	0.000438308
K06907	0.00200286	0.00101922	0.00178855	0.00156464	0.00109577
K06942	0	0.000145603	0	0	0
K06946	0	0	0	0.00019558	0
K06959	0	0	0.000198728	0.00019558	0
K06972	0.000286123	0.000291206	0.000397456	0.00039116	0.000657462
K07010	0	0	0	0.00019558	0
K07024	0	0.000145603	0	0	0
K07080	0	0	0	0	0.000219154
K07085	0	0.000145603	0	0	0
K07106	0	0.000145603	0	0.00019558	0
K07160	0.000286123	0.000145603	0	0	0
K07263	0	0	0.000198728	0.00019558	0
K07277	0.000286123	0	0	0	0.000438308
K07335	0.000286123	0.000582411	0	0.00039116	0.000438308
K07374	0	0.000582411	0.000596184	0.00058674	0.000876616
K07375	0	0.000145603	0.000198728	0.00039116	0.000219154
K07405	0	0.000145603	0	0	0.000219154
K07406	0.000286123	0	0	0	0.000219154
K07469	0.0160229	0.00393128	0.00715421	0.00410718	0.00460224
K07478	0	0.000145603	0	0	0
K07509	0.000572246	0	0	0	0
K07713	0.000572246	0	0	0	0
K07720	0	0	0	0.00078232	0
K07738	0	0.000145603	0.000198728	0	0.000219154
K07749	0	0.000582411	0.000198728	0.00039116	0
K07823	0.000572246	0.000145603	0.000397456	0.00019558	0
K07901	0.000858369	0.000436808	0.000596184	0.00058674	0.000657462
K07904	0	0	0	0	0.000657462
K07943	0.000858369	0.000728014	0.000993641	0.00136906	0.000876616
K07953	0.000572246	0	0	0	0
K08085	0.000286123	0.000145603	0.000198728	0.00058674	0.000438308
K08302	0	0.000436808	0.000198728	0.00039116	0
K08307	0	0	0	0.00019558	0
K08483	0	0.000436808	0.000198728	0.00019558	0
K08484	0	0	0	0.00039116	0
K08693	0	0	0.000198728	0	0
K08696	0.00143062	0.000873617	0.000993641	0.00117348	0.000657462
K08844	0	0	0.000198728	0	0
K08964	0	0.000145603	0.000198728	0	0
K09022	0.000286123	0.000145603	0	0	0
K09181	0	0	0	0.00019558	0.000219154
K09471	0	0	0.000198728	0	0
K09475	0	0	0	0.00058674	0
K09476	0	0	0	0	0.000438308
K09478	0.00114449	0.000291206	0.000397456	0.00019558	0
K09490	0.00143062	0.00145603	0.00218601	0.00156464	0.00241069
K09699	0.000572246	0	0.000794913	0.00039116	0
K09781	0	0	0	0	0.000438308
K09806	0	0	0	0	0.00131492
K09846	0	0	0.000198728	0	0
K09930	0	0.000291206	0	0	0
K09946	0	0	0	0	0.000219154
K10111	0.00200286	0.000582411	0.000397456	0.00136906	0.000438308
K10112	0.0148784	0.00698893	0.00874404	0.0140818	0.00788955
K10117	0	0.000145603	0	0	0
K10188	0	0.000145603	0	0	0
K10235	0.000286123	0.000145603	0.000198728	0.00019558	0.000219154
K10439	0.00314735	0.000873617	0.00119237	0.00215138	0.00131492
K10540	0.00400572	0.00160163	0.00198728	0.0029337	0.00262985
K10543	0	0.000145603	0.000198728	0	0
K10545	0.000286123	0.000145603	0	0	0
K10546	0.00200286	0.00145603	0.00198728	0.00215138	0.00306816
K10555	0.000286123	0	0.000397456	0	0.000438308
K10670	0.000858369	0.000145603	0.000596184	0.00058674	0.000876616
K10671	0.000572246	0	0	0	0
K10747	0	0	0	0.00019558	0
K10793	0.000286123	0.000145603	0	0	0.000438308
K10794	0	0.000436808	0	0	0
K10797	0.000286123	0.000145603	0.000198728	0.00019558	0.000438308
K10823	0	0.000291206	0.000198728	0	0.000219154
K10831	0	0	0.0013911	0.00078232	0
K10907	0.00286123	0.000582411	0.000198728	0.00117348	0.000657462
K10960	0	0	0	0	0.000219154
K10984	0	0	0	0.00039116	0.000219154
K11072	0.000286123	0.000145603	0	0.00019558	0
K11179	0.000572246	0.000145603	0.000397456	0.00058674	0.000657462
K11180	0.000858369	0.000291206	0.000198728	0.00078232	0.000438308
K11181	0.000286123	0.000145603	0.000198728	0	0
K11236	0	0.000145603	0	0	0.000219154
K11252	0.00114449	0.000145603	0.000397456	0.00039116	0.000657462
K11253	0.000286123	0	0	0	0.000219154
K11254	0.00486409	0.00320326	0.00476948	0.00332486	0.00394477
K11263	0	0	0	0.00019558	0
K11540	0	0.000436808	0.000198728	0	0
K11541	0	0.000145603	0.000397456	0	0.000219154
K11617	0	0.000145603	0	0	0.000657462
K12152	0	0	0	0	0.000438308
K12264	0	0	0.000198728	0	0
K12544	0.00457797	0.00305766	0.00457075	0.00528066	0.00876616
K12854	0	0	0.000397456	0	0.000438308
K12952	0.000286123	0	0	0	0
K12953	0	0	0	0	0.000219154
K13059	0	0.000145603	0.000198728	0.00019558	0.000219154
K13279	0	0.000145603	0	0	0.000219154
K13746	0	0.000145603	0.000198728	0	0.000219154
K13797	0	0	0	0.00019558	0.000219154
K13812	0	0	0	0	0.000657462
K13919	0.000858369	0.000728014	0.000596184	0.00117348	0.000876616
K13920	0.00228898	0.00131043	0.000794913	0.00254254	0.00153408
K13923	0	0.000291206	0.000198728	0.00019558	0.000219154
K13942	0.000858369	0.000436808	0	0	0
K13954	0.000572246	0	0.000198728	0	0.000438308
K13990	0	0	0.000198728	0.00019558	0
K13993	0	0.000728014	0	0	0.00109577
K14084	0.000572246	0	0	0.00039116	0
K14126	0.00114449	0.000291206	0.000596184	0.00019558	0.000438308
K14127	0.000286123	0.000291206	0.000198728	0	0
K14138	0.0037196	0.00305766	0.00218601	0.00215138	0.00241069
K14155	0.000286123	0	0	0.00019558	0
K14447	0.000286123	0.000145603	0.000397456	0.00019558	0.000657462
K14534	0	0.000145603	0	0	0
K14540	0	0.000873617	0.00119237	0.00039116	0
K14574	0.000286123	0	0	0	0
K14652	0	0.000145603	0	0	0
K14686	0	0	0	0	0.000219154
K15017	0	0	0	0.00019558	0
K15023	0.00114449	0.000291206	0.000993641	0.00039116	0.000657462
K15040	0.000286123	0.000145603	0.000397456	0.00019558	0.000219154
K15533	0.000286123	0.000145603	0.000198728	0	0
K15583	0	0	0	0.00019558	0
K15633	0	0.000436808	0	0	0.000657462
K15635	0	0	0	0.00039116	0.000438308
K15779	0	0.000291206	0.000397456	0.00039116	0
K15987	0.00114449	0.000728014	0.000794913	0.00078232	0.00241069
K16076	0	0	0	0	0.000657462
K16092	0	0.000145603	0	0	0
K16176	0	0	0	0	0.000438308
K16179	0	0.000291206	0	0.00039116	0
K16202	0	0	0.000397456	0	0
K16326	0	0.000145603	0	0	0
K16371	0	0.000728014	0.000397456	0.00058674	0.000438308
K16554	0	0.000145603	0	0	0
K16921	0	0	0	0.00019558	0
K17215	0	0	0	0	0.000219154
K17234	0.000858369	0.000291206	0.000198728	0	0.000876616
K17315	0.000286123	0.000145603	0.000198728	0	0
K17450	0	0.000145603	0	0	0
K17489	0.000286123	0.000582411	0.000794913	0.00058674	0.000876616
K17624	0.000858369	0.00101922	0.00218601	0.000977899	0.000219154
K17723	0	0	0.000198728	0	0
K17828	0	0	0	0	0.000438308
K17898	0.000286123	0	0	0	0
K17993	0	0.000145603	0.000198728	0	0.000219154
K18012	0	0.000873617	0.00158983	0.00117348	0.000876616
K18013	0	0.000291206	0.000596184	0	0
K18014	0	0	0.000198728	0.00058674	0.000438308
K18067	0.000572246	0.000145603	0.000198728	0	0
K18118	0.00200286	0.00218404	0.00218601	0.00176022	0.00109577
K18138	0	0.000291206	0	0	0
K18139	0	0.000145603	0	0	0
K18189	0	0.000436808	0.000397456	0.00039116	0.000219154
K18330	0.000286123	0.000582411	0.000596184	0.00039116	0
K18331	0.00457797	0.0050961	0.0049682	0.00352044	0.00306816
K18682	0.000286123	0.000145603	0	0	0
K18785	0	0.00116482	0.000993641	0	0
K19572	0	0	0	0.00019558	0
K19709	0.000286123	0	0	0.00019558	0
K19824	0.00572246	0.00378567	0.00377583	0.00547624	0.002849
K20038	0	0	0	0.00039116	0

## Sheet: protein_family
Protein_family	Sheep_1	Sheep_2	Sheep_3	Sheep_4	Sheep_5
[NiFe]/[NiFeSe] hydrogenase large subunit family	0.00298597	0.000456552	0.00330989	0.0026738	0.00621833
[NiFe]/[NiFeSe] hydrogenase small subunit family	0	0	0	0	0.000230309
2-oxoacid dehydrogenase family	0.000597193	0	0.000827472	0.000411353	0
3-hydroxyacyl-CoA dehydrogenase family	0.000597193	0.00106529	0.000620604	0.000205677	0.00115154
3-oxoacid CoA-transferase family	0.000298597	0	0	0.000205677	0
3-oxoacid CoA-transferase subunit A family	0.000597193	0	0	0	0.000230309
3-oxoacid CoA-transferase subunit B family	0.000597193	0.000152184	0	0.000205677	0
5'-nucleotidase family	0	0	0.000206868	0	0
6-phosphogluconate dehydrogenase family	0	0	0	0.000411353	0.000460617
AAA ATPase family	0.000597193	0.000608735	0.000620604	0.00061703	0.00138185
AAE transporter (TC 2.A.81) family	0	0.000152184	0	0	0
ABC transporter superfamily	0.0256793	0.0101963	0.0155151	0.020362	0.0124367
AccD/PCCB family	0.00477755	0.00350023	0.00310302	0.00431921	0.00368494
Acetate CoA ligase alpha subunit family	0	0	0	0.000205677	0.000230309
Acetokinase family	0.00209018	0.0047177	0.0051717	0.00431921	0.00207278
Acetyl-CoA hydrolase/transferase family	0.00209018	0.00228276	0.00227555	0.00185109	0.00115154
Aconitase/IPM isomerase family	0	0.000152184	0	0	0
Actin family	0.0179158	0.0135444	0.0184113	0.0150144	0.0188853
Acyl-CoA dehydrogenase family	0.0128397	0.00486988	0.00786098	0.00514192	0.00368494
Acyl-CoA mutase large subunit family	0.000597193	0.000608735	0.000620604	0.00061703	0.00138185
Adenosine and AMP deaminases family	0	0	0	0.000205677	0
Adenosylhomocysteinase family	0.000298597	0.000304368	0.000206868	0	0.000460617
Adenylate kinase family	0	0.00106529	0.000206868	0	0
Adenylosuccinate synthetase family	0	0.000152184	0	0	0.000460617
AdoMet synthase family	0.000298597	0.000760919	0.000620604	0.00061703	0.000690926
AhpC/TSA family	0.00119439	0.00106529	0.000620604	0.00143974	0.000921234
AIR synthase family	0.000298597	0.00182621	0.000206868	0.00226244	0.000690926
AlaDH/PNT family	0.000298597	0	0	0	0
Aldehyde dehydrogenase family	0.000298597	0	0	0	0
Aldo/keto reductase family	0.000298597	0	0.000206868	0.000205677	0.000230309
Aldolase class II family	0.000298597	0.000760919	0.000620604	0.000205677	0.000230309
Alpha/beta-type SASP family	0	0.000760919	0.000827472	0.00061703	0.00368494
Alpha-IPM synthase/homocitrate synthase family	0	0.000152184	0	0	0
AOR/FOR family	0	0.000304368	0.000206868	0.000205677	0.000230309
Archaeal histone HMF family	0.000597193	0.000608735	0.000206868	0.000411353	0.000460617
Archaeal RpoN/eukaryotic RPB10 RNA polymerase subunit family	0	0	0.000413736	0.000411353	0
Argininosuccinate synthase family	0	0.000152184	0	0.000411353	0.000230309
Asparaginase 1 family	0	0	0	0.000205677	0
Aspartate-semialdehyde dehydrogenase family	0	0.000304368	0	0.000205677	0
ATCase/OTCase family	0.00089579	0.00106529	0.00165494	0.000411353	0.00184247
ATP phosphoribosyltransferase family	0	0	0	0.000411353	0
ATPase A chain family	0	0	0	0.000411353	0
ATPase alpha/beta chains family	0.0152284	0.0153706	0.0165494	0.0154258	0.0218793
ATPase C chain family	0.0116453	0.00547862	0.00827472	0.0100782	0.0108245
ATP-dependent AMP-binding enzyme family	0	0.000152184	0	0	0
ATP-dependent DNA ligase family	0	0	0	0.000205677	0
Bacterial flagellin family	0.015527	0.0140009	0.0159288	0.012752	0.0221096
Bacterial histone-like protein family	0.00149298	0.00258713	0.000620604	0.0034965	0.00207278
Bacterial microcompartments protein family	0.0083607	0.00669609	0.00703351	0.00575895	0.00690926
Bacterial solute-binding protein 1 family	0.00119439	0.000760919	0.000827472	0.000411353	0.000921234
Bacterial solute-binding protein 2 family	0.0125411	0.00502207	0.00682664	0.00843274	0.0103639
Bacterial solute-binding protein 7 family	0.000298597	0.000152184	0.000620604	0.000205677	0.000230309
Bacterial/plant glucose-1-phosphate adenylyltransferase family	0.00179158	0.00395678	0.0045511	0.00143974	0.000460617
BamA family	0.000298597	0	0	0	0.000460617
Band 7/mec-2 family	0.00149298	0.000913103	0.00144808	0.00061703	0.00115154
Beta-eliminating lyase family	0.00089579	0.00228276	0.00206868	0.00308515	0.00115154
BMP lipoprotein family	0.000298597	0.000608735	0	0.000411353	0.000460617
BPG-independent phosphoglycerate mutase family	0	0.000456552	0	0.000411353	0.00115154
CaiB/BaiF CoA-transferase family	0	0.000608735	0.000206868	0.000411353	0
Calycin superfamily	0	0.000152184	0	0	0
CarB family	0	0.000608735	0.000413736	0	0
Carbohydrate kinase pfkB family	0	0.000304368	0	0	0.000690926
Carotenoid/retinoid oxidoreductase family	0	0	0	0	0.000230309
Catalase family	0	0.000304368	0	0	0.000230309
Cation transport ATPase (P-type) (TC 3.A.3) family	0.000298597	0	0	0	0.000230309
CdhC family	0.00089579	0.00167402	0.00103434	0.000822707	0.000460617
Chaperonin (HSP60) family	0.00388176	0.0117182	0.00744725	0.00802139	0.0149701
CheC family	0	0	0	0	0.000460617
Citrate synthase family	0.000298597	0.000152184	0.000206868	0.000205677	0.000230309
Class I fructose-bisphosphate aldolase family	0.000597193	0.000456552	0.00103434	0.000205677	0.000460617
Class II fructose-bisphosphate aldolase family	0.0161242	0.0217623	0.021928	0.0220074	0.0239521
Class I-like SAM-binding methyltransferase superfamily	0	0	0.000206868	0	0
Class IV-like SAM-binding methyltransferase superfamily	0	0	0.000206868	0	0
Class-I aminoacyl-tRNA synthetase family	0	0.00106529	0.000620604	0.000411353	0.000690926
Class-I fumarase family	0.00089579	0.000608735	0.000206868	0.000411353	0.000460617
Class-I pyridine nucleotide-disulfide oxidoreductase family	0.00179158	0.000760919	0.00144808	0.000822707	0.00138185
Class-I pyridoxal-phosphate-dependent aminotransferase family	0.00328456	0.000913103	0.000206868	0.00185109	0.000690926
Class-II aminoacyl-tRNA synthetase family	0.00507614	0.0056308	0.00434423	0.00596462	0.00437586
Class-II fumarase/aspartase family	0	0.00121747	0.00165494	0.000822707	0.000460617
Class-II pyridine nucleotide-disulfide oxidoreductase family	0	0.000152184	0	0	0
Class-II pyridoxal-phosphate-dependent aminotransferase family	0.000298597	0.00167402	0.000413736	0.00143974	0
Class-III pyridoxal-phosphate-dependent aminotransferase family	0.00358316	0.00106529	0.00310302	0.00205677	0.00345463
Class-IV pyridoxal-phosphate-dependent aminotransferase family	0	0.00106529	0.000206868	0.00061703	0.000460617
Class-V pyridoxal-phosphate-dependent aminotransferase family	0.00746491	0.00897885	0.00599917	0.00822707	0.00598802
ClpA/ClpB family	0.00119439	0.00213057	0.000413736	0.00102838	0.00230309
ClpX chaperone family	0	0.000152184	0.000206868	0	0.000230309
CobB/CbiA family	0	0.000152184	0	0	0
Complex I 23 kDa subunit family	0	0.000152184	0.000206868	0	0
Complex I 24 kDa subunit family	0.000298597	0.000760919	0.000620604	0.000411353	0
Complex I 51 kDa subunit family	0.00477755	0.0056308	0.0057923	0.00411353	0.00345463
Complex I 75 kDa subunit family	0.00089579	0.000152184	0.000206868	0.000411353	0
Copper transporter (Ctr) (TC 1.A.56) family	0	0	0	0	0.000230309
CPA3 antiporters (TC 2.A.63) subunit E family	0	0.000152184	0	0	0
Cyclodeaminase/cyclohydrolase family	0.000298597	0	0.000206868	0.000205677	0
Cytidine and deoxycytidylate deaminase family	0	0	0.000206868	0	0
Cytochrome b family	0	0	0	0.000205677	0
DapA family	0	0	0	0.000205677	0
Dehydroquinate synthase family	0	0.000152184	0	0	0
DeoC/FbaB aldolase family	0	0	0.000206868	0	0
Desulfoferrodoxin family	0	0.000913103	0.000206868	0.00102838	0.000230309
DHBP synthase family	0	0.000152184	0	0	0
DHOase family	0	0.000608735	0.000620604	0	0.000230309
Dihydroorotate dehydrogenase family	0	0	0	0	0.000460617
Dihydropyrimidine dehydrogenase family	0	0	0.000206868	0	0
Diol/glycerol dehydratase large subunit family	0.00149298	0.000304368	0.000620604	0.00061703	0.000230309
Diol/glycerol dehydratase medium subunit family	0.00089579	0.000760919	0.000620604	0.00123406	0.000921234
Diol/glycerol dehydratase small subunit family	0.00238877	0.00136965	0.000827472	0.0026738	0.00161216
D-isomer specific 2-hydroxyacid dehydrogenase family	0.00149298	0.000456552	0.00144808	0.00164541	0.000460617
DNA mismatch repair MutS family	0.000298597	0.000304368	0.000206868	0	0.000230309
DNA polymerase type-C family	0	0	0	0.000205677	0
DNA repair enzymes AP/ExoA family	0	0.000304368	0.000413736	0.000411353	0.000460617
Dps family	0.000298597	0	0.000413736	0.000205677	0
DsrC/TusE family	0.000597193	0.000152184	0.000413736	0.00061703	0.000690926
Dus family	0	0.000152184	0	0	0
DXR family	0	0.000152184	0	0	0
EF-Ts family	0.00179158	0.00441333	0.00310302	0.00308515	0.00115154
Elongation factor P family	0.000597193	0.00197839	0.00144808	0.00185109	0.00253339
Enolase family	0.00238877	0.00213057	0.00289615	0.00370218	0.0080608
Enoyl-CoA hydratase/isomerase family	0.000298597	0.000456552	0.000206868	0.000205677	0.000460617
ETF alpha-subunit/FixB family	0.00268737	0.00273931	0.00248242	0.0034965	0.00161216
ETF beta-subunit/FixA family	0.00985369	0.00547862	0.00558544	0.00514192	0.00230309
Eukaryotic mitochondrial porin family	0.000298597	0.000152184	0.000413736	0.000205677	0.000230309
EutC family	0.000597193	0.000152184	0.000620604	0.000822707	0.00138185
EutL/PduB family	0.00328456	0.00106529	0.00124121	0.00164541	0.000921234
ExbB/TolQ family	0.00089579	0.000304368	0.000827472	0.000205677	0.000690926
FAD-binding oxidoreductase/transferase type 4 family	0.000298597	0	0	0	0
FAD-dependent oxidoreductase 2 family	0.00985369	0.00654391	0.00682664	0.00493624	0.0080608
Ferritin family	0	0.000152184	0	0	0.000230309
FGGY kinase family	0.00567334	0.00304368	0.00413736	0.00514192	0.00368494
FKBP-type PPIase family	0	0.000760919	0.000413736	0	0.000460617
Flagella basal body rod proteins family	0.000298597	0.000304368	0.000620604	0	0.000230309
FldB/FldC dehydratase alpha subunit family	0.000597193	0.000152184	0	0.00061703	0
FldB/FldC dehydratase beta subunit family	0.00447895	0.00167402	0.00165494	0.00226244	0.000230309
FliD family	0	0	0	0.000205677	0
Formaldehyde-activating enzyme family	0	0	0	0	0.000690926
Formate--tetrahydrofolate ligase family	0.0131383	0.00852229	0.00930906	0.00699301	0.00713957
Formiminotransferase family	0.000597193	0.000152184	0.000206868	0	0.000230309
FrhB family	0.00089579	0.000152184	0.000620604	0.000822707	0.00115154
FrhG family	0.000597193	0	0	0.00061703	0
FTR family	0	0	0	0	0.000230309
FtsA/MreB family	0	0.000152184	0	0.000205677	0
FtsK/SpoIIIE/SftA family	0	0	0.000206868	0	0
FtsZ family	0	0.000456552	0.000206868	0	0.000460617
Gamma-glutamylputrescine oxidoreductase family	0	0	0.000206868	0	0
GatZ/KbaZ family	0	0.000760919	0.000413736	0.00061703	0.000460617
GcdB/MmdB/OadB family	0	0.000304368	0.000413736	0.000411353	0.000230309
GCKR-like family	0	0.000152184	0	0.000205677	0
GcvH family	0.000298597	0	0	0	0
GcvP family	0	0	0.000206868	0	0
GcvT family	0	0	0	0.000205677	0
Geranylgeranyl reductase family	0	0	0	0	0.000230309
Gfo/Idh/MocA family	0.000298597	0.000304368	0.000206868	0.000205677	0.000690926
GHMP kinase family	0.000298597	0.000913103	0.000620604	0.000411353	0.000921234
Glu/Leu/Phe/Val dehydrogenases family	0.0489698	0.0310455	0.0335126	0.0277664	0.0400737
Glucosamine/galactosamine-6-phosphate isomerase family	0.00238877	0.00319586	0.00351676	0.00246812	0.00138185
Glucose-1-phosphate thymidylyltransferase family	0.000298597	0	0	0	0
Glutamine synthetase family	0.000298597	0.000456552	0.000413736	0.000411353	0.000690926
Glyceraldehyde-3-phosphate dehydrogenase family	0.0543446	0.057982	0.0624741	0.0639654	0.0677107
Glycogen phosphorylase family	0.000597193	0.000456552	0.000413736	0.000822707	0.000690926
Glycoside hydrolase 112 family	0.000298597	0.000152184	0.000206868	0	0
Glycosyl hydrolase 1 family	0.000298597	0.000152184	0.000206868	0.000205677	0
Glycosyl hydrolase 101 family	0.00089579	0.00106529	0.00227555	0.00102838	0.000230309
Glycosyl hydrolase 11 (cellulase G) family	0	0.000152184	0	0.000205677	0.000230309
Glycosyl hydrolase 13 family	0.00149298	0.000304368	0.00144808	0.000822707	0.00115154
Glycosyl hydrolase 130 family	0	0.00121747	0.00103434	0	0
Glycosyl hydrolase 2 family	0	0.000152184	0	0	0
Glycosyl hydrolase 3 family	0	0.000456552	0	0	0
Glycosyl hydrolase 4 family	0.000298597	0	0	0	0.000230309
Glycosyl hydrolase 48 (cellulase L) family	0.00119439	0.000152184	0.000827472	0.00102838	0
Glycosyl hydrolase 5 (cellulase A) family	0	0.000152184	0.000413736	0	0
Glycosyl hydrolase 57 family	0	0.000152184	0	0	0.000230309
Glycosyl hydrolase 61 family	0	0	0.000206868	0	0
Glycosyl hydrolase 84 family	0	0.000152184	0	0	0
Glycosyl hydrolase 9 (cellulase E) family	0	0	0	0.000205677	0
Glycosyl hydrolase 94 family	0.000597193	0.00106529	0.000413736	0.00061703	0.000690926
Glycosyl hydrolase 96 family	0	0.000152184	0	0	0
Glycosyltransferase 1 family	0.00119439	0.00289149	0.00393049	0.00226244	0.00115154
Glycosyltransferase 8 family	0	0	0.000206868	0	0
Glycosyltransferase group 1 family	0	0.000152184	0	0	0.000230309
Glyoxalase I family	0.00089579	0.000456552	0.000827472	0.000822707	0.000460617
GPI family	0.00328456	0.00319586	0.00289615	0.00102838	0.00207278
Gram-negative porin family	0	0	0	0.00061703	0.00115154
GrdA family	0	0	0	0.000205677	0
GrdB/GrdF/GrdH family	0.000597193	0	0	0	0.000230309
GreA/GreB family	0	0.000456552	0.000413736	0.000205677	0
GroES chaperonin family	0	0.000304368	0	0.000822707	0.000460617
Group II decarboxylase family	0.00179158	0.00289149	0.00268928	0.00143974	0.00184247
GSP D family	0.00119439	0	0.000206868	0.00102838	0.00115154
GSP E family	0.000298597	0.000304368	0.000413736	0.000411353	0.000460617
H(+)-translocating pyrophosphatase (TC 3.A.10) family	0.00119439	0.000760919	0.000827472	0.000822707	0.00253339
HAD-like hydrolase superfamily	0	0.000152184	0	0	0
HAM1 NTPase family	0	0	0	0	0.000230309
HCP family	0.000298597	0	0	0	0.000230309
HdrA family	0	0	0.00124121	0.000822707	0.000690926
HdrB family	0	0	0	0.000205677	0.000230309
HdrC family	0	0	0.000413736	0.000411353	0.000230309
Heat shock protein 70 family	0.00776351	0.0182621	0.0142739	0.012752	0.0142791
Heat shock protein 90 family	0.00686772	0.00441333	0.00558544	0.00473056	0.00506679
Helicase family	0	0	0	0	0.000230309
Hfq family	0.000298597	0.000152184	0.000206868	0.000205677	0.000230309
Histone H2B family	0.00119439	0.000152184	0.000413736	0.000411353	0.000690926
Histone H3 family	0.000298597	0	0	0	0.000230309
Histone H4 family	0.00507614	0.00334804	0.00496483	0.0034965	0.00414556
Histone-like protein H-NS family	0	0	0	0	0.000230309
HMD family	0.00089579	0.000456552	0	0	0
Homoserine dehydrogenase family	0.000298597	0	0	0	0
HpcH/HpaI aldolase family	0	0	0.000206868	0	0
HPF/YfiA ribosome-associated protein family	0	0	0	0.000411353	0
HPr family	0	0.000456552	0.000206868	0.000205677	0
IF-1 family	0	0.000152184	0	0.000205677	0
IF-3 family	0	0.000456552	0.000206868	0	0.000230309
IlvD/Edd family	0	0.000152184	0.000206868	0	0
IMPDH/GMPR family	0.00119439	0.00152184	0.00268928	0.00102838	0.00207278
Inositol monophosphatase family	0	0.000152184	0.000206868	0	0
IolE/MocC family	0	0	0.000206868	0	0
Iron-containing alcohol dehydrogenase family	0.00179158	0.00106529	0.00351676	0.00246812	0.00207278
Isocitrate and isopropylmalate dehydrogenases family	0.00179158	0.00136965	0.00227555	0.00164541	0.00115154
IspG family	0	0.000304368	0	0	0
IspH family	0.000298597	0.000913103	0.000413736	0.000411353	0
KAL family	0	0	0.000206868	0.00061703	0.000460617
KamD family	0.000298597	0	0.000413736	0	0.000460617
KCE family	0	0.000304368	0.000620604	0	0
KDD family	0	0.000913103	0.00165494	0.00123406	0.000921234
Ketol-acid reductoisomerase family	0.00149298	0.00228276	0.00165494	0.00205677	0.00138185
KHG/KDPG aldolase family	0.00268737	0.00197839	0.00227555	0.000411353	0.000460617
Kynurenine formamidase family	0	0	0	0	0.000230309
LDH/MDH superfamily	0.00656913	0.00334804	0.00496483	0.00452489	0.00667895
LemA family	0	0	0	0	0.000230309
LeuD family	0	0.000152184	0	0	0
L-fucose isomerase family	0.00537474	0.00456552	0.0051717	0.00390786	0.00552741
Lpp family	0	0	0.000206868	0.00061703	0.000690926
LutC/YkgG family	0.00119439	0	0.000413736	0.000411353	0
Lyase 1 family	0	0.000304368	0.000413736	0.000411353	0.000460617
Major facilitator superfamily	0	0	0	0.000205677	0
Malic enzymes family	0	0.000608735	0.000620604	0.000822707	0
Mannonate dehydratase family	0.000597193	0.000456552	0.000413736	0.000411353	0
Mannose-6-phosphate isomerase type 1 family	0	0.000304368	0.000413736	0.000205677	0
Mer family	0.00656913	0.00334804	0.00682664	0.00658165	0.0080608
Methylamine corrinoid protein family	0.000597193	0.000304368	0	0.000822707	0
Methylaspartate ammonia-lyase family	0.000298597	0.000760919	0.00165494	0.00102838	0.00184247
Methylglyoxal synthase family	0	0.000152184	0	0	0
Methylmalonyl-CoA mutase family	0.00537474	0.00532643	0.00558544	0.0117236	0.00921234
Methyltransferase superfamily	0	0.000152184	0.000206868	0	0
MHC class I family	0	0.000152184	0	0.000411353	0
MIP/aquaporin (TC 1.A.8) family	0.000597193	0.000152184	0.000206868	0.000411353	0.000460617
Mitochondrial carrier (TC 2.A.29) family	0.000298597	0.000304368	0.000206868	0.000411353	0.000460617
MnmA/TRMU family	0	0	0.000206868	0	0
Monomethylamine methyltransferase family	0	0	0	0	0.000460617
MoxR family	0	0	0	0.000205677	0
MtaB family	0	0	0.000827472	0.000411353	0
MTD family	0.00089579	0.000456552	0.000620604	0.00123406	0.00161216
MtrA family	0.00089579	0.000456552	0.00124121	0.000822707	0.00138185
MtrE family	0	0	0.000206868	0.000205677	0
MtrG family	0	0	0	0.000205677	0.000230309
MtrH family	0	0	0.000413736	0	0.000690926
MvhD/VhuD family	0.000298597	0.000304368	0.000206868	0	0
Myoviridae tail sheath protein family	0.00209018	0.00106529	0.00186181	0.00164541	0.00115154
NAD(P)-dependent epimerase/dehydratase family	0.00298597	0.00304368	0.00248242	0.00205677	0.00115154
NAD-dependent DNA ligase family	0	0	0.000206868	0	0
NADH:flavin oxidoreductase/NADH oxidase family	0.000298597	0.000152184	0.000206868	0.000205677	0.000460617
NagA family	0.000597193	0.000913103	0.00165494	0.00102838	0.000460617
NDK family	0.00388176	0.00152184	0.00165494	0.00205677	0.00184247
Ni-containing carbon monoxide dehydrogenase family	0.00418035	0.00532643	0.00537857	0.00390786	0.00184247
NifJ family	0.0247835	0.0179577	0.021928	0.0238585	0.0154307
N-Me-Phe pilin family	0.000298597	0.000152184	0.000206868	0.00061703	0.000460617
NqrA family	0	0	0	0	0.000230309
NRAMP family	0	0	0.000413736	0	0
NrdR family	0	0.000152184	0.000206868	0	0.000230309
Nudix hydrolase family	0	0	0	0	0.000460617
NusA family	0	0	0	0	0.000460617
OMP decarboxylase family	0	0.000608735	0.000206868	0	0
OmpA family	0.00238877	0.00304368	0.00165494	0.00596462	0.00391525
Orn/Lys/Arg decarboxylase class-II family	0	0	0.000206868	0	0
Ornithine cyclodeaminase/mu-crystallin family	0	0	0	0.000205677	0
Outer membrane factor (OMF) (TC 1.B.17) family	0	0.000152184	0	0	0
PAL/histidase family	0.00179158	0.000304368	0.00103434	0.000205677	0.000460617
Pantothenate synthetase family	0	0.000304368	0	0	0
ParA family	0	0.000152184	0	0	0
PduL family	0	0.000304368	0.000206868	0.000205677	0.000230309
Peptidase M16 family	0	0	0.000206868	0.000205677	0.000230309
Peptidase M17 family	0.00089579	0	0.000413736	0	0.000230309
Peptidase M20A family	0.00179158	0	0	0.00061703	0.00161216
Peptidase M20B family	0	0.000304368	0.000413736	0.000205677	0
Peptidase M48A family	0	0	0	0	0.000230309
Peptidase S12 family	0	0.000152184	0	0	0
Peptidase S1C family	0	0.000304368	0	0	0.000690926
Peptidase S41A family	0.000298597	0.000152184	0.000206868	0.000411353	0.000230309
Peptidase S46 family	0	0	0.000206868	0	0
PEP-utilizing enzyme family	0.0346372	0.0450464	0.0428217	0.0429864	0.0451405
phage' integrase family	0.000298597	0	0	0	0
'phage' integrase family	0	0.000152184	0	0.000205677	0
Phenylalanyl-tRNA synthetase beta subunit family	0	0.000152184	0.000206868	0	0
Phosphate acetyltransferase and butyryltransferase family	0.00358316	0.00456552	0.00413736	0.00370218	0.00322432
Phosphoenolpyruvate carboxykinase [ATP] family	0.00985369	0.014914	0.0115846	0.0123406	0.0101336
Phosphoenolpyruvate carboxykinase [GTP] family	0.00179158	0.00608735	0.00227555	0.00534759	0.00368494
Phosphofructokinase type A (PFKA) family	0.00447895	0.00791356	0.00496483	0.00555327	0.00437586
Phosphoglycerate kinase family	0.0128397	0.0185664	0.0159288	0.0193336	0.0135882
Phosphoglycerate mutase family	0	0.000304368	0.00144808	0.000411353	0.00161216
Phosphohexose mutase family	0.00119439	0.00182621	0.00165494	0.00246812	0.00138185
Phospholipase D family	0	0.000152184	0	0	0
PNP/MTAP phosphorylase family	0	0	0.000413736	0	0
PNP/UDP phosphorylase family	0.000597193	0.000608735	0.000827472	0.000411353	0.000460617
PNT beta subunit family	0	0	0.000206868	0	0
Polyribonucleotide nucleotidyltransferase family	0.00119439	0.00395678	0.00103434	0.00185109	0.00230309
Prokaryotic molybdopterin-containing oxidoreductase family	0.000298597	0	0	0	0
Protein kinase superfamily	0	0.000152184	0.000413736	0.000205677	0.000230309
PrpD family	0	0	0	0.000205677	0
PsaA/PsaB family	0.00358316	0.00152184	0.00227555	0.00226244	0.00345463
PsaD family	0.000298597	0.000152184	0.000206868	0.000411353	0.000230309
PsbB/PsbC family	0.000597193	0.000304368	0.000413736	0.000411353	0.000460617
PspA/IM30 family	0	0.000304368	0.000206868	0.000205677	0
PurH family	0.00089579	0.000913103	0.000620604	0.00102838	0.000921234
Purine/pyrimidine phosphoribosyltransferase family	0.000298597	0.000760919	0.000413736	0.000822707	0.000460617
Pyruvate kinase family	0	0.000152184	0	0	0
Radical SAM superfamily	0.000597193	0.000304368	0.000620604	0.00061703	0.000690926
RbsD / FucU family	0	0.000152184	0	0	0
RdgC family	0	0	0.000206868	0	0
Reaction center PufL/M/PsbA/D family	0.00567334	0.00304368	0.00393049	0.00637598	0.0027637
RecA family	0.000298597	0.00197839	0.00206868	0.000822707	0.00161216
Resistance-nodulation-cell division (RND) (TC 2.A.6) family	0.000298597	0.000456552	0.000206868	0.000205677	0.000230309
Rhamnose isomerase family	0.000298597	0	0.000206868	0	0
RHS/WapA nuclease family	0	0	0.000206868	0	0
Ribose-phosphate pyrophosphokinase family	0.00119439	0.000608735	0.000620604	0.00123406	0.000460617
Ribosomal protein L10P family	0.00298597	0.0038046	0.00434423	0.00287947	0.00230309
Ribosomal protein L11P family	0.00627053	0.00989195	0.0057923	0.00699301	0.00552741
Ribosomal protein L12P family	0.000298597	0.000152184	0.000413736	0.000411353	0.000690926
Ribosomal protein L13P family	0.00388176	0.0047177	0.00496483	0.00287947	0.00207278
Ribosomal protein L14P family	0.00776351	0.00517425	0.00537857	0.00534759	0.00506679
Ribosomal protein L15P family	0.00209018	0.00456552	0.00351676	0.00390786	0.00253339
Ribosomal protein L16P family	0.0086593	0.00700046	0.00641291	0.00678733	0.00391525
Ribosomal protein L17P family	0.00179158	0.00228276	0.00144808	0.00102838	0.00230309
Ribosomal protein L18P family	0.00238877	0.00258713	0.00165494	0.00287947	0.00115154
Ribosomal protein L19P family	0.00179158	0.00319586	0.00434423	0.00123406	0.00138185
Ribosomal protein L1P family	0.0086593	0.00852229	0.0101365	0.00575895	0.00621833
Ribosomal protein L20P family	0.00149298	0.00167402	0.00103434	0.000205677	0.000460617
Ribosomal protein L21P family	0.00089579	0.00319586	0.00206868	0.00123406	0.000690926
Ribosomal protein L22P family	0.00149298	0.000913103	0.00310302	0.000822707	0.000921234
Ribosomal protein L23P family	0.00298597	0.00289149	0.00310302	0.0026738	0.00138185
Ribosomal protein L24P family	0	0.00121747	0.000206868	0	0
Ribosomal protein L25P family	0	0.000760919	0.000413736	0.00061703	0.000230309
Ribosomal protein L27P family	0	0.000152184	0	0	0
Ribosomal protein L28P family	0	0.000608735	0.000620604	0.000205677	0
Ribosomal protein L29P family	0.00447895	0.00304368	0.00186181	0.0034965	0.0027637
Ribosomal protein L2P family	0.00179158	0.00517425	0.00393049	0.00411353	0.00161216
Ribosomal protein L30P family	0.00119439	0.00228276	0.00165494	0.000822707	0.00138185
Ribosomal protein L31P family	0.000298597	0.00106529	0.00124121	0.00102838	0.000690926
Ribosomal protein L33P family	0	0.000913103	0.000413736	0.000822707	0.000460617
Ribosomal protein L36P family	0	0.000152184	0.000620604	0.000205677	0
Ribosomal protein L3P family	0.00089579	0.00486988	0.00186181	0.00205677	0.00299401
Ribosomal protein L4P family	0.00119439	0.00228276	0.00206868	0.00164541	0.000460617
Ribosomal protein L5P family	0.0253807	0.0162837	0.0173769	0.0176882	0.0191156
Ribosomal protein L6P family	0.00238877	0.0047177	0.00434423	0.0026738	0.00207278
Ribosomal protein L7/L12P family	0.0083607	0.0185664	0.0128258	0.0170712	0.0202672
Ribosomal protein L9P family	0	0.000456552	0	0	0.000460617
Ribosomal protein S10P family	0.00567334	0.00441333	0.00351676	0.00308515	0.00552741
Ribosomal protein S11P family	0.00179158	0.00365241	0.00599917	0.0034965	0.00322432
Ribosomal protein S12P family	0.00179158	0.00350023	0.00206868	0.00452489	0.00161216
Ribosomal protein S13P family	0.00686772	0.00578299	0.00599917	0.00514192	0.00552741
Ribosomal protein S14P family	0	0.000304368	0	0	0.000460617
Ribosomal protein S15P family	0.00119439	0.00273931	0.000827472	0.0026738	0.00115154
Ribosomal protein S16P family	0.000597193	0.00228276	0.00289615	0.00123406	0.00115154
Ribosomal protein S17P family	0.00149298	0.00197839	0.00103434	0.00102838	0.000690926
Ribosomal protein S18P family	0	0.000760919	0.000206868	0	0.000230309
Ribosomal protein S19P family	0.00119439	0.00395678	0.00310302	0.00308515	0.00414556
Ribosomal protein S1P family	0.00149298	0.00228276	0.00103434	0.00185109	0.00138185
Ribosomal protein S20P family	0.000298597	0.000152184	0.000206868	0	0
Ribosomal protein S21P family	0	0.00121747	0.000206868	0.00061703	0
Ribosomal protein S2P family	0.0113467	0.00989195	0.00992966	0.0102838	0.00783049
Ribosomal protein S3P family	0.0137354	0.00730482	0.00724038	0.00596462	0.00414556
Ribosomal protein S4P family	0.00447895	0.00715264	0.0051717	0.00534759	0.00322432
Ribosomal protein S5P family	0.0107495	0.00928321	0.00724038	0.00678733	0.00437586
Ribosomal protein S6P family	0.00089579	0.000608735	0.000620604	0.00061703	0.000230309
Ribosomal protein S7P family	0.00806211	0.0114138	0.0101365	0.00761004	0.00875173
Ribosomal protein S8P family	0.0122425	0.00928321	0.00951593	0.00719868	0.00644864
Ribosomal protein S9P family	0.00388176	0.00456552	0.00393049	0.00246812	0.00299401
RNA polymerase alpha chain family	0.00209018	0.00365241	0.00289615	0.00370218	0.00207278
RNA polymerase beta chain family	0.00716632	0.00669609	0.0057923	0.00678733	0.0052971
RNA polymerase beta' chain family	0.00507614	0.00547862	0.0045511	0.00452489	0.00368494
RNase Y family	0.000298597	0.000152184	0	0	0
ROK (NagC/XylR) family	0	0.000304368	0	0	0.000230309
RRF family	0.00209018	0.00243494	0.00248242	0.00246812	0.00230309
RuBisCO activase family	0.00358316	0.00121747	0.00165494	0.00226244	0.00138185
RuBisCO large chain family	0.0083607	0.00243494	0.00393049	0.00555327	0.00690926
RuBisCO small chain family	0.000597193	0.000152184	0.000620604	0.000822707	0.00161216
RutC family	0.000298597	0.000152184	0	0	0.000230309
Saccharopine dehydrogenase family	0	0.000152184	0.000206868	0	0.000230309
SAICAR synthetase family	0.000597193	0.00182621	0.000827472	0.00102838	0.000690926
SDO1/SBDS family	0.000298597	0	0	0	0
SecA family	0	0	0.000206868	0	0.000230309
SecD/SecF family	0	0.000456552	0.000206868	0	0
SecY/SEC61-alpha family	0	0	0	0.000411353	0
SHMT family	0.00119439	0.00213057	0.00227555	0.00205677	0.00138185
Short-chain dehydrogenases/reductases (SDR) family	0.00686772	0.00350023	0.00475796	0.00164541	0.00230309
Sigma-70 factor family	0	0.000760919	0.000206868	0.000411353	0.000230309
SIS family	0	0.00121747	0.000413736	0.00102838	0.000230309
Small GTPase superfamily	0.00298597	0.00152184	0.00206868	0.00246812	0.00230309
Small heat shock protein (HSP20) family	0	0.000760919	0	0	0.00115154
SMC family	0.000597193	0.000456552	0.000413736	0.000205677	0.000230309
SpoVG family	0	0.000456552	0.000413736	0.000205677	0
SsuD family	0	0	0.000206868	0	0
Succinate dehydrogenase/fumarate reductase iron-sulfur protein family	0.00149298	0.00152184	0.00144808	0.00102838	0.00138185
Succinate/malate CoA ligase alpha subunit family	0	0	0.000413736	0.000205677	0.000230309
Sulfate adenylyltransferase family	0.000298597	0	0.000413736	0	0
TACO1 family	0	0.000456552	0.000413736	0.000411353	0.000230309
TCP-1 chaperonin family	0	0.000152184	0	0	0.000230309
Tetrahydrofolate dehydrogenase/cyclohydrolase family	0.000298597	0.000304368	0.00103434	0.000411353	0.000230309
Thiolase family	0.00268737	0.00152184	0.00103434	0.00061703	0.000230309
Thioredoxin family	0.00268737	0.00121747	0	0.00123406	0.000690926
TonB-dependent receptor family	0.0110481	0.0126313	0.0117915	0.0152201	0.0200368
TPP enzyme family	0	0.000152184	0	0	0
TRAFAC class OBG-HflX-like GTPase superfamily	0	0.000152184	0	0	0
TRAFAC class translation factor GTPase superfamily	0.126605	0.15264	0.157013	0.175854	0.183095
TRAFAC class TrmE-Era-EngA-EngB-Septin-like GTPase superfamily	0	0	0	0.000205677	0
TRAFAC class YlqF/YawG GTPase family	0	0.000913103	0.00124121	0.000411353	0
Transaldolase family	0.000597193	0.000152184	0.000413736	0.000411353	0
Transcriptional antiterminator BglG family	0	0.000152184	0	0.000411353	0
Transglycosylase Slt family	0	0	0	0.000205677	0
Transketolase family	0.000298597	0.000608735	0.000413736	0.000822707	0.000460617
Triosephosphate isomerase family	0.0143326	0.0124791	0.00951593	0.0111065	0.00829111
Tubulin family	0	0.000760919	0.000827472	0.00102838	0.00115154
Type IA topoisomerase family	0.000298597	0	0	0	0
Type II topoisomerase GyrB family	0.000298597	0.000304368	0.000413736	0.000205677	0
Type-I restriction system S methylase family	0.00179158	0.000304368	0	0	0
Ubiquitin family	0.00268737	0.00121747	0.00268928	0.00226244	0.00161216
UDP-glucose/GDP-mannose dehydrogenase family	0.000298597	0.000304368	0.00103434	0.000205677	0.000690926
UPF0214 family	0	0.000152184	0	0	0
UPF0271 (lamB) family	0.000298597	0.000152184	0	0	0
UPF0276 family	0	0.000304368	0	0	0
UPF0339 family	0	0	0	0	0.000230309
UPF0758 family	0	0	0.000206868	0	0
UPRTase family	0.00089579	0.000760919	0	0	0.000690926
Urease family	0.000597193	0	0	0.000205677	0
Urocanase family	0	0.000152184	0.000206868	0	0.000230309
Uronate isomerase family	0	0.000152184	0	0	0
V-ATPase proteolipid subunit family	0.00089579	0.000456552	0.000827472	0.000205677	0.000460617
Vitamin-B12 dependent methionine synthase family	0.00149298	0.000913103	0.00165494	0.000822707	0.00115154
WD repeat AIP1 family	0	0.000152184	0.000206868	0	0
Xanthine dehydrogenase family	0.01702	0.00426115	0.00765412	0.00473056	0.00483648
Xylose isomerase family	0.000597193	0.00136965	0.00103434	0.00205677	0.000460617
Zinc metallo-hydrolase group 3 family	0	0	0.000413736	0	0
Zinc-containing alcohol dehydrogenase family	0	0.000608735	0.000206868	0.000205677	0

## Sheet: pathway
Pathway	Sheep_1	Sheep_2	Sheep_3	Sheep_4	Sheep_5
(R)-mevalonate biosynthesis	0.0027933	0.00162127	0.00133274	0.000845666	0.000473709
(R)-pantothenate biosynthesis	0	0.000648508	0	0	0
1,2-propanediol degradation	0.00977654	0.00551232	0.00444247	0.00930233	0.00615822
1-deoxy-D-xylulose 5-phosphate biosynthesis	0	0.000324254	0	0.000422833	0
2-dehydro-3-deoxy-D-gluconate degradation	0.00628492	0.00453956	0.00399822	0.000422833	0.00189484
2-deoxy-D-ribose 1-phosphate degradation	0	0.000648508	0.00133274	0.000845666	0
3',5'-cyclic di-GMP biosynthesis	0.000698324	0	0.000444247	0	0
5-phospho-alpha-D-ribose 1-diphosphate biosynthesis	0.0027933	0.00129702	0.00133274	0.002537	0.000947418
acetoin degradation	0.000698324	0	0.000444247	0	0.000473709
acetyl-CoA biosynthesis	0.0125698	0.0181582	0.0195469	0.015222	0.00994789
adenosylcobalamin biosynthesis	0	0.000324254	0	0	0
AMP biosynthesis via de novo pathway	0	0.000972763	0.000888494	0.000845666	0.00189484
AMP biosynthesis via salvage pathway	0	0.00226978	0.000444247	0	0
beta-ketoadipate pathway	0.00139665	0.000324254	0.000888494	0.000422833	0
butanoate metabolism	0.0188547	0.0103761	0.0111062	0.00761099	0.00852676
Calvin cycle	0	0.000648508	0	0.000845666	0
cellulose degradation	0.00139665	0.00226978	0.000888494	0.0012685	0.00142113
chlorophyll biosynthesis	0	0	0	0	0.000473709
choline degradation	0	0	0	0.000845666	0
chorismate biosynthesis	0	0.000324254	0	0	0
coenzyme M-coenzyme B heterodisulfide reduction	0	0	0.00355398	0.00295983	0.00236855
D-galactonate degradation	0	0.000324254	0.000888494	0.000422833	0.000473709
diglucosyl-diacylglycerol biosynthesis	0.000698324	0.00129702	0.00133274	0.00295983	0.00236855
dimethylallyl diphosphate biosynthesis	0.000698324	0.00194553	0.000888494	0.000845666	0
D-ribose 5-phosphate biosynthesis	0	0	0	0	0.00142113
D-tagatose 6-phosphate degradation	0	0.00259403	0.00133274	0.00211416	0.000947418
dTDP-4-acetamido-4,6-dideoxygalactose biosynthesis	0	0.000324254	0	0	0
dTDP-L-rhamnose biosynthesis	0.000698324	0.00129702	0.000888494	0.000422833	0.000473709
Entner-Doudoroff pathway	0	0.000324254	0	0	0
ethanolamine degradation	0.00209497	0.00162127	0.00177699	0.00338266	0.00284225
exopolysaccharide biosynthesis	0	0.000324254	0	0	0
fatty acid beta-oxidation	0.0027933	0	0.000444247	0.000422833	0.000473709
fatty acid biosynthesis	0.00418994	0.00583658	0.00355398	0.005074	0.00663193
formaldehyde assimilation via serine pathway	0.000698324	0	0	0	0
galactose metabolism	0.00698324	0.00616083	0.00577521	0.0038055	0.00331596
gluconeogenesis	0.0698324	0.0784695	0.0559751	0.0625793	0.0506869
glycerol degradation	0	0	0.000888494	0	0
glycerol degradation via glycerol kinase pathway	0.0132682	0.00648508	0.00888494	0.0105708	0.00757935
glycogen biosynthesis	0.00698324	0.0145914	0.0182141	0.00761099	0.00331596
glycolysis	0.21648	0.235733	0.240338	0.236364	0.249645
GMP biosynthesis	0.0132682	0.0100519	0.00710795	0.00887949	0.00426338
guanine degradation	0	0	0.000444247	0	0
hydrogen sulfide biosynthesis	0.000698324	0	0.000888494	0	0
IMP biosynthesis via de novo pathway	0.00418994	0.00972763	0.00355398	0.00887949	0.00473709
isopentenyl diphosphate biosynthesis via DXP pathway	0	0.000972763	0	0	0
L-alanine degradation via dehydrogenase pathway	0.000698324	0	0	0	0
L-arginine biosynthesis	0.00768156	0.00389105	0.00844069	0.005074	0.00757935
L-arginine degradation via ADI pathway	0.00139665	0.00129702	0.00133274	0.000845666	0
L-fucose degradation	0.0132682	0.0126459	0.0142159	0.00930233	0.0142113
L-glutamate biosynthesis via GLT pathway	0.00139665	0.00129702	0.000888494	0.000845666	0
L-glutamate degradation via hydroxyglutarate pathway	0.0698324	0.0337224	0.0404265	0.0338266	0.0350545
L-glutamate degradation via mesaconate pathway	0.000698324	0.00162127	0.00355398	0.00211416	0.00378967
L-histidine biosynthesis	0	0	0	0.000845666	0
L-histidine degradation into L-glutamate	0.00558659	0.00129702	0.00355398	0.000845666	0.00189484
L-homocysteine biosynthesis	0.000698324	0.000648508	0.000444247	0	0.000947418
L-idonate degradation	0.0027933	0.00129702	0.000444247	0.00169133	0.000473709
L-isoleucine biosynthesis	0.00349162	0.00745785	0.00444247	0.00549683	0.00378967
L-leucine biosynthesis	0	0.000648508	0	0	0
L-leucine degradation	0.000698324	0.000324254	0	0	0
L-lysine biosynthesis via AAA pathway	0	0.000324254	0	0	0
L-lysine biosynthesis via DAP pathway	0.000698324	0.000648508	0.000444247	0	0
L-lysine degradation via acetate pathway	0.00139665	0.00324254	0.00710795	0.005074	0.0052108
L-methionine biosynthesis via de novo pathway	0.00139665	0	0	0.000422833	0
L-methionine biosynthesis via salvage pathway	0	0.000324254	0.000444247	0	0
L-proline biosynthesis	0	0	0.000444247	0	0
L-rhamnose degradation	0.000698324	0	0.000444247	0	0
L-serine biosynthesis	0.0174581	0.0197795	0.0142159	0.0173362	0.0123164
L-threonine degradation via oxydo-reductase pathway	0	0.00453956	0.00133274	0.00295983	0
L-threonine degradation via propanoate pathway	0	0.000324254	0	0	0
L-tryptophan degradation via kynurenine pathway	0	0	0	0	0.000473709
lycopene biosynthesis	0	0	0	0	0.000473709
lysine degradation	0.00139665	0	0.000444247	0	0
methanogenesis from CO(2)	0.021648	0.0100519	0.0195469	0.0181818	0.0251066
methanogenesis from dimethylamine	0	0.000648508	0	0.000845666	0
methanogenesis from methylamine	0	0	0	0	0.000947418
methanogenesis from trimethylamine	0.00139665	0	0	0.000845666	0
methanol degradation	0	0.000324254	0.00133274	0.000422833	0.000947418
methyl-coenzyme M reduction	0.00907821	0.00389105	0.00799645	0.0114165	0.00710564
mitochondrial fatty acid beta-oxidation	0.00349162	0.000648508	0.00177699	0.000845666	0.000473709
myo-inositol degradation into acetyl-CoA	0.00139665	0.000648508	0.00133274	0.000845666	0.000947418
N-acetylmuramate degradation	0	0.000324254	0	0.000422833	0
N-acetylneuraminate degradation	0.00698324	0.00875486	0.0111062	0.00761099	0.00378967
nitric oxide reduction	0	0	0.000444247	0	0
oxalate degradation	0	0.00162127	0.000444247	0.000845666	0
pentose and glucuronate interconversion	0.00139665	0.00129702	0.000888494	0.000845666	0
pentose phosphate pathway	0.00139665	0.000324254	0.000888494	0.00169133	0.000947418
peptidoglycan recycling	0	0.000648508	0	0	0
phthalate degradation	0.00139665	0.000324254	0.000444247	0	0
poly-(R)-3-hydroxybutanoate biosynthesis	0	0.000324254	0	0	0
polypeptide chain elongation	0.298184	0.335927	0.343403	0.36871	0.380862
propanoate degradation	0	0	0	0.000422833	0
propanoyl-CoA degradation	0.0188547	0.0142672	0.0124389	0.0232558	0.0184747
protoporphyrin-IX biosynthesis	0.000698324	0	0	0	0
purine nucleoside salvage	0	0	0.000888494	0	0
putrescine degradation	0	0	0.000444247	0	0
pyruvate fermentation	0.00558659	0.0107004	0.00399822	0.0012685	0.00189484
riboflavin biosynthesis	0	0.000648508	0	0	0
S-adenosyl-L-methionine biosynthesis	0.000698324	0.00162127	0.00133274	0.0012685	0.00142113
selenocysteinyl-tRNA(Sec) biosynthesis	0.00349162	0.00226978	0.00355398	0.0038055	0.00284225
short-chain fatty acid metabolism	0	0	0	0	0.000473709
spheroidene biosynthesis	0	0	0.000444247	0	0
starch degradation	0.025838	0.0265888	0.0253221	0.0312896	0.0412127
taurine degradation via aerobic pathway	0	0.000324254	0	0	0
tetrahydrofolate interconversion	0.0342179	0.0233463	0.0270991	0.0194503	0.0180009
tricarboxylic acid cycle	0.0251397	0.0201038	0.0182141	0.0156448	0.0236855
UDP-alpha-D-glucuronate biosynthesis	0.000698324	0.000648508	0.00222124	0.000422833	0.00142113
UMP biosynthesis via de novo pathway	0.000698324	0.00486381	0.00355398	0.00169133	0.00331596
UMP biosynthesis via salvage pathway	0.00209497	0.00162127	0	0	0.00142113
urea degradation	0.00139665	0	0	0.000422833	0
XMP biosynthesis via de novo pathway	0.00209497	0.00291829	0.00444247	0.00169133	0.00426338
xylan degradation	0	0.000324254	0	0.000422833	0.000473709
xyloglucan degradation	0	0.000324254	0	0	0

## Sheet: protein_family+phylum
Protein_family+phylum	Sheep_1	Sheep_2	Sheep_3	Sheep_4	Sheep_5
[NiFe]/[NiFeSe] hydrogenase large subunit family+Euryarchaeota	0.0054615	0.000535906	0.00573614	0.00487988	0.0113339
[NiFe]/[NiFeSe] hydrogenase small subunit family+Firmicutes	0	0	0	0	0.00043592
2-oxoacid dehydrogenase family+Firmicutes	0.0010923	0	0.00152964	0.000750751	0
3-hydroxyacyl-CoA dehydrogenase family+Firmicutes	0.0010923	0.000803859	0.000764818	0	0.00087184
3-oxoacid CoA-transferase family+Firmicutes	0.00054615	0	0	0.000375375	0
3-oxoacid CoA-transferase subunit A family+Firmicutes	0.0010923	0	0	0	0
3-oxoacid CoA-transferase subunit B family+Firmicutes	0.0010923	0.000267953	0	0.000375375	0
5'-nucleotidase family+Firmicutes	0	0	0.000382409	0	0
AAA ATPase family+Bacteroidetes	0	0.000267953	0	0	0
AAA ATPase family+Firmicutes	0	0.000267953	0	0	0
ABC transporter superfamily+Ascomycota	0	0	0.000382409	0	0
ABC transporter superfamily+Bacteroidetes	0	0	0	0.000375375	0
ABC transporter superfamily+Basidiomycota	0.00054615	0	0	0.000375375	0
ABC transporter superfamily+Firmicutes	0.0174768	0.00777063	0.0107075	0.0116366	0.0087184
ABC transporter superfamily+Proteobacteria	0	0	0.000382409	0	0
ABC transporter superfamily+Spirochaetes	0.00054615	0.000803859	0.000382409	0.000750751	0.00087184
AccD/PCCB family+Bacteroidetes	0.0010923	0.000803859	0.00114723	0.00187688	0.00087184
AccD/PCCB family+Euryarchaeota	0	0	0.000382409	0	0
AccD/PCCB family+Firmicutes	0.00600765	0.00348339	0.00267686	0.00487988	0.0043592
AccD/PCCB family+Proteobacteria	0	0.000267953	0	0	0
Acetokinase family+Bacteroidetes	0	0.000535906	0.000764818	0.00112613	0.00087184
Acetokinase family+Firmicutes	0.0010923	0.00375134	0.00535373	0.00375375	0.00043592
Acetyl-CoA hydrolase/transferase family+Firmicutes	0.0032769	0.00241158	0.00305927	0.00262763	0.0021796
Aconitase/IPM isomerase family+Firmicutes	0	0.000267953	0	0	0
Actin family+Ascomycota	0.00491535	0.00375134	0.00573614	0.00563063	0.00523104
Actin family+Basidiomycota	0.00491535	0.00241158	0.00573614	0.00337838	0.00784656
Acyl-CoA dehydrogenase family+Actinobacteria	0	0.000267953	0.000764818	0	0
Acyl-CoA dehydrogenase family+Firmicutes	0.0196614	0.00696677	0.00994264	0.00788288	0.00523104
Acyl-CoA mutase large subunit family+Firmicutes	0.0010923	0.00107181	0.00114723	0.00112613	0.00130776
Adenosine and AMP deaminases family+Ascomycota	0	0	0	0.000375375	0
Adenylate kinase family+Bacteroidetes	0	0.00133976	0.000382409	0	0
Adenylosuccinate synthetase family+Bacteroidetes	0	0.000267953	0	0	0.00087184
AhpC/TSA family+Bacteroidetes	0.00054615	0.00107181	0.000382409	0.00112613	0
AhpC/TSA family+Cyanobacteria	0.0010923	0	0	0	0.00043592
AhpC/TSA family+Firmicutes	0.00054615	0.000267953	0.000382409	0.000750751	0.00043592
AhpC/TSA family+Proteobacteria	0	0.000267953	0	0.000750751	0.00043592
AIR synthase family+Bacteroidetes	0	0.000803859	0	0.000375375	0
AIR synthase family+Cyanobacteria	0	0	0	0.000750751	0.00087184
AIR synthase family+Firmicutes	0.00054615	0.00214362	0.000382409	0.003003	0.00043592
AlaDH/PNT family+Firmicutes	0.00054615	0	0	0	0
Aldo/keto reductase family+Actinobacteria	0	0	0.000382409	0	0.00043592
Aldo/keto reductase family+Cyanobacteria	0.00054615	0	0	0.000375375	0
Aldolase class II family+Firmicutes	0.00054615	0.00133976	0.00114723	0.000375375	0.00043592
Alpha/beta-type SASP family+Firmicutes	0	0.00133976	0.00152964	0.00112613	0.00697472
Archaeal histone HMF family+Euryarchaeota	0.0010923	0.00107181	0.000382409	0.000750751	0.00087184
Argininosuccinate synthase family+Firmicutes	0	0.000267953	0	0.000750751	0.00043592
Aspartate-semialdehyde dehydrogenase family+Firmicutes	0	0	0	0.000375375	0
ATCase/OTCase family+Firmicutes	0.00054615	0.000535906	0.000764818	0	0.00305144
ATCase/OTCase family+Proteobacteria	0.00054615	0.000535906	0.000382409	0.000375375	0
ATP phosphoribosyltransferase family+Verrucomicrobia	0	0	0	0.000375375	0
ATPase alpha/beta chains family+Bacteroidetes	0	0.00241158	0.000382409	0	0
ATPase alpha/beta chains family+Candidatus Levybacteria	0.00054615	0	0	0	0
ATPase alpha/beta chains family+Euryarchaeota	0	0	0	0.000375375	0.00043592
ATPase alpha/beta chains family+Firmicutes	0.0021846	0.00187567	0.00267686	0.00187688	0.0021796
ATPase alpha/beta chains family+Proteobacteria	0.00054615	0.000803859	0.00152964	0.000750751	0.00130776
ATPase C chain family+Bacteroidetes	0.0202075	0.0091104	0.0110899	0.0168919	0.0100262
ATPase C chain family+Cyanobacteria	0	0	0.00382409	0.000750751	0.0100262
ATPase C chain family+Firmicutes	0.00054615	0.000535906	0	0.000375375	0
ATP-dependent AMP-binding enzyme family+Actinobacteria	0	0.000267953	0	0	0
ATP-dependent DNA ligase family+Euryarchaeota	0	0	0	0.000375375	0
Bacterial flagellin family+Firmicutes	0.0065538	0.0109861	0.0118547	0.00975976	0.016129
Bacterial flagellin family+Proteobacteria	0	0.000267953	0.000382409	0.0015015	0.00087184
Bacterial flagellin family+Spirochaetes	0.0103768	0.00535906	0.008413	0.00337838	0.0178727
Bacterial flagellin family+Synergistetes	0.00054615	0	0.00152964	0	0
Bacterial histone-like protein family+Fibrobacteres	0	0	0	0	0.00087184
Bacterial histone-like protein family+Firmicutes	0.00054615	0.00107181	0	0.00187688	0.00043592
Bacterial histone-like protein family+Proteobacteria	0	0.000267953	0	0	0
Bacterial microcompartments protein family+Firmicutes	0.00382305	0.0045552	0.0042065	0.00337838	0.0021796
Bacterial microcompartments protein family+Proteobacteria	0	0.000267953	0.000382409	0	0
Bacterial solute-binding protein 1 family+Firmicutes	0.00163845	0.00107181	0.00152964	0.000750751	0.00130776
Bacterial solute-binding protein 2 family+Firmicutes	0.00873839	0.00401929	0.00497132	0.00600601	0.00479512
Bacterial solute-binding protein 2 family+Spirochaetes	0	0.000535906	0.00114723	0	0.00043592
Bacterial solute-binding protein 7 family+Spirochaetes	0	0	0.000382409	0	0
Bacterial/plant glucose-1-phosphate adenylyltransferase family+Firmicutes	0.0021846	0.00241158	0.00305927	0.000750751	0.00043592
Bacterial/plant glucose-1-phosphate adenylyltransferase family+Tenericutes	0	0.000267953	0.000382409	0	0
BamA family+Proteobacteria	0.00054615	0	0	0	0.00087184
Band 7/mec-2 family+Fusobacteria	0	0.000267953	0.000382409	0	0
Beta-eliminating lyase family+Bacteroidetes	0	0.00214362	0.00229446	0.00337838	0.00174368
Beta-eliminating lyase family+Firmicutes	0	0	0	0.000375375	0
BMP lipoprotein family+Firmicutes	0.00054615	0.00107181	0	0.000750751	0.00043592
BMP lipoprotein family+Proteobacteria	0	0	0	0	0.00043592
BPG-independent phosphoglycerate mutase family+Bacteroidetes	0	0.000535906	0	0	0
BPG-independent phosphoglycerate mutase family+Firmicutes	0	0.000267953	0	0	0.00043592
CaiB/BaiF CoA-transferase family+Bacteroidetes	0	0.000803859	0.000382409	0.000750751	0
CarB family+Firmicutes	0	0.000267953	0.000382409	0	0
Carbohydrate kinase pfkB family+Firmicutes	0	0	0	0	0.00043592
Carotenoid/retinoid oxidoreductase family+Euryarchaeota	0	0	0	0	0.00043592
Cation transport ATPase (P-type) (TC 3.A.3) family+Euryarchaeota	0	0	0	0	0.00043592
Cation transport ATPase (P-type) (TC 3.A.3) family+Firmicutes	0.00054615	0	0	0	0
CdhC family+Firmicutes	0	0.000535906	0.000764818	0.000750751	0.00087184
Chaperonin (HSP60) family+Aquificae	0	0	0.000382409	0	0.00043592
Chaperonin (HSP60) family+Bacteroidetes	0	0.00187567	0.000764818	0	0.00174368
Chaperonin (HSP60) family+Firmicutes	0	0.00348339	0.00152964	0.00187688	0.00174368
Chaperonin (HSP60) family+Proteobacteria	0	0	0	0	0.00043592
Chaperonin (HSP60) family+Spirochaetes	0	0.00133976	0	0	0.00043592
Chaperonin (HSP60) family+Thermodesulfobacteria	0	0.000267953	0	0	0
Chaperonin (HSP60) family+Verrucomicrobia	0	0	0	0	0.00043592
CheC family+Spirochaetes	0	0	0	0	0.00087184
Class II fructose-bisphosphate aldolase family+Bacteroidetes	0	0.00428725	0.00267686	0.00262763	0.00479512
Class II fructose-bisphosphate aldolase family+Firmicutes	0.0158383	0.0190247	0.0210325	0.0228979	0.0204882
Class II fructose-bisphosphate aldolase family+Verrucomicrobia	0.00054615	0	0	0.000375375	0.00043592
Class I-like SAM-binding methyltransferase superfamily+Proteobacteria	0	0	0.000382409	0	0
Class IV-like SAM-binding methyltransferase superfamily+Proteobacteria	0	0	0.000382409	0	0
Class-I aminoacyl-tRNA synthetase family+Bacteroidetes	0	0.000267953	0.000382409	0.000375375	0.00043592
Class-I aminoacyl-tRNA synthetase family+Firmicutes	0	0.00107181	0	0	0
Class-I fumarase family+Bacteroidetes	0.00163845	0.000803859	0.000382409	0.000750751	0.00087184
Class-I pyridine nucleotide-disulfide oxidoreductase family+Bacteroidetes	0	0.000267953	0	0	0
Class-I pyridine nucleotide-disulfide oxidoreductase family+Firmicutes	0.0032769	0.00107181	0.00152964	0.0015015	0.00174368
Class-I pyridoxal-phosphate-dependent aminotransferase family+Euryarchaeota	0	0.000267953	0	0	0
Class-I pyridoxal-phosphate-dependent aminotransferase family+Firmicutes	0.00600765	0.00107181	0.000382409	0.00337838	0.00130776
Class-II aminoacyl-tRNA synthetase family+Ascomycota	0	0	0.000382409	0	0
Class-II aminoacyl-tRNA synthetase family+Bacteroidetes	0	0.00107181	0.00114723	0.0015015	0.00087184
Class-II aminoacyl-tRNA synthetase family+Firmicutes	0.0054615	0.00535906	0.00267686	0.00375375	0.00174368
Class-II fumarase/aspartase family+Bacteroidetes	0	0	0.000382409	0.000750751	0
Class-II fumarase/aspartase family+Firmicutes	0	0.000535906	0	0	0.00087184
Class-II pyridine nucleotide-disulfide oxidoreductase family+Proteobacteria	0	0.000267953	0	0	0
Class-II pyridoxal-phosphate-dependent aminotransferase family+Bacteroidetes	0	0.00241158	0.000764818	0.00225225	0
Class-III pyridoxal-phosphate-dependent aminotransferase family+Bacteroidetes	0	0	0.000382409	0	0
Class-III pyridoxal-phosphate-dependent aminotransferase family+Firmicutes	0	0	0	0.000750751	0
Class-IV pyridoxal-phosphate-dependent aminotransferase family+Bacteroidetes	0	0.00107181	0.000382409	0	0
Class-IV pyridoxal-phosphate-dependent aminotransferase family+Firmicutes	0	0	0	0.000375375	0
Class-V pyridoxal-phosphate-dependent aminotransferase family+Bacteroidetes	0.0065538	0.00803859	0.00497132	0.00750751	0.00523104
Class-V pyridoxal-phosphate-dependent aminotransferase family+Firmicutes	0.0021846	0.00214362	0.00114723	0.000750751	0.00043592
ClpA/ClpB family+Actinobacteria	0.0021846	0.000535906	0	0.000750751	0.00130776
ClpA/ClpB family+Cyanobacteria	0	0.000803859	0	0	0.00043592
CobB/CbiA family+Firmicutes	0	0.000267953	0	0	0
Complex I 23 kDa subunit family+Fibrobacteres	0	0.000267953	0.000382409	0	0
Complex I 24 kDa subunit family+Bacteroidetes	0	0	0	0.000375375	0
Complex I 24 kDa subunit family+Firmicutes	0.00054615	0.000803859	0.000764818	0.000375375	0
Complex I 24 kDa subunit family+Proteobacteria	0	0.000267953	0	0	0
Complex I 51 kDa subunit family+Firmicutes	0.0032769	0.00643087	0.00458891	0.00262763	0.00305144
Complex I 75 kDa subunit family+Firmicutes	0.00163845	0.000267953	0.000382409	0.000750751	0
Copper transporter (Ctr) (TC 1.A.56) family+Ascomycota	0	0	0	0	0.00043592
CPA3 antiporters (TC 2.A.63) subunit E family+Firmicutes	0	0.000267953	0	0	0
Cyclodeaminase/cyclohydrolase family+Bacteroidetes	0	0	0.000382409	0.000375375	0
Cyclodeaminase/cyclohydrolase family+Firmicutes	0.00054615	0	0	0	0
Cytochrome b family+Cyanobacteria	0	0	0	0.000375375	0
DapA family+Bacteroidetes	0	0	0	0.000375375	0
DHOase family+Bacteroidetes	0	0.000535906	0	0	0
Dihydropyrimidine dehydrogenase family+Firmicutes	0	0	0.000382409	0	0
Diol/glycerol dehydratase large subunit family+Firmicutes	0.0010923	0.000267953	0.000382409	0.000375375	0
Diol/glycerol dehydratase medium subunit family+Firmicutes	0.0010923	0.000803859	0.000764818	0.0015015	0.00130776
Diol/glycerol dehydratase small subunit family+Firmicutes	0.00273075	0.000803859	0.00152964	0.00262763	0.00305144
D-isomer specific 2-hydroxyacid dehydrogenase family+Bacteroidetes	0	0.000267953	0.00114723	0.000375375	0.00043592
D-isomer specific 2-hydroxyacid dehydrogenase family+Firmicutes	0.0010923	0	0	0.00112613	0
DNA mismatch repair MutS family+Firmicutes	0.00054615	0.000535906	0.000382409	0	0.00043592
DNA polymerase type-C family+Firmicutes	0	0	0	0.000375375	0
DNA repair enzymes AP/ExoA family+Proteobacteria	0	0.000535906	0.000764818	0.000750751	0.00087184
Dps family+Bacteroidetes	0.00054615	0	0.000764818	0.000375375	0
DsrC/TusE family+Firmicutes	0	0	0	0.000375375	0
DsrC/TusE family+Proteobacteria	0.0010923	0.000267953	0.000764818	0.000750751	0.00130776
Dus family+Basidiomycota	0	0.000267953	0	0	0
DXR family+Firmicutes	0	0.000267953	0	0	0
EF-Ts family+Bacteroidetes	0	0.00267953	0.000764818	0.0015015	0.00130776
EF-Ts family+Firmicutes	0.0010923	0.00214362	0.00152964	0.00225225	0.00043592
EF-Ts family+Proteobacteria	0	0.000267953	0	0.000375375	0
Elongation factor P family+Firmicutes	0.0010923	0.00241158	0.00267686	0.00187688	0.00392328
Enolase family+Bacteroidetes	0	0.000267953	0.000382409	0.000375375	0.00043592
Enolase family+Fibrobacteres	0	0	0.000382409	0.000375375	0.00043592
Enolase family+Proteobacteria	0	0	0	0.000375375	0.00043592
ETF alpha-subunit/FixB family+Firmicutes	0.00491535	0.0045552	0.0042065	0.00638138	0.00261552
ETF beta-subunit/FixA family+Bacteroidetes	0	0.000267953	0.000382409	0.000375375	0.00043592
ETF beta-subunit/FixA family+Firmicutes	0.0180229	0.00937835	0.00956023	0.00900901	0.00392328
Eukaryotic mitochondrial porin family+Basidiomycota	0.00054615	0.000267953	0.000764818	0.000375375	0.00043592
EutC family+Proteobacteria	0	0	0	0.000375375	0
EutL/PduB family+Actinobacteria	0.0021846	0.000267953	0.000382409	0.000375375	0.00130776
EutL/PduB family+Firmicutes	0.00163845	0.000267953	0.000764818	0.00112613	0.00043592
ExbB/TolQ family+Bacteroidetes	0.00163845	0.000535906	0.00152964	0.000375375	0.00130776
FAD-binding oxidoreductase/transferase type 4 family+Proteobacteria	0.00054615	0	0	0	0
FAD-dependent oxidoreductase 2 family+Actinobacteria	0	0.000535906	0	0	0.00087184
FAD-dependent oxidoreductase 2 family+Bacteroidetes	0.00600765	0.00428725	0.0042065	0.003003	0.00566696
FAD-dependent oxidoreductase 2 family+Proteobacteria	0.00382305	0	0.00152964	0	0
FGGY kinase family+Firmicutes	0.0021846	0.00160772	0.00229446	0.00262763	0.00261552
FGGY kinase family+Planctomycetes	0	0	0	0.000375375	0
Flagella basal body rod proteins family+Firmicutes	0	0	0.000764818	0	0
Flagella basal body rod proteins family+Spirochaetes	0	0.000267953	0	0	0
FldB/FldC dehydratase alpha subunit family+Firmicutes	0.0010923	0.000267953	0	0.00112613	0
FldB/FldC dehydratase beta subunit family+Firmicutes	0.00819224	0.00294748	0.00305927	0.00412913	0.00043592
FliD family+Proteobacteria	0	0	0	0.000375375	0
Formaldehyde-activating enzyme family+Euryarchaeota	0	0	0	0	0.00087184
Formate--tetrahydrofolate ligase family+Firmicutes	0.00873839	0.00589496	0.00726577	0.00525526	0.00566696
Formiminotransferase family+Firmicutes	0.0010923	0.000267953	0.000382409	0	0.00043592
FrhB family+Euryarchaeota	0.00163845	0.000267953	0.00114723	0.0015015	0.0021796
FrhG family+Euryarchaeota	0.0010923	0	0	0.00112613	0
FTR family+Euryarchaeota	0	0	0	0	0.00043592
FtsA/MreB family+Firmicutes	0	0.000267953	0	0.000375375	0
FtsK/SpoIIIE/SftA family+Firmicutes	0	0	0.000382409	0	0
FtsZ family+Firmicutes	0	0.000267953	0	0	0.00087184
Gamma-glutamylputrescine oxidoreductase family+Proteobacteria	0	0	0.000382409	0	0
GatZ/KbaZ family+Firmicutes	0	0.00133976	0.000764818	0.00112613	0.00087184
GcvT family+Bacteroidetes	0	0	0	0.000375375	0
Gfo/Idh/MocA family+Bacteroidetes	0.00054615	0.000535906	0.000382409	0.000375375	0.00130776
GHMP kinase family+Bacteroidetes	0.00054615	0.00160772	0.00114723	0.000750751	0.00174368
Glu/Leu/Phe/Val dehydrogenases family+Ascomycota	0	0.000535906	0.000382409	0	0.00043592
Glu/Leu/Phe/Val dehydrogenases family+Bacteroidetes	0.0163845	0.011254	0.0118547	0.0112613	0.0187446
Glu/Leu/Phe/Val dehydrogenases family+Fibrobacteres	0	0	0.000382409	0	0.00043592
Glu/Leu/Phe/Val dehydrogenases family+Firmicutes	0.025669	0.0125938	0.016826	0.0131381	0.0100262
Glu/Leu/Phe/Val dehydrogenases family+Proteobacteria	0	0.000267953	0.000382409	0	0.00043592
Glu/Leu/Phe/Val dehydrogenases family+Spirochaetes	0	0.000267953	0	0	0
Glucosamine/galactosamine-6-phosphate isomerase family+Bacteroidetes	0.00273075	0.00321543	0.00382409	0.003003	0.00087184
Glucosamine/galactosamine-6-phosphate isomerase family+Firmicutes	0	0.000803859	0.000764818	0	0.00043592
Glucosamine/galactosamine-6-phosphate isomerase family+Verrucomicrobia	0	0	0	0.000375375	0.00043592
Glucose-1-phosphate thymidylyltransferase family+Bacteroidetes	0.00054615	0	0	0	0
Glutamine synthetase family+Firmicutes	0.00054615	0.000803859	0.000764818	0.000750751	0.00130776
Glyceraldehyde-3-phosphate dehydrogenase family+Actinobacteria	0.0032769	0.000803859	0.000764818	0.000750751	0.00348736
Glyceraldehyde-3-phosphate dehydrogenase family+Bacteroidetes	0.00819224	0.00884244	0.00573614	0.0101351	0.00523104
Glyceraldehyde-3-phosphate dehydrogenase family+Chlorobi	0	0	0.000382409	0	0
Glyceraldehyde-3-phosphate dehydrogenase family+Firmicutes	0.00600765	0.0142015	0.0137667	0.0131381	0.0126417
Glyceraldehyde-3-phosphate dehydrogenase family+Proteobacteria	0	0.000267953	0	0	0
Glyceraldehyde-3-phosphate dehydrogenase family+Spirochaetes	0.00054615	0.00241158	0.00114723	0.000750751	0.00130776
Glyceraldehyde-3-phosphate dehydrogenase family+Thermotogae	0	0	0	0	0.00043592
Glyceraldehyde-3-phosphate dehydrogenase family+Verrucomicrobia	0.0076461	0.00160772	0.00229446	0.00600601	0.0104621
Glycogen phosphorylase family+Bacteroidetes	0.0010923	0.000535906	0.000382409	0.000375375	0.00043592
Glycogen phosphorylase family+Firmicutes	0	0	0	0.000750751	0
Glycogen phosphorylase family+Spirochaetes	0	0	0	0	0.00043592
Glycoside hydrolase 112 family+Firmicutes	0.00054615	0.000267953	0.000382409	0	0
Glycosyl hydrolase 101 family+Firmicutes	0.00054615	0.00160772	0.00229446	0.0015015	0.00043592
Glycosyl hydrolase 11 (cellulase G) family+Firmicutes	0	0	0	0.000375375	0
Glycosyl hydrolase 13 family+Firmicutes	0	0.000267953	0.00114723	0	0
Glycosyl hydrolase 130 family+Bacteroidetes	0	0	0.000382409	0	0
Glycosyl hydrolase 2 family+Firmicutes	0	0.000267953	0	0	0
Glycosyl hydrolase 3 family+Firmicutes	0	0.000535906	0	0	0
Glycosyl hydrolase 48 (cellulase L) family+Firmicutes	0.00054615	0.000267953	0.000382409	0.000375375	0
Glycosyl hydrolase 5 (cellulase A) family+Firmicutes	0	0.000267953	0.000764818	0	0
Glycosyl hydrolase 57 family+Bacteroidetes	0	0.000267953	0	0	0
Glycosyl hydrolase 61 family+Ascomycota	0	0	0.000382409	0	0
Glycosyl hydrolase 94 family+Bacteroidetes	0	0.000535906	0	0.000375375	0
Glycosyl hydrolase 94 family+Firmicutes	0.0010923	0.00107181	0.000764818	0.000750751	0.00087184
Glycosyl hydrolase 96 family+Fibrobacteres	0	0.000267953	0	0	0
Glycosyltransferase 1 family+Firmicutes	0.0010923	0.00160772	0.00267686	0.0015015	0.00130776
Glycosyltransferase 8 family+Proteobacteria	0	0	0.000382409	0	0
Glycosyltransferase group 1 family+Bacteroidetes	0	0.000267953	0	0	0
Glyoxalase I family+Firmicutes	0.00163845	0.000803859	0.00152964	0.0015015	0.00087184
GPI family+Bacteroidetes	0.0010923	0.00267953	0.00152964	0.000750751	0.0021796
GPI family+Firmicutes	0.0010923	0	0.000382409	0.000375375	0
Gram-negative porin family+Proteobacteria	0	0	0	0.00112613	0.00130776
GrdA family+Firmicutes	0	0	0	0.000375375	0
GrdB/GrdF/GrdH family+Firmicutes	0.0010923	0	0	0	0
GreA/GreB family+Bacteroidetes	0	0	0	0.000375375	0
GreA/GreB family+Firmicutes	0	0.000535906	0.000764818	0	0
GroES chaperonin family+Bacteroidetes	0	0.000535906	0	0.00112613	0.00087184
GroES chaperonin family+Firmicutes	0	0	0	0.000375375	0
Group II decarboxylase family+Bacteroidetes	0.0021846	0.00375134	0.0042065	0.00112613	0.00174368
GSP D family+Fibrobacteres	0	0	0.000382409	0	0
GSP D family+Proteobacteria	0	0	0	0	0.00043592
GSP D family+Verrucomicrobia	0.0021846	0	0	0.00187688	0.00174368
GSP E family+Firmicutes	0.00054615	0.000267953	0.000382409	0.000375375	0.00043592
H(+)-translocating pyrophosphatase (TC 3.A.10) family+Firmicutes	0.00054615	0	0.000382409	0.000375375	0.0021796
HAD-like hydrolase superfamily+Firmicutes	0	0.000267953	0	0	0
HAM1 NTPase family+Firmicutes	0	0	0	0	0.00043592
HCP family+Euryarchaeota	0.00054615	0	0	0	0.00043592
HdrA family+Euryarchaeota	0	0	0.00152964	0.0015015	0.00130776
HdrB family+Euryarchaeota	0	0	0	0.000375375	0.00043592
HdrC family+Euryarchaeota	0	0	0.000764818	0.000750751	0.00043592
Heat shock protein 70 family+Actinobacteria	0	0	0.000382409	0	0
Heat shock protein 70 family+Armatimonadetes	0	0	0	0	0.00043592
Heat shock protein 70 family+Bacteroidetes	0.00273075	0.0096463	0.00611855	0.00788288	0.00523104
Heat shock protein 70 family+Firmicutes	0.0010923	0.00294748	0.00191205	0.00225225	0.00348736
Heat shock protein 70 family+Proteobacteria	0	0.000267953	0	0	0
Heat shock protein 70 family+Spirochaetes	0	0.00375134	0	0.000750751	0.00130776
Heat shock protein 70 family+Verrucomicrobia	0	0	0	0.000375375	0
Heat shock protein 90 family+Fibrobacteres	0	0	0	0.000375375	0
Heat shock protein 90 family+Spirochaetes	0	0	0	0	0.00043592
Heat shock protein 90 family+Tenericutes	0	0	0	0.000375375	0
Helicase family+Euryarchaeota	0	0	0	0	0.00043592
Hfq family+Firmicutes	0.00054615	0.000267953	0.000382409	0.000375375	0.00043592
Histone H2B family+Ascomycota	0.0021846	0.000267953	0.000764818	0.000750751	0.00087184
Histone H2B family+Basidiomycota	0	0	0	0	0.00043592
Histone-like protein H-NS family+Proteobacteria	0	0	0	0	0.00043592
HMD family+Euryarchaeota	0.00163845	0.000803859	0	0	0
Homoserine dehydrogenase family+Actinobacteria	0.00054615	0	0	0	0
HpcH/HpaI aldolase family+Proteobacteria	0	0	0.000382409	0	0
HPF/YfiA ribosome-associated protein family+Bacteroidetes	0	0	0	0.000750751	0
HPr family+Firmicutes	0	0.000535906	0	0	0
HPr family+Spirochaetes	0	0.000267953	0.000382409	0.000375375	0
IF-1 family+Firmicutes	0	0.000267953	0	0.000375375	0
IF-3 family+Firmicutes	0	0.000803859	0.000382409	0	0.00043592
IlvD/Edd family+Firmicutes	0	0	0.000382409	0	0
IlvD/Edd family+Proteobacteria	0	0.000267953	0	0	0
IMPDH/GMPR family+Bacteroidetes	0	0.00107181	0.00114723	0	0.00043592
IolE/MocC family+Actinobacteria	0	0	0.000382409	0	0
Iron-containing alcohol dehydrogenase family+Firmicutes	0.00163845	0.000267953	0.00344168	0.00112613	0.00087184
Iron-containing alcohol dehydrogenase family+Proteobacteria	0.0010923	0	0.000382409	0	0.00087184
Isocitrate and isopropylmalate dehydrogenases family+Bacteroidetes	0	0.000267953	0	0	0
Isocitrate and isopropylmalate dehydrogenases family+Proteobacteria	0	0	0.000382409	0.000375375	0
IspH family+Firmicutes	0	0.000267953	0	0.000375375	0
KCE family+Bacteroidetes	0	0.000267953	0.000382409	0	0
KDD family+Firmicutes	0	0.000535906	0.000382409	0.0015015	0.00043592
Ketol-acid reductoisomerase family+Bacteroidetes	0.00054615	0.00214362	0	0.00262763	0.00087184
Ketol-acid reductoisomerase family+Firmicutes	0	0.000535906	0.00114723	0	0
KHG/KDPG aldolase family+Bacteroidetes	0	0.000535906	0.000764818	0.000375375	0.00043592
KHG/KDPG aldolase family+Firmicutes	0.0032769	0.00160772	0.00267686	0.000375375	0.00043592
Kynurenine formamidase family+Proteobacteria	0	0	0	0	0.00043592
LDH/MDH superfamily+Bacteroidetes	0.0076461	0.00482315	0.00611855	0.00487988	0.00566696
LDH/MDH superfamily+Firmicutes	0	0	0	0	0.00087184
LemA family+Bacteroidetes	0	0	0	0	0.00043592
L-fucose isomerase family+Bacteroidetes	0.0032769	0.00160772	0.00152964	0.00112613	0.00261552
L-fucose isomerase family+Firmicutes	0.00382305	0.0050911	0.00611855	0.00412913	0.00566696
L-fucose isomerase family+Spirochaetes	0.00054615	0.000267953	0.000382409	0	0.00043592
L-fucose isomerase family+Verrucomicrobia	0	0	0	0.000375375	0.00043592
Lpp family+Proteobacteria	0	0	0.000382409	0.000750751	0.00130776
LutC/YkgG family+Actinobacteria	0.0021846	0	0.000764818	0.000750751	0
Major facilitator superfamily+Ascomycota	0	0	0	0.000375375	0
Malic enzymes family+Bacteroidetes	0	0.000267953	0	0	0
Malic enzymes family+Firmicutes	0	0	0	0.000375375	0
Mannonate dehydratase family+Firmicutes	0.00054615	0.000803859	0.000764818	0.000750751	0
Mer family+Euryarchaeota	0.0120153	0.00589496	0.0126195	0.012012	0.0152572
Methylamine corrinoid protein family+Firmicutes	0.0010923	0.000535906	0	0.0015015	0
Methylaspartate ammonia-lyase family+Bacteroidetes	0	0	0.000382409	0.000375375	0.00043592
Methylaspartate ammonia-lyase family+Firmicutes	0	0.000267953	0.00114723	0	0
Methylglyoxal synthase family+Firmicutes	0	0.000267953	0	0	0
Methylmalonyl-CoA mutase family+Bacteroidetes	0.00163845	0.00241158	0.000382409	0.00675676	0.0021796
Methylmalonyl-CoA mutase family+Firmicutes	0.00600765	0.00482315	0.00497132	0.00863363	0.0087184
Methylmalonyl-CoA mutase family+Proteobacteria	0	0	0	0.000375375	0.00087184
MIP/aquaporin (TC 1.A.8) family+Bacteroidetes	0	0	0	0	0.00043592
Monomethylamine methyltransferase family+Proteobacteria	0	0	0	0	0.00087184
MoxR family+Proteobacteria	0	0	0	0.000375375	0
MtaB family+Euryarchaeota	0	0	0.00152964	0.000750751	0
MTD family+Euryarchaeota	0.00163845	0.000803859	0.00114723	0.00225225	0.00305144
MtrA family+Euryarchaeota	0.00163845	0.000803859	0.00229446	0.0015015	0.00261552
MtrE family+Euryarchaeota	0	0	0.000382409	0.000375375	0
MtrG family+Euryarchaeota	0	0	0	0.000375375	0.00043592
MtrH family+Euryarchaeota	0	0	0.000764818	0	0.00130776
MvhD/VhuD family+Euryarchaeota	0	0.000267953	0.000382409	0	0
Myoviridae tail sheath protein family+Firmicutes	0.00382305	0.00187567	0.00344168	0.003003	0.0021796
NAD(P)-dependent epimerase/dehydratase family+Firmicutes	0.00163845	0.00107181	0.00229446	0.00112613	0
NAD-dependent DNA ligase family+Acidobacteria	0	0	0.000382409	0	0
NagA family+Bacteroidetes	0.0010923	0.00160772	0.00267686	0.00187688	0.00087184
NDK family+Bacteroidetes	0.00054615	0.000267953	0	0.000375375	0
NDK family+Euryarchaeota	0	0	0.000382409	0	0
NDK family+Firmicutes	0	0.000267953	0	0	0
Ni-containing carbon monoxide dehydrogenase family+Firmicutes	0.00491535	0.0050911	0.00726577	0.00563063	0.00348736
NifJ family+Actinobacteria	0	0.000535906	0.000764818	0.000375375	0
NifJ family+Bacteroidetes	0.0076461	0.00589496	0.0042065	0.012012	0.00392328
NifJ family+Firmicutes	0.0103768	0.0045552	0.00726577	0.00675676	0.00523104
NifJ family+Verrucomicrobia	0	0.000267953	0	0.000375375	0
N-Me-Phe pilin family+Fibrobacteres	0.00054615	0.000267953	0.000382409	0.00112613	0.00087184
NqrA family+Bacteroidetes	0	0	0	0	0.00043592
NRAMP family+Actinobacteria	0	0	0.000764818	0	0
Nudix hydrolase family+Proteobacteria	0	0	0	0	0.00087184
NusA family+Firmicutes	0	0	0	0	0.00087184
OMP decarboxylase family+Bacteroidetes	0	0.000267953	0	0	0
OMP decarboxylase family+Firmicutes	0	0.000267953	0	0	0
OmpA family+Bacteroidetes	0.00382305	0.00321543	0.00229446	0.00675676	0.00261552
OmpA family+Fibrobacteres	0	0.000267953	0	0	0
OmpA family+Proteobacteria	0	0	0.000764818	0.00262763	0.00348736
Orn/Lys/Arg decarboxylase class-II family+Proteobacteria	0	0	0.000382409	0	0
Ornithine cyclodeaminase/mu-crystallin family+Proteobacteria	0	0	0	0.000375375	0
Outer membrane factor (OMF) (TC 1.B.17) family+Acidobacteria	0	0.000267953	0	0	0
PAL/histidase family+Firmicutes	0.00054615	0.000267953	0.000382409	0	0
PduL family+Firmicutes	0	0.000535906	0.000382409	0.000375375	0.00043592
Peptidase M16 family+Ascomycota	0	0	0	0	0.00043592
Peptidase M16 family+Bacteroidetes	0	0	0.000382409	0.000375375	0
Peptidase M17 family+Firmicutes	0.00054615	0	0	0	0
Peptidase M20A family+Actinobacteria	0.00054615	0	0	0	0
Peptidase M20A family+Firmicutes	0	0	0	0	0.00043592
Peptidase M48A family+Basidiomycota	0	0	0	0	0.00043592
Peptidase S12 family+Proteobacteria	0	0.000267953	0	0	0
Peptidase S1C family+Bacteroidetes	0	0	0	0	0.00043592
Peptidase S1C family+Spirochaetes	0	0.000267953	0	0	0.00087184
Peptidase S41A family+Planctomycetes	0.00054615	0.000267953	0.000382409	0.000750751	0.00043592
PEP-utilizing enzyme family+Bacteroidetes	0.0103768	0.017149	0.0156788	0.00938438	0.016565
PEP-utilizing enzyme family+Firmicutes	0.0387766	0.0482315	0.050478	0.0503003	0.0540541
PEP-utilizing enzyme family+Proteobacteria	0	0.000535906	0	0.000750751	0.00043592
PEP-utilizing enzyme family+Spirochaetes	0	0.00107181	0	0	0.00043592
phage' integrase family+Firmicutes	0.00054615	0	0	0	0
'phage' integrase family+Fusobacteria	0	0.000267953	0	0	0
'phage' integrase family+Proteobacteria	0	0	0	0.000375375	0
Phenylalanyl-tRNA synthetase beta subunit family+Bacteroidetes	0	0.000267953	0.000382409	0	0
Phosphate acetyltransferase and butyryltransferase family+Bacteroidetes	0	0.000267953	0	0	0
Phosphate acetyltransferase and butyryltransferase family+Firmicutes	0.00491535	0.00643087	0.00650096	0.00525526	0.00479512
Phosphate acetyltransferase and butyryltransferase family+Proteobacteria	0.00054615	0.000803859	0.000382409	0.000750751	0
Phosphoenolpyruvate carboxykinase [ATP] family+Bacteroidetes	0.00273075	0.00428725	0.00535373	0.0045045	0.00261552
Phosphoenolpyruvate carboxykinase [ATP] family+Elusimicrobia	0	0.000267953	0	0	0.00043592
Phosphoenolpyruvate carboxykinase [ATP] family+Firmicutes	0.00054615	0.00187567	0.00191205	0.000750751	0.00043592
Phosphoenolpyruvate carboxykinase [ATP] family+Proteobacteria	0	0.000535906	0	0	0.00043592
Phosphoenolpyruvate carboxykinase [GTP] family+Actinobacteria	0	0.000267953	0	0.000375375	0
Phosphoenolpyruvate carboxykinase [GTP] family+Firmicutes	0.00054615	0.00133976	0.00191205	0.00225225	0.00087184
Phosphoenolpyruvate carboxykinase [GTP] family+Proteobacteria	0	0	0	0	0.00043592
Phosphoenolpyruvate carboxykinase [GTP] family+Verrucomicrobia	0	0	0	0.000375375	0.00087184
Phosphofructokinase type A (PFKA) family+Bacteroidetes	0.0021846	0.00723473	0.0042065	0.00487988	0.00348736
Phosphofructokinase type A (PFKA) family+Firmicutes	0.00273075	0.00187567	0.00152964	0.003003	0.00130776
Phosphoglycerate kinase family+Bacteroidetes	0.0076461	0.0096463	0.00611855	0.00863363	0.00915432
Phosphoglycerate kinase family+Firmicutes	0.0054615	0.0123258	0.0133843	0.0123874	0.00523104
Phosphoglycerate kinase family+Proteobacteria	0	0.000535906	0.000382409	0.000750751	0
Phosphoglycerate kinase family+Spirochaetes	0	0.000803859	0	0.00112613	0
Phosphohexose mutase family+Bacteroidetes	0.00054615	0.00160772	0.00191205	0.00262763	0.0021796
Phosphohexose mutase family+Firmicutes	0.00163845	0.00160772	0.00114723	0.00187688	0.00043592
Phospholipase D family+Proteobacteria	0	0.000267953	0	0	0
Polyribonucleotide nucleotidyltransferase family+Bacteroidetes	0	0.00160772	0.000382409	0	0.00087184
Polyribonucleotide nucleotidyltransferase family+Firmicutes	0	0.000267953	0	0.00112613	0.00130776
Polyribonucleotide nucleotidyltransferase family+Verrucomicrobia	0	0	0	0	0.00043592
Protein kinase superfamily+Candidatus Tectomicrobia	0	0	0.000382409	0	0
Protein kinase superfamily+Firmicutes	0	0	0.000382409	0.000375375	0
Protein kinase superfamily+Verrucomicrobia	0	0	0	0	0.00043592
PrpD family+Proteobacteria	0	0	0	0.000375375	0
PspA/IM30 family+Firmicutes	0	0.000535906	0.000382409	0.000375375	0
PurH family+Bacteroidetes	0.0010923	0.000267953	0	0	0
Purine/pyrimidine phosphoribosyltransferase family+Bacteroidetes	0.00054615	0.000803859	0	0.000375375	0.00087184
Radical SAM superfamily+Firmicutes	0	0	0.000382409	0	0
RbsD / FucU family+Firmicutes	0	0.000267953	0	0	0
RdgC family+Proteobacteria	0	0	0.000382409	0	0
Reaction center PufL/M/PsbA/D family+Cyanobacteria	0.00054615	0.000803859	0.00114723	0.00112613	0.00043592
RecA family+Bacteroidetes	0	0.000267953	0	0	0
RecA family+Firmicutes	0	0.000535906	0	0	0
RecA family+Proteobacteria	0	0.00107181	0.00152964	0.000750751	0.00087184
Resistance-nodulation-cell division (RND) (TC 2.A.6) family+Proteobacteria	0.00054615	0.000267953	0.000382409	0.000375375	0.00043592
Rhamnose isomerase family+Bacteroidetes	0.00054615	0	0.000382409	0	0
RHS/WapA nuclease family+Proteobacteria	0	0	0.000382409	0	0
Ribose-phosphate pyrophosphokinase family+Bacteroidetes	0.0010923	0.000535906	0.000382409	0.00112613	0.00043592
Ribose-phosphate pyrophosphokinase family+Firmicutes	0	0.000267953	0	0	0
Ribosomal protein L10P family+Bacteroidetes	0.0010923	0.00160772	0.00229446	0.003003	0.00130776
Ribosomal protein L10P family+Firmicutes	0.0021846	0.00187567	0.00191205	0.00112613	0.00174368
Ribosomal protein L11P family+Bacteroidetes	0.00054615	0.00133976	0.00152964	0.0015015	0.0021796
Ribosomal protein L11P family+Firmicutes	0.0076461	0.00830654	0.00535373	0.00713213	0.0043592
Ribosomal protein L11P family+Spirochaetes	0	0.000267953	0	0	0.00087184
Ribosomal protein L12P family+Euryarchaeota	0.00054615	0.000267953	0.000764818	0.000750751	0.00130776
Ribosomal protein L13P family+Actinobacteria	0	0.000267953	0	0	0
Ribosomal protein L13P family+Bacteroidetes	0.0010923	0.00241158	0.00152964	0.0015015	0.00087184
Ribosomal protein L13P family+Firmicutes	0.00054615	0.00107181	0.00191205	0.000375375	0.00043592
Ribosomal protein L13P family+Verrucomicrobia	0	0	0	0.000375375	0.00043592
Ribosomal protein L14P family+Actinobacteria	0	0	0.00114723	0.00112613	0
Ribosomal protein L14P family+Bacteroidetes	0.00273075	0.00160772	0.00229446	0.00187688	0.00261552
Ribosomal protein L14P family+Firmicutes	0.0065538	0.00428725	0.00497132	0.0045045	0.0043592
Ribosomal protein L15P family+Bacteroidetes	0.0010923	0.00107181	0	0	0.00130776
Ribosomal protein L15P family+Firmicutes	0.00273075	0.00375134	0.00305927	0.0045045	0.00261552
Ribosomal protein L16P family+Bacteroidetes	0.00491535	0.00482315	0.00267686	0.00375375	0.00305144
Ribosomal protein L16P family+Firmicutes	0.0043692	0.00214362	0.00305927	0.0015015	0.00130776
Ribosomal protein L16P family+Tenericutes	0.00054615	0.000535906	0.000382409	0	0
Ribosomal protein L17P family+Bacteroidetes	0.0010923	0.00294748	0.000764818	0	0.00087184
Ribosomal protein L17P family+Firmicutes	0.0010923	0.000267953	0.00152964	0.000750751	0.0021796
Ribosomal protein L17P family+Spirochaetes	0	0.000267953	0	0	0
Ribosomal protein L17P family+Verrucomicrobia	0.00054615	0	0	0.000375375	0.00043592
Ribosomal protein L18P family+Bacteroidetes	0	0.000535906	0.000764818	0.000375375	0
Ribosomal protein L18P family+Firmicutes	0.00054615	0.000535906	0.000382409	0.00187688	0
Ribosomal protein L19P family+Bacteroidetes	0.00054615	0.00160772	0.00267686	0	0.00043592
Ribosomal protein L19P family+Firmicutes	0.0021846	0.00294748	0.00497132	0.0015015	0.00087184
Ribosomal protein L19P family+Proteobacteria	0	0	0	0.000375375	0
Ribosomal protein L19P family+Verrucomicrobia	0	0	0	0	0.00043592
Ribosomal protein L1P family+Bacteroidetes	0.00273075	0.00321543	0.00229446	0.000750751	0.0021796
Ribosomal protein L1P family+Firmicutes	0.010923	0.00696677	0.00956023	0.00487988	0.00610288
Ribosomal protein L1P family+Spirochaetes	0	0.000267953	0	0	0
Ribosomal protein L20P family+Bacteroidetes	0.00163845	0.00107181	0.000764818	0.000375375	0.00043592
Ribosomal protein L20P family+Firmicutes	0	0.000267953	0	0	0
Ribosomal protein L20P family+Verrucomicrobia	0	0	0	0	0.00043592
Ribosomal protein L21P family+Bacteroidetes	0.0010923	0.00267953	0.00152964	0.0015015	0.00087184
Ribosomal protein L21P family+Firmicutes	0.00054615	0.00133976	0.00114723	0.000750751	0.00043592
Ribosomal protein L22P family+Bacteroidetes	0.00163845	0.00107181	0.00152964	0.000375375	0.00130776
Ribosomal protein L22P family+Firmicutes	0.0010923	0.000535906	0.000382409	0.00112613	0.00043592
Ribosomal protein L22P family+Spirochaetes	0	0	0.000382409	0	0
Ribosomal protein L23P family+Bacteroidetes	0	0.000267953	0	0	0
Ribosomal protein L23P family+Firmicutes	0.00054615	0.000803859	0.00152964	0.00112613	0.00043592
Ribosomal protein L24P family+Firmicutes	0	0.00107181	0.000382409	0	0
Ribosomal protein L25P family+Bacteroidetes	0	0.00133976	0.000764818	0.00112613	0.00043592
Ribosomal protein L27P family+Firmicutes	0	0.000267953	0	0	0
Ribosomal protein L28P family+Bacteroidetes	0	0.000267953	0.000382409	0	0
Ribosomal protein L28P family+Firmicutes	0	0.000535906	0.000764818	0.000375375	0
Ribosomal protein L29P family+Bacteroidetes	0.00054615	0.00187567	0.000382409	0.000750751	0
Ribosomal protein L29P family+Firmicutes	0.0054615	0.00294748	0.00229446	0.00487988	0.00523104
Ribosomal protein L29P family+Verrucomicrobia	0.0021846	0.000535906	0.000764818	0.000375375	0
Ribosomal protein L2P family+Bacteroidetes	0.0032769	0.00428725	0.00344168	0.00262763	0.00261552
Ribosomal protein L2P family+Firmicutes	0	0.00214362	0.00114723	0.000750751	0
Ribosomal protein L30P family+Bacteroidetes	0.0010923	0.00241158	0.00114723	0.000375375	0.00087184
Ribosomal protein L30P family+Firmicutes	0.0010923	0.00160772	0.00152964	0.00112613	0.00174368
Ribosomal protein L31P family+Bacteroidetes	0	0	0	0.000375375	0.00043592
Ribosomal protein L31P family+Firmicutes	0	0.000803859	0.000764818	0.000750751	0.00043592
Ribosomal protein L33P family+Bacteroidetes	0	0.000535906	0	0.000375375	0
Ribosomal protein L33P family+Firmicutes	0	0.000267953	0	0	0
Ribosomal protein L3P family+Bacteroidetes	0.0010923	0.00348339	0	0.0015015	0.00305144
Ribosomal protein L3P family+Euryarchaeota	0	0	0.000382409	0	0
Ribosomal protein L3P family+Firmicutes	0	0.00241158	0.00114723	0.000375375	0.00087184
Ribosomal protein L3P family+Proteobacteria	0	0	0	0.000375375	0
Ribosomal protein L4P family+Bacteroidetes	0.0010923	0.00160772	0.00152964	0.0015015	0.00087184
Ribosomal protein L4P family+Firmicutes	0	0.00107181	0.00114723	0.000750751	0
Ribosomal protein L5P family+Actinobacteria	0	0.000267953	0	0	0
Ribosomal protein L5P family+Bacteroidetes	0.0054615	0.00401929	0.00305927	0.00337838	0.00261552
Ribosomal protein L5P family+Firmicutes	0.0180229	0.0096463	0.0130019	0.0127628	0.010898
Ribosomal protein L5P family+Proteobacteria	0	0.000267953	0.000382409	0.000375375	0.00043592
Ribosomal protein L5P family+Spirochaetes	0	0.000803859	0	0	0.00043592
Ribosomal protein L5P family+Verrucomicrobia	0	0	0	0.000375375	0.00130776
Ribosomal protein L6P family+Actinobacteria	0.0010923	0.000535906	0.000764818	0	0
Ribosomal protein L6P family+Bacteroidetes	0.0010923	0.00294748	0.00114723	0.000750751	0.00130776
Ribosomal protein L6P family+Euryarchaeota	0	0	0.000382409	0	0
Ribosomal protein L6P family+Firmicutes	0	0.00187567	0.00114723	0.00187688	0.00043592
Ribosomal protein L6P family+Verrucomicrobia	0	0.000535906	0.000764818	0	0
Ribosomal protein L7/L12P family+Actinobacteria	0	0.000267953	0.000382409	0	0
Ribosomal protein L7/L12P family+Bacteroidetes	0.0065538	0.0142015	0.00726577	0.012012	0.0126417
Ribosomal protein L7/L12P family+Firmicutes	0.0021846	0.0045552	0.00191205	0.0045045	0.00479512
Ribosomal protein L7/L12P family+Proteobacteria	0	0.000535906	0	0.000375375	0.00043592
Ribosomal protein L9P family+Bacteroidetes	0	0.000803859	0	0	0.00087184
Ribosomal protein S10P family+Bacteroidetes	0.0010923	0.00241158	0.00114723	0.00112613	0.00174368
Ribosomal protein S10P family+Firmicutes	0.0076461	0.0045552	0.00535373	0.00375375	0.00566696
Ribosomal protein S10P family+Spirochaetes	0	0.000267953	0	0	0.00174368
Ribosomal protein S10P family+Verrucomicrobia	0.00163845	0.000267953	0	0.000375375	0.00087184
Ribosomal protein S11P family+Bacteroidetes	0	0.000267953	0.000382409	0.000375375	0
Ribosomal protein S11P family+Elusimicrobia	0.00054615	0.000267953	0.000764818	0.000375375	0.00043592
Ribosomal protein S11P family+Euryarchaeota	0	0	0.000382409	0	0
Ribosomal protein S11P family+Firmicutes	0.0010923	0.00348339	0.00573614	0.00225225	0.00261552
Ribosomal protein S12P family+Bacteroidetes	0.0010923	0.00294748	0.00191205	0.003003	0.00087184
Ribosomal protein S12P family+Firmicutes	0	0	0	0.000375375	0.00043592
Ribosomal protein S13P family+Actinobacteria	0.00054615	0.000267953	0.000382409	0	0
Ribosomal protein S13P family+Bacteroidetes	0.00382305	0.00294748	0.00229446	0.003003	0.00305144
Ribosomal protein S13P family+Firmicutes	0.0065538	0.0045552	0.00726577	0.00600601	0.00566696
Ribosomal protein S13P family+Verrucomicrobia	0.00054615	0	0	0.000375375	0
Ribosomal protein S14P family+Bacteroidetes	0	0.000535906	0	0	0.00087184
Ribosomal protein S15P family+Armatimonadetes	0.00054615	0.000535906	0.000382409	0.000375375	0.00043592
Ribosomal protein S15P family+Bacteroidetes	0.00054615	0.00160772	0.000764818	0.0015015	0.00130776
Ribosomal protein S15P family+Firmicutes	0.00054615	0.000803859	0	0.000375375	0
Ribosomal protein S16P family+Bacteroidetes	0.00054615	0.00348339	0.00458891	0.00112613	0.0021796
Ribosomal protein S16P family+Firmicutes	0.00054615	0.000535906	0.000764818	0.00112613	0
Ribosomal protein S17P family+Bacteroidetes	0.0010923	0.000267953	0.000382409	0.000375375	0
Ribosomal protein S17P family+Firmicutes	0.00163845	0.00294748	0.00152964	0.0015015	0.00130776
Ribosomal protein S18P family+Bacteroidetes	0	0.00133976	0.000382409	0	0.00043592
Ribosomal protein S19P family+Acidobacteria	0	0	0	0	0.00043592
Ribosomal protein S19P family+Bacteroidetes	0.0010923	0.00267953	0.00191205	0.0015015	0.00305144
Ribosomal protein S19P family+Firmicutes	0.0010923	0.00321543	0.00305927	0.00375375	0.00305144
Ribosomal protein S1P family+Bacteroidetes	0.00273075	0.00401929	0.00152964	0.00187688	0.00261552
Ribosomal protein S20P family+Firmicutes	0.00054615	0.000267953	0.000382409	0	0
Ribosomal protein S21P family+Bacteroidetes	0	0.000267953	0.000382409	0	0
Ribosomal protein S21P family+Firmicutes	0	0.00187567	0	0.00112613	0
Ribosomal protein S2P family+Actinobacteria	0	0	0.000382409	0	0
Ribosomal protein S2P family+Bacteroidetes	0.0043692	0.0050911	0.00535373	0.00600601	0.0065388
Ribosomal protein S2P family+Euryarchaeota	0	0	0	0.000375375	0
Ribosomal protein S2P family+Firmicutes	0.010923	0.00803859	0.00879541	0.00750751	0.00566696
Ribosomal protein S3P family+Bacteroidetes	0.0010923	0.00160772	0.00152964	0.00112613	0
Ribosomal protein S3P family+Firmicutes	0.0207537	0.0096463	0.00917782	0.00713213	0.00697472
Ribosomal protein S3P family+Verrucomicrobia	0.00054615	0	0	0.000750751	0.00043592
Ribosomal protein S4P family+Actinobacteria	0	0.000535906	0	0	0
Ribosomal protein S4P family+Bacteroidetes	0.0032769	0.00401929	0.00382409	0.00375375	0.00348736
Ribosomal protein S4P family+Firmicutes	0.00054615	0.00321543	0.00229446	0.00225225	0.0021796
Ribosomal protein S5P family+Bacteroidetes	0.010923	0.00830654	0.00611855	0.00638138	0.00566696
Ribosomal protein S5P family+Firmicutes	0.00491535	0.0045552	0.00305927	0.00375375	0.00174368
Ribosomal protein S5P family+Spirochaetes	0	0.000267953	0.000382409	0.000375375	0
Ribosomal protein S5P family+Verrucomicrobia	0.00054615	0	0	0	0
Ribosomal protein S6P family+Bacteroidetes	0.0010923	0	0.000764818	0	0
Ribosomal protein S6P family+Firmicutes	0	0	0	0	0.00043592
Ribosomal protein S7P family+Bacteroidetes	0.00273075	0.0045552	0.00344168	0.00337838	0.0043592
Ribosomal protein S7P family+Firmicutes	0.0054615	0.0096463	0.010325	0.00563063	0.00610288
Ribosomal protein S7P family+Proteobacteria	0	0	0	0.000375375	0
Ribosomal protein S7P family+Verrucomicrobia	0.0010923	0	0	0	0.00087184
Ribosomal protein S8P family+Bacteroidetes	0.0010923	0.00294748	0.00191205	0.00112613	0.00130776
Ribosomal protein S8P family+Euryarchaeota	0	0	0	0.000375375	0
Ribosomal protein S8P family+Fibrobacteres	0	0	0	0	0.00043592
Ribosomal protein S8P family+Firmicutes	0.010923	0.00937835	0.010325	0.00713213	0.0065388
Ribosomal protein S8P family+Proteobacteria	0	0	0	0.000375375	0
Ribosomal protein S9P family+Actinobacteria	0.0010923	0.000267953	0.000382409	0	0.00043592
Ribosomal protein S9P family+Bacteroidetes	0.0010923	0.00214362	0.000764818	0.00187688	0.00174368
Ribosomal protein S9P family+Firmicutes	0.00491535	0.00428725	0.00458891	0.00225225	0.0021796
Ribosomal protein S9P family+Spirochaetes	0	0.000267953	0	0	0
RNA polymerase alpha chain family+Bacteroidetes	0.00054615	0.000803859	0.000764818	0.00375375	0.00130776
RNA polymerase alpha chain family+Firmicutes	0.0021846	0.00401929	0.00305927	0.00187688	0.00174368
RNA polymerase beta chain family+Actinobacteria	0.0010923	0.000535906	0.000764818	0.000375375	0.00043592
RNA polymerase beta chain family+Bacteroidetes	0.00163845	0.00214362	0.000764818	0.003003	0.00087184
RNA polymerase beta' chain family+Bacteroidetes	0.00163845	0.00482315	0.00382409	0.00262763	0.00087184
RNA polymerase beta chain family+Firmicutes	0.00273075	0.00294748	0.00114723	0.00225225	0.00174368
RNA polymerase beta' chain family+Firmicutes	0	0.000535906	0	0.000375375	0
RNA polymerase beta chain family+Proteobacteria	0	0	0.000382409	0	0.00043592
ROK (NagC/XylR) family+Bacteroidetes	0	0.000535906	0	0	0.00043592
RRF family+Firmicutes	0.0032769	0.00375134	0.0042065	0.00412913	0.00392328
RRF family+Verrucomicrobia	0	0	0	0	0.00043592
RuBisCO large chain family+Cyanobacteria	0.0021846	0.000535906	0.00191205	0.003003	0.00305144
RutC family+Actinobacteria	0	0.000267953	0	0	0
RutC family+Bacteroidetes	0	0	0	0	0.00043592
SAICAR synthetase family+Bacteroidetes	0	0.000267953	0	0	0
SAICAR synthetase family+Firmicutes	0.0010923	0.00107181	0.000764818	0.00187688	0.00130776
SDO1/SBDS family+Ascomycota	0.00054615	0	0	0	0
SecD/SecF family+Bacteroidetes	0	0.000267953	0.000382409	0	0
SecD/SecF family+Proteobacteria	0	0.000267953	0	0	0
SecY/SEC61-alpha family+Actinobacteria	0	0	0	0.000750751	0
SHMT family+Bacteroidetes	0	0.000535906	0.000382409	0.000375375	0
SHMT family+Firmicutes	0	0.000535906	0	0.000375375	0.00087184
Short-chain dehydrogenases/reductases (SDR) family+Firmicutes	0.0043692	0.00241158	0.00344168	0.0015015	0.00087184
Short-chain dehydrogenases/reductases (SDR) family+Proteobacteria	0	0	0.000382409	0	0
SIS family+Firmicutes	0	0.00214362	0.000764818	0.00187688	0.00043592
Small heat shock protein (HSP20) family+Firmicutes	0	0.000267953	0	0	0.00043592
Small heat shock protein (HSP20) family+Spirochaetes	0	0.00107181	0	0	0.00174368
SpoVG family+Firmicutes	0	0.000535906	0	0.000375375	0
Succinate dehydrogenase/fumarate reductase iron-sulfur protein family+Bacteroidetes	0.00273075	0.00267953	0.00267686	0.0015015	0.0021796
Succinate dehydrogenase/fumarate reductase iron-sulfur protein family+Firmicutes	0	0	0	0	0.00043592
Succinate/malate CoA ligase alpha subunit family+Basidiomycota	0	0	0.000382409	0.000375375	0.00043592
Sulfate adenylyltransferase family+Proteobacteria	0.00054615	0	0.000764818	0	0
TACO1 family+Bacteroidetes	0	0.000267953	0.000382409	0.000375375	0.00043592
TACO1 family+Firmicutes	0	0.000535906	0.000382409	0.000375375	0
TCP-1 chaperonin family+Euryarchaeota	0	0.000267953	0	0	0.00043592
Tetrahydrofolate dehydrogenase/cyclohydrolase family+Firmicutes	0	0	0.000382409	0	0
Thiolase family+Firmicutes	0.00273075	0.00107181	0.00114723	0.000375375	0
Thiolase family+Proteobacteria	0.0010923	0	0	0	0
TonB-dependent receptor family+Bacteroidetes	0.0202075	0.0203644	0.0191205	0.0262763	0.0340017
TRAFAC class translation factor GTPase superfamily+Actinobacteria	0.00054615	0.000803859	0.000764818	0.00187688	0.0021796
TRAFAC class translation factor GTPase superfamily+Aquificae	0.00054615	0	0	0	0
TRAFAC class translation factor GTPase superfamily+Ascomycota	0	0.000267953	0.000382409	0	0.00043592
TRAFAC class translation factor GTPase superfamily+Bacteroidetes	0.0502458	0.0648446	0.0608031	0.0596847	0.0688753
TRAFAC class translation factor GTPase superfamily+Caldiserica	0	0	0	0.000375375	0
TRAFAC class translation factor GTPase superfamily+Chlamydiae	0	0.000535906	0	0	0.00087184
TRAFAC class translation factor GTPase superfamily+Chlorobi	0	0.000267953	0.000382409	0.000375375	0.00087184
TRAFAC class translation factor GTPase superfamily+Chytridiomycota	0	0.000803859	0.000764818	0.000750751	0.00087184
TRAFAC class translation factor GTPase superfamily+Cyanobacteria	0.00054615	0.000535906	0.000382409	0.00112613	0.00087184
TRAFAC class translation factor GTPase superfamily+Deinococcus-Thermus	0	0.000803859	0.000764818	0.000750751	0.00174368
TRAFAC class translation factor GTPase superfamily+Euryarchaeota	0	0.000267953	0.00229446	0.00225225	0.00305144
TRAFAC class translation factor GTPase superfamily+Fibrobacteres	0.00163845	0.00107181	0.00114723	0.0015015	0.00130776
TRAFAC class translation factor GTPase superfamily+Firmicutes	0.091207	0.085209	0.102868	0.102477	0.102005
TRAFAC class translation factor GTPase superfamily+Nitrospirae	0	0	0.000382409	0	0
TRAFAC class translation factor GTPase superfamily+Proteobacteria	0.0032769	0.00428725	0.00305927	0.00487988	0.00348736
TRAFAC class translation factor GTPase superfamily+Spirochaetes	0	0.00187567	0.00191205	0.0015015	0.00261552
TRAFAC class translation factor GTPase superfamily+Synergistetes	0	0.000267953	0	0.000375375	0.00087184
TRAFAC class translation factor GTPase superfamily+Tenericutes	0.0010923	0.000267953	0.000382409	0.000375375	0.00087184
TRAFAC class translation factor GTPase superfamily+Thermotogae	0	0	0	0.000750751	0
TRAFAC class TrmE-Era-EngA-EngB-Septin-like GTPase superfamily+Bacteroidetes	0	0	0	0.000375375	0
TRAFAC class YlqF/YawG GTPase family+Firmicutes	0	0	0	0.000750751	0
Transaldolase family+Firmicutes	0	0.000267953	0	0	0
Transcriptional antiterminator BglG family+Proteobacteria	0	0.000267953	0	0.000750751	0
Transglycosylase Slt family+Bacteroidetes	0	0	0	0.000375375	0
Transketolase family+Bacteroidetes	0	0.000267953	0	0	0
Triosephosphate isomerase family+Bacteroidetes	0.00491535	0.00643087	0.00535373	0.00563063	0.00479512
Triosephosphate isomerase family+Firmicutes	0.0032769	0.00401929	0.00305927	0.003003	0.00174368
Triosephosphate isomerase family+Spirochaetes	0	0.000267953	0	0	0
Tubulin family+Ascomycota	0	0.000267953	0	0	0
Tubulin family+Glomeromycota	0	0.000267953	0.000382409	0.000750751	0.00043592
Type-I restriction system S methylase family+Firmicutes	0.0032769	0.000535906	0	0	0
UDP-glucose/GDP-mannose dehydrogenase family+Synergistetes	0	0	0.000382409	0	0
UPF0214 family+Firmicutes	0	0.000267953	0	0	0
UPF0271 (lamB) family+Firmicutes	0.00054615	0.000267953	0	0	0
UPF0276 family+Proteobacteria	0	0.000535906	0	0	0
UPF0758 family+Bacteroidetes	0	0	0.000382409	0	0
UPRTase family+Firmicutes	0.00163845	0.00107181	0	0	0.00130776
Urease family+Firmicutes	0.0010923	0	0	0.000375375	0
Uronate isomerase family+Firmicutes	0	0.000267953	0	0	0
V-ATPase proteolipid subunit family+Firmicutes	0.00163845	0.000803859	0.00152964	0.000375375	0.00087184
Vitamin-B12 dependent methionine synthase family+Firmicutes	0	0.000535906	0.000382409	0	0.00087184
WD repeat AIP1 family+Ascomycota	0	0.000267953	0.000382409	0	0
Xanthine dehydrogenase family+Firmicutes	0.0229383	0.0050911	0.010325	0.00750751	0.00741064
Xylose isomerase family+Bacteroidetes	0	0.00107181	0.000382409	0.00112613	0
Xylose isomerase family+Firmicutes	0	0	0.000382409	0	0
Zinc metallo-hydrolase group 3 family+Firmicutes	0	0	0.000764818	0	0
Zinc-containing alcohol dehydrogenase family+Firmicutes	0	0.000267953	0	0	0

## Sheet: pathway+phylum
Pathway+phylum	Sheep_1	Sheep_2	Sheep_3	Sheep_4	Sheep_5
(R)-mevalonate biosynthesis+Firmicutes	0.00250941	0.00116482	0.000821018	0	0
1,2-propanediol degradation+Firmicutes	0.00878294	0.00465929	0.00574713	0.00923077	0.0099728
2-dehydro-3-deoxy-D-gluconate degradation+Bacteroidetes	0	0.000582411	0	0	0
2-dehydro-3-deoxy-D-gluconate degradation+Firmicutes	0.00752823	0.00349447	0.00574713	0.000769231	0.00181324
2-deoxy-D-ribose 1-phosphate degradation+Bacteroidetes	0	0.00116482	0.00164204	0.00153846	0
3',5'-cyclic di-GMP biosynthesis+Proteobacteria	0.00125471	0	0.000821018	0	0
5-phospho-alpha-D-ribose 1-diphosphate biosynthesis+Bacteroidetes	0.00250941	0.00116482	0.000821018	0.00230769	0.000906618
5-phospho-alpha-D-ribose 1-diphosphate biosynthesis+Firmicutes	0	0.000582411	0	0	0
acetyl-CoA biosynthesis+Bacteroidetes	0	0.00174723	0.00164204	0.00230769	0.00181324
acetyl-CoA biosynthesis+Firmicutes	0.0138018	0.0221316	0.0254516	0.0184615	0.0108794
adenosylcobalamin biosynthesis+Firmicutes	0	0.000582411	0	0	0
AMP biosynthesis via de novo pathway+Bacteroidetes	0	0.000582411	0	0	0.00181324
AMP biosynthesis via salvage pathway+Bacteroidetes	0	0.00291206	0.000821018	0	0
beta-ketoadipate pathway+Firmicutes	0.00250941	0.000582411	0.00164204	0.000769231	0
butanoate metabolism+Firmicutes	0.0276035	0.0116482	0.0131363	0.0107692	0.0099728
Calvin cycle+Bacteroidetes	0	0.000582411	0	0	0
cellulose degradation+Bacteroidetes	0	0.00116482	0	0.000769231	0
cellulose degradation+Firmicutes	0.00250941	0.00232964	0.00164204	0.00153846	0.00181324
coenzyme M-coenzyme B heterodisulfide reduction+Euryarchaeota	0	0	0.00492611	0.00538462	0.00453309
D-galactonate degradation+Bacteroidetes	0	0.000582411	0.00164204	0.000769231	0.000906618
diglucosyl-diacylglycerol biosynthesis+Bacteroidetes	0.00125471	0.00232964	0.00246305	0.00384615	0.00453309
diglucosyl-diacylglycerol biosynthesis+Firmicutes	0	0	0	0.00153846	0
dimethylallyl diphosphate biosynthesis+Firmicutes	0	0.000582411	0	0.000769231	0
D-ribose 5-phosphate biosynthesis+Euryarchaeota	0	0	0	0	0.00181324
D-tagatose 6-phosphate degradation+Firmicutes	0	0.00465929	0.00246305	0.00384615	0.00181324
Entner-Doudoroff pathway+Proteobacteria	0	0.000582411	0	0	0
ethanolamine degradation+Firmicutes	0	0.000582411	0	0.00153846	0
ethanolamine degradation+Proteobacteria	0.00125471	0.00174723	0.000821018	0.00230769	0
exopolysaccharide biosynthesis+Proteobacteria	0	0.000582411	0	0	0
fatty acid beta-oxidation+Proteobacteria	0.00250941	0	0	0	0
fatty acid biosynthesis+Actinobacteria	0	0.000582411	0	0.000769231	0
fatty acid biosynthesis+Bacteroidetes	0.00752823	0.00873617	0.00656814	0.00769231	0.0108794
formaldehyde assimilation via serine pathway+Firmicutes	0.00125471	0	0	0	0
galactose metabolism+Bacteroidetes	0.00125471	0.00349447	0.00246305	0.00153846	0.00362647
galactose metabolism+Firmicutes	0.00376412	0.00232964	0.00492611	0.00230769	0
gluconeogenesis+Actinobacteria	0	0.000582411	0	0.000769231	0
gluconeogenesis+Bacteroidetes	0.0200753	0.0285381	0.0262726	0.0223077	0.0199456
gluconeogenesis+Elusimicrobia	0	0.000582411	0	0	0.000906618
gluconeogenesis+Firmicutes	0.0225847	0.022714	0.0213465	0.0169231	0.011786
gluconeogenesis+Proteobacteria	0	0.00116482	0	0	0.00181324
gluconeogenesis+Spirochaetes	0	0.000582411	0	0	0
gluconeogenesis+Verrucomicrobia	0	0	0	0.000769231	0.00181324
glycerol degradation via glycerol kinase pathway+Firmicutes	0.00501882	0.00349447	0.00492611	0.00538462	0.00543971
glycerol degradation via glycerol kinase pathway+Planctomycetes	0	0	0	0.000769231	0
glycerol degradation+Firmicutes	0	0	0.00164204	0	0
glycogen biosynthesis+Firmicutes	0.00752823	0.00873617	0.0123153	0.00461538	0.00362647
glycogen biosynthesis+Tenericutes	0	0.000582411	0.000821018	0	0
glycolysis+Actinobacteria	0.00752823	0.00174723	0.00164204	0.00153846	0.00725295
glycolysis+Bacteroidetes	0.0414053	0.0675597	0.0410509	0.0546154	0.0480508
glycolysis+Chlorobi	0	0	0.000821018	0	0
glycolysis+Fibrobacteres	0	0	0.000821018	0.000769231	0.000906618
glycolysis+Firmicutes	0.0677541	0.100757	0.104269	0.103077	0.0815956
glycolysis+Proteobacteria	0	0.00174723	0.000821018	0.00230769	0.000906618
glycolysis+Spirochaetes	0.00125471	0.00698893	0.00246305	0.00384615	0.00271985
glycolysis+Thermotogae	0	0	0	0	0.000906618
glycolysis+Verrucomicrobia	0.0188206	0.00349447	0.00492611	0.0130769	0.0226655
GMP biosynthesis+Bacteroidetes	0	0.000582411	0.00164204	0.00153846	0.000906618
GMP biosynthesis+Firmicutes	0.0100376	0.00582411	0.00574713	0.00538462	0.00271985
hydrogen sulfide biosynthesis+Proteobacteria	0.00125471	0	0.00164204	0	0
IMP biosynthesis via de novo pathway+Bacteroidetes	0.00250941	0.00291206	0	0.000769231	0
IMP biosynthesis via de novo pathway+Cyanobacteria	0	0	0	0.00153846	0.00181324
IMP biosynthesis via de novo pathway+Firmicutes	0.00376412	0.00698893	0.00246305	0.01	0.00362647
isopentenyl diphosphate biosynthesis via DXP pathway+Firmicutes	0	0.000582411	0	0	0
L-alanine degradation via dehydrogenase pathway+Firmicutes	0.00125471	0	0	0	0
L-arginine biosynthesis+Firmicutes	0	0.00116482	0.000821018	0.00307692	0.000906618
L-arginine degradation via ADI pathway+Proteobacteria	0.00125471	0.00116482	0.000821018	0.000769231	0
L-fucose degradation+Bacteroidetes	0.00752823	0.00349447	0.00328407	0.00230769	0.00543971
L-fucose degradation+Firmicutes	0.0100376	0.0133955	0.0147783	0.00923077	0.0126927
L-fucose degradation+Spirochaetes	0.00125471	0.000582411	0.000821018	0	0.000906618
L-fucose degradation+Verrucomicrobia	0	0	0	0.000769231	0.000906618
L-glutamate biosynthesis via GLT pathway+Bacteroidetes	0.00125471	0.000582411	0	0.000769231	0
L-glutamate biosynthesis via GLT pathway+Firmicutes	0.00125471	0.00116482	0.00164204	0.000769231	0
L-glutamate degradation via hydroxyglutarate pathway+Bacteroidetes	0.0351317	0.0215492	0.0229885	0.0207692	0.0290118
L-glutamate degradation via hydroxyglutarate pathway+Firmicutes	0.0539523	0.0238789	0.0311987	0.0238462	0.0163191
L-glutamate degradation via hydroxyglutarate pathway+Proteobacteria	0	0	0.000821018	0	0
L-glutamate degradation via mesaconate pathway+Bacteroidetes	0	0	0.000821018	0.000769231	0.000906618
L-glutamate degradation via mesaconate pathway+Firmicutes	0	0.000582411	0.00246305	0	0
L-histidine biosynthesis+Verrucomicrobia	0	0	0	0.000769231	0
L-histidine degradation into L-glutamate+Bacteroidetes	0	0	0.000821018	0.000769231	0
L-histidine degradation into L-glutamate+Firmicutes	0.00376412	0.00116482	0.00164204	0	0.000906618
L-isoleucine biosynthesis+Bacteroidetes	0.00125471	0.00698893	0.000821018	0.00538462	0.00181324
L-isoleucine biosynthesis+Firmicutes	0	0.00116482	0.00328407	0.000769231	0
L-leucine biosynthesis+Bacteroidetes	0	0.000582411	0	0	0
L-leucine degradation+Firmicutes	0.00125471	0.000582411	0	0	0
L-lysine biosynthesis via AAA pathway+Firmicutes	0	0.000582411	0	0	0
L-lysine biosynthesis via DAP pathway+Actinobacteria	0.00125471	0	0	0	0
L-lysine biosynthesis via DAP pathway+Proteobacteria	0	0	0.000821018	0	0
L-lysine degradation via acetate pathway+Bacteroidetes	0	0.000582411	0.000821018	0	0
L-lysine degradation via acetate pathway+Firmicutes	0	0.00116482	0.00164204	0.00307692	0.000906618
L-methionine biosynthesis via de novo pathway+Actinobacteria	0.00125471	0	0	0	0
L-methionine biosynthesis via salvage pathway+Firmicutes	0	0.000582411	0.000821018	0	0
L-proline biosynthesis+Bacteroidetes	0	0	0.000821018	0	0
L-rhamnose degradation+Bacteroidetes	0.00125471	0	0.000821018	0	0
L-serine biosynthesis+Bacteroidetes	0.0150565	0.0174723	0.0106732	0.0153846	0.0108794
L-serine biosynthesis+Firmicutes	0.00501882	0.00465929	0.00246305	0.00153846	0.000906618
L-threonine degradation via oxydo-reductase pathway+Bacteroidetes	0	0.0052417	0.00164204	0.00461538	0
L-threonine degradation via propanoate pathway+Firmicutes	0	0.000582411	0	0	0
L-tryptophan degradation via kynurenine pathway+Proteobacteria	0	0	0	0	0.000906618
lycopene biosynthesis+Euryarchaeota	0	0	0	0	0.000906618
lysine degradation+Firmicutes	0.00125471	0	0	0	0
methanogenesis from CO(2)+Euryarchaeota	0.0388959	0.0180547	0.0361248	0.0330769	0.0480508
methanogenesis from dimethylamine+Firmicutes	0	0.00116482	0	0.00153846	0
methanogenesis from methylamine+Proteobacteria	0	0	0	0	0.00181324
methanogenesis from trimethylamine+Firmicutes	0.00250941	0	0	0.00153846	0
methanol degradation+Firmicutes	0	0.000582411	0.00246305	0.000769231	0.00181324
methyl-coenzyme M reduction+Euryarchaeota	0.0150565	0.00698893	0.0139573	0.0184615	0.0126927
mitochondrial fatty acid beta-oxidation+Firmicutes	0.00501882	0.00116482	0.00164204	0.000769231	0
myo-inositol degradation into acetyl-CoA+Actinobacteria	0	0	0.000821018	0	0
myo-inositol degradation into acetyl-CoA+Firmicutes	0.00250941	0.00116482	0.00164204	0.00153846	0.00181324
N-acetylneuraminate degradation+Bacteroidetes	0.00878294	0.0104834	0.0139573	0.0107692	0.00362647
N-acetylneuraminate degradation+Firmicutes	0	0.00174723	0.00164204	0	0.000906618
N-acetylneuraminate degradation+Verrucomicrobia	0	0	0	0.000769231	0.000906618
nitric oxide reduction+Firmicutes	0	0	0.000821018	0	0
oxalate degradation+Bacteroidetes	0	0.00174723	0.000821018	0.00153846	0
pentose and glucuronate interconversion+Firmicutes	0.00125471	0.00232964	0.00164204	0.00153846	0
pentose phosphate pathway+Firmicutes	0	0.000582411	0	0	0
peptidoglycan recycling+Firmicutes	0	0.00116482	0	0	0
phthalate degradation+Firmicutes	0.00250941	0.000582411	0.000821018	0	0
polypeptide chain elongation+Actinobacteria	0.00125471	0.00174723	0.00164204	0.00384615	0.00453309
polypeptide chain elongation+Aquificae	0.00125471	0	0	0	0
polypeptide chain elongation+Ascomycota	0	0.000582411	0.000821018	0	0.000906618
polypeptide chain elongation+Bacteroidetes	0.115433	0.146768	0.132184	0.125385	0.145966
polypeptide chain elongation+Caldiserica	0	0	0	0.000769231	0
polypeptide chain elongation+Chlamydiae	0	0.00116482	0	0	0.00181324
polypeptide chain elongation+Chlorobi	0	0.000582411	0.000821018	0.000769231	0.00181324
polypeptide chain elongation+Chytridiomycota	0	0.00174723	0.00164204	0.00153846	0.00181324
polypeptide chain elongation+Cyanobacteria	0.00125471	0.00116482	0.000821018	0.00230769	0.00181324
polypeptide chain elongation+Deinococcus-Thermus	0	0.00174723	0.00164204	0.00153846	0.00362647
polypeptide chain elongation+Euryarchaeota	0	0.000582411	0.00492611	0.00461538	0.00634633
polypeptide chain elongation+Fibrobacteres	0.00376412	0.00232964	0.00246305	0.00307692	0.00271985
polypeptide chain elongation+Firmicutes	0.214555	0.195108	0.229064	0.218462	0.221215
polypeptide chain elongation+Nitrospirae	0	0	0.000821018	0	0
polypeptide chain elongation+Proteobacteria	0.00752823	0.00990099	0.00656814	0.0107692	0.00725295
polypeptide chain elongation+Spirochaetes	0	0.00407688	0.00410509	0.00307692	0.00543971
polypeptide chain elongation+Synergistetes	0	0.000582411	0	0.000769231	0.00181324
polypeptide chain elongation+Tenericutes	0.00250941	0.000582411	0.000821018	0.000769231	0.00181324
polypeptide chain elongation+Thermotogae	0	0	0	0.00153846	0
propanoate degradation+Proteobacteria	0	0	0	0.000769231	0
propanoyl-CoA degradation+Bacteroidetes	0.00627353	0.00698893	0.00328407	0.0176923	0.00634633
propanoyl-CoA degradation+Euryarchaeota	0	0	0.000821018	0	0
propanoyl-CoA degradation+Firmicutes	0.0225847	0.0122306	0.0106732	0.0153846	0.0181324
propanoyl-CoA degradation+Proteobacteria	0	0.000582411	0	0.000769231	0.00181324
putrescine degradation+Proteobacteria	0	0	0.000821018	0	0
pyruvate fermentation+Bacteroidetes	0	0.00174723	0	0	0
pyruvate fermentation+Firmicutes	0.00376412	0.0104834	0.00492611	0.00153846	0.00181324
pyruvate fermentation+Spirochaetes	0	0.000582411	0	0	0
riboflavin biosynthesis+Firmicutes	0	0.000582411	0	0	0
selenocysteinyl-tRNA(Sec) biosynthesis+Bacteroidetes	0	0	0	0.000769231	0
selenocysteinyl-tRNA(Sec) biosynthesis+Firmicutes	0.00376412	0.00174723	0.00492611	0.00384615	0.00271985
spheroidene biosynthesis+Proteobacteria	0	0	0.000821018	0	0
starch degradation+Bacteroidetes	0.0464241	0.0436808	0.0410509	0.0538462	0.0707162
tetrahydrofolate interconversion+Bacteroidetes	0	0.00116482	0.000821018	0.000769231	0
tetrahydrofolate interconversion+Firmicutes	0.0200753	0.0139779	0.0164204	0.0115385	0.0135993
tricarboxylic acid cycle+Actinobacteria	0	0.00116482	0	0	0.00181324
tricarboxylic acid cycle+Bacteroidetes	0.0238394	0.0180547	0.0155993	0.0123077	0.0208522
tricarboxylic acid cycle+Basidiomycota	0	0	0.000821018	0.000769231	0.000906618
tricarboxylic acid cycle+Firmicutes	0	0.00116482	0	0	0.00271985
UDP-alpha-D-glucuronate biosynthesis+Synergistetes	0	0	0.000821018	0	0
UMP biosynthesis via de novo pathway+Bacteroidetes	0.00125471	0.00349447	0	0.000769231	0.00181324
UMP biosynthesis via de novo pathway+Firmicutes	0	0.00174723	0.00164204	0	0.00181324
UMP biosynthesis via salvage pathway+Firmicutes	0.00376412	0.00232964	0	0	0.00271985
urea degradation+Firmicutes	0.00250941	0	0	0.000769231	0
XMP biosynthesis via de novo pathway+Bacteroidetes	0	0.00232964	0.00246305	0	0.000906618
xylan degradation+Firmicutes	0	0	0	0.000769231	0
xyloglucan degradation+Firmicutes	0	0.000582411	0	0	0
